# Supplementary material for: Microplastics affect sedimentary microbial communities and nitrogen cycling
Source: Nat Commun. 2020 May 12;11:2372. doi: 10.1038/s41467-020-16235-3 (PMC7217880; doi:10.1038/s41467-020-16235-3)
Supplement: Supplementary file 4 — Supplementary Table 14 [file 41467_2020_16235_MOESM4_ESM.xlsx]

## Sheet: Sheet 1 - Genustable2
Supplementary Table 14 Genera present in samples at greater than 1% abundance.
	OTU	Sample	Abundance	SampleID	Treatment	Plastic	Replicate	Day	Condition	Kingdom	Phylum	Class	Order	Family	Genus
1	TACATAGGGGGCAAGCGTTATCCGGAATTATTGGGCGTAAAGGGTGCGTAGGTGGTTAGTTAAGTCTTTGGTATAAGTGCAGTGCTTAACGCTGTGACGCTAAAGAAACTGGCTAACTTGAGTGTGGTAGAGGCAAGTGGAATTCCATGTGTAGCGGTAAAATGCGTAAATATATGGAGGAACACCAGTGGCGAAGGCGGCTTGCTGGGCCACAACTGACACTGAGGCACGAAAGCGTGGGGAGCAAACAGGATTAGATACCCTGGTAGTCCACGCCGTAAACGATGAGTACTAAGTGTTGGAGAAATTCAGTGCTGTAGTTAACGCAATAAGTACTCCGCCTGAGTAGTACGTGCGCAAGCATG	V1B	1.92463	V1B	Polyvinyl chloride	PVC	1	16	PVC 16	Bacteria	Tenericutes	Mollicutes	Acholeplasmatales	Acholeplasmataceae	Acholeplasma
2	TACATAGGGGGCAAGCGTTATCCGGAATTATTGGGCGTAAAGGGTGCGTAGGTGGTTAGTTAAGTCTTTGGTATAAGTGCAGTGCTTAACGCTGTGACGCTAAAGAAACTGGCTAACTTGAGTGTGGTAGAGGCAAGTGGAATTCCATGTGTAGCGGTAAAATGCGTAAATATATGGAGGAACACCAGTGGCGAAGGCGGCTTGCTGGGCCACAACTGACACTGAGGCACGAAAGCGTGGGGAGCAAACAGGATTAGATACCCTGGTAGTCCACGCCGTAAACGATGAGTACTAAGTGTTGGAGAAATTCAGTGCTGTAGTTAACGCAATAAGTACTCCGCCTGAGTAGTACGTGCGCAAGCATG	V3B	1.88864	V3B	Polyvinyl chloride	PVC	3	16	PVC 16	Bacteria	Tenericutes	Mollicutes	Acholeplasmatales	Acholeplasmataceae	Acholeplasma
3	TACATAGGGGGCAAGCGTTATCCGGAATTATTGGGCGTAAAGGGTGCGTAGGTGGTTAGTTAAGTCTTTGGTATAAGTGCAGTGCTTAACGCTGTGACGCTAAAGAAACTGGCTAACTTGAGTGTGGTAGAGGCAAGTGGAATTCCATGTGTAGCGGTAAAATGCGTAAATATATGGAGGAACACCAGTGGCGAAGGCGGCTTGCTGGGCCACAACTGACACTGAGGCACGAAAGCGTGGGGAGCAAACAGGATTAGATACCCTGGTAGTCCACGCCGTAAACGATGAGTACTAAGTGTTGGAGAAATTCAGTGCTGTAGTTAACGCAATAAGTACTCCGCCTGAGTAGTACGTGCGCAAGCATG	V2B	1.4783	V2B	Polyvinyl chloride	PVC	2	16	PVC 16	Bacteria	Tenericutes	Mollicutes	Acholeplasmatales	Acholeplasmataceae	Acholeplasma
4	TACGGAGGGTCCAAGCGTTATCCGGAATCATTGGGTTTAAAGGGTCCGTAGGCGGGCGATTAAGTCAGGGGTGAAATCCCACAGCTCAACTGTGGAACTGCCTTTGATACTGGTTGTCTTGAGTTACAGTGAAGTAGATAGAATATGTAGTGTAGCGGTGAAATGCATAGATATTACATAGAATACCGATTGCGAAGGCAGTCTACTAACTGTATACTGACGCTAAGGGACGAAAGCGTGGGGAGCGAACAGGATTAGATACCCTGGTAGTCCACGCCGTAAACGATGGTCACTAGTTGTTGGGGCTTTATGCTTCAGTGATTAAGCGAAAGTGATAAGTGACCCACCTGGGGAGTACGATCGCAAGATTG	T0	2.06218	T0	Initial	Initial	0	0	Initial	Bacteria	Bacteroidetes	Bacteroidia	Flavobacteriales	Flavobacteriaceae	Actibacter
5	TACGGAGGGTCCAAGCGTTATCCGGAATCATTGGGTTTAAAGGGTCCGTAGGCGGGCGATTAAGTCAGGGGTGAAATCCCACAGCTCAACTGTGGAACTGCCTTTGATACTGGTTGTCTTGAGTTACAGTGAAGTAGATAGAATATGTAGTGTAGCGGTGAAATGCATAGATATTACATAGAATACCGATTGCGAAGGCAGTCTACTAACTGTATACTGACGCTAAGGGACGAAAGCGTGGGGAGCGAACAGGATTAGATACCCTGGTAGTCCACGCCGTAAACGATGGTCACTAGTTGTTGGGGCTTTATGCTTCAGTGATTAAGCGAAAGTGATAAGTGACCCACCTGGGGAGTACGATCGCAAGATTG	E2B	1.949	E2B	Polyethylene	PE	2	16	PE 16	Bacteria	Bacteroidetes	Bacteroidia	Flavobacteriales	Flavobacteriaceae	Actibacter
6	TACGGAGGGTCCAAGCGTTATCCGGAATCATTGGGTTTAAAGGGTCCGTAGGCGGGCGATTAAGTCAGGGGTGAAATCCCACAGCTCAACTGTGGAACTGCCTTTGATACTGGTTGTCTTGAGTTACAGTGAAGTAGATAGAATATGTAGTGTAGCGGTGAAATGCATAGATATTACATAGAATACCGATTGCGAAGGCAGTCTACTAACTGTATACTGACGCTAAGGGACGAAAGCGTGGGGAGCGAACAGGATTAGATACCCTGGTAGTCCACGCCGTAAACGATGGTCACTAGTTGTTGGGGCTTTATGCTTCAGTGATTAAGCGAAAGTGATAAGTGACCCACCTGGGGAGTACGATCGCAAGATTG	E1B	1.91043	E1B	Polyethylene	PE	1	16	PE 16	Bacteria	Bacteroidetes	Bacteroidia	Flavobacteriales	Flavobacteriaceae	Actibacter
7	TACGGAGGGTCCAAGCGTTATCCGGAATCATTGGGTTTAAAGGGTCCGTAGGCGGGCGATTAAGTCAGGGGTGAAATCCCACAGCTCAACTGTGGAACTGCCTTTGATACTGGTTGTCTTGAGTTACAGTGAAGTAGATAGAATATGTAGTGTAGCGGTGAAATGCATAGATATTACATAGAATACCGATTGCGAAGGCAGTCTACTAACTGTATACTGACGCTAAGGGACGAAAGCGTGGGGAGCGAACAGGATTAGATACCCTGGTAGTCCACGCCGTAAACGATGGTCACTAGTTGTTGGGGCTTTATGCTTCAGTGATTAAGCGAAAGTGATAAGTGACCCACCTGGGGAGTACGATCGCAAGATTG	V3B	1.84667	V3B	Polyvinyl chloride	PVC	3	16	PVC 16	Bacteria	Bacteroidetes	Bacteroidia	Flavobacteriales	Flavobacteriaceae	Actibacter
8	TACGGAGGGTCCAAGCGTTATCCGGAATCATTGGGTTTAAAGGGTCCGTAGGCGGGCGATTAAGTCAGGGGTGAAATCCCACAGCTCAACTGTGGAACTGCCTTTGATACTGGTTGTCTTGAGTTACAGTGAAGTAGATAGAATATGTAGTGTAGCGGTGAAATGCATAGATATTACATAGAATACCGATTGCGAAGGCAGTCTACTAACTGTATACTGACGCTAAGGGACGAAAGCGTGGGGAGCGAACAGGATTAGATACCCTGGTAGTCCACGCCGTAAACGATGGTCACTAGTTGTTGGGGCTTTATGCTTCAGTGATTAAGCGAAAGTGATAAGTGACCCACCTGGGGAGTACGATCGCAAGATTG	V2B	1.82679	V2B	Polyvinyl chloride	PVC	2	16	PVC 16	Bacteria	Bacteroidetes	Bacteroidia	Flavobacteriales	Flavobacteriaceae	Actibacter
9	TACGGAGGGTCCAAGCGTTATCCGGAATCATTGGGTTTAAAGGGTCCGTAGGCGGGCGATTAAGTCAGGGGTGAAATCCCACAGCTCAACTGTGGAACTGCCTTTGATACTGGTTGTCTTGAGTTACAGTGAAGTAGATAGAATATGTAGTGTAGCGGTGAAATGCATAGATATTACATAGAATACCGATTGCGAAGGCAGTCTACTAACTGTATACTGACGCTAAGGGACGAAAGCGTGGGGAGCGAACAGGATTAGATACCCTGGTAGTCCACGCCGTAAACGATGGTCACTAGTTGTTGGGGCTTTATGCTTCAGTGATTAAGCGAAAGTGATAAGTGACCCACCTGGGGAGTACGATCGCAAGATTG	L1A	1.79027	L1A	Polylactic acid	PLA	1	7	PLA 7	Bacteria	Bacteroidetes	Bacteroidia	Flavobacteriales	Flavobacteriaceae	Actibacter
10	TACGGAGGGTCCAAGCGTTATCCGGAATCATTGGGTTTAAAGGGTCCGTAGGCGGGCGATTAAGTCAGGGGTGAAATCCCACAGCTCAACTGTGGAACTGCCTTTGATACTGGTTGTCTTGAGTTACAGTGAAGTAGATAGAATATGTAGTGTAGCGGTGAAATGCATAGATATTACATAGAATACCGATTGCGAAGGCAGTCTACTAACTGTATACTGACGCTAAGGGACGAAAGCGTGGGGAGCGAACAGGATTAGATACCCTGGTAGTCCACGCCGTAAACGATGGTCACTAGTTGTTGGGGCTTTATGCTTCAGTGATTAAGCGAAAGTGATAAGTGACCCACCTGGGGAGTACGATCGCAAGATTG	L3A	1.78328	L3A	Polylactic acid	PLA	3	7	PLA 7	Bacteria	Bacteroidetes	Bacteroidia	Flavobacteriales	Flavobacteriaceae	Actibacter
11	TACGGAGGGTCCAAGCGTTATCCGGAATCATTGGGTTTAAAGGGTCCGTAGGCGGGCGATTAAGTCAGGGGTGAAATCCCACAGCTCAACTGTGGAACTGCCTTTGATACTGGTTGTCTTGAGTTACAGTGAAGTAGATAGAATATGTAGTGTAGCGGTGAAATGCATAGATATTACATAGAATACCGATTGCGAAGGCAGTCTACTAACTGTATACTGACGCTAAGGGACGAAAGCGTGGGGAGCGAACAGGATTAGATACCCTGGTAGTCCACGCCGTAAACGATGGTCACTAGTTGTTGGGGCTTTATGCTTCAGTGATTAAGCGAAAGTGATAAGTGACCCACCTGGGGAGTACGATCGCAAGATTG	L2B	1.7725	L2B	Polylactic acid	PLA	2	16	PLA 16	Bacteria	Bacteroidetes	Bacteroidia	Flavobacteriales	Flavobacteriaceae	Actibacter
12	TACGGAGGGTCCAAGCGTTATCCGGAATCATTGGGTTTAAAGGGTCCGTAGGCGGGCGATTAAGTCAGGGGTGAAATCCCACAGCTCAACTGTGGAACTGCCTTTGATACTGGTTGTCTTGAGTTACAGTGAAGTAGATAGAATATGTAGTGTAGCGGTGAAATGCATAGATATTACATAGAATACCGATTGCGAAGGCAGTCTACTAACTGTATACTGACGCTAAGGGACGAAAGCGTGGGGAGCGAACAGGATTAGATACCCTGGTAGTCCACGCCGTAAACGATGGTCACTAGTTGTTGGGGCTTTATGCTTCAGTGATTAAGCGAAAGTGATAAGTGACCCACCTGGGGAGTACGATCGCAAGATTG	L2A	1.74952	L2A	Polylactic acid	PLA	2	7	PLA 7	Bacteria	Bacteroidetes	Bacteroidia	Flavobacteriales	Flavobacteriaceae	Actibacter
13	TACGGAGGGTCCAAGCGTTATCCGGAATCATTGGGTTTAAAGGGTCCGTAGGCGGGCGATTAAGTCAGGGGTGAAATCCCACAGCTCAACTGTGGAACTGCCTTTGATACTGGTTGTCTTGAGTTACAGTGAAGTAGATAGAATATGTAGTGTAGCGGTGAAATGCATAGATATTACATAGAATACCGATTGCGAAGGCAGTCTACTAACTGTATACTGACGCTAAGGGACGAAAGCGTGGGGAGCGAACAGGATTAGATACCCTGGTAGTCCACGCCGTAAACGATGGTCACTAGTTGTTGGGGCTTTATGCTTCAGTGATTAAGCGAAAGTGATAAGTGACCCACCTGGGGAGTACGATCGCAAGATTG	E2A	1.73184	E2A	Polyethylene	PE	2	7	PE 7	Bacteria	Bacteroidetes	Bacteroidia	Flavobacteriales	Flavobacteriaceae	Actibacter
14	TACGGAGGGTCCAAGCGTTATCCGGAATCATTGGGTTTAAAGGGTCCGTAGGCGGGCGATTAAGTCAGGGGTGAAATCCCACAGCTCAACTGTGGAACTGCCTTTGATACTGGTTGTCTTGAGTTACAGTGAAGTAGATAGAATATGTAGTGTAGCGGTGAAATGCATAGATATTACATAGAATACCGATTGCGAAGGCAGTCTACTAACTGTATACTGACGCTAAGGGACGAAAGCGTGGGGAGCGAACAGGATTAGATACCCTGGTAGTCCACGCCGTAAACGATGGTCACTAGTTGTTGGGGCTTTATGCTTCAGTGATTAAGCGAAAGTGATAAGTGACCCACCTGGGGAGTACGATCGCAAGATTG	C3B	1.69169	C3B	Control	None	3	16	CON 16	Bacteria	Bacteroidetes	Bacteroidia	Flavobacteriales	Flavobacteriaceae	Actibacter
15	TACGGAGGGTCCAAGCGTTATCCGGAATCATTGGGTTTAAAGGGTCCGTAGGCGGGCGATTAAGTCAGGGGTGAAATCCCACAGCTCAACTGTGGAACTGCCTTTGATACTGGTTGTCTTGAGTTACAGTGAAGTAGATAGAATATGTAGTGTAGCGGTGAAATGCATAGATATTACATAGAATACCGATTGCGAAGGCAGTCTACTAACTGTATACTGACGCTAAGGGACGAAAGCGTGGGGAGCGAACAGGATTAGATACCCTGGTAGTCCACGCCGTAAACGATGGTCACTAGTTGTTGGGGCTTTATGCTTCAGTGATTAAGCGAAAGTGATAAGTGACCCACCTGGGGAGTACGATCGCAAGATTG	C1A	1.64221	C1A	Control	None	1	7	CON 7	Bacteria	Bacteroidetes	Bacteroidia	Flavobacteriales	Flavobacteriaceae	Actibacter
16	TACGGAGGGTCCAAGCGTTATCCGGAATCATTGGGTTTAAAGGGTCCGTAGGCGGGCGATTAAGTCAGGGGTGAAATCCCACAGCTCAACTGTGGAACTGCCTTTGATACTGGTTGTCTTGAGTTACAGTGAAGTAGATAGAATATGTAGTGTAGCGGTGAAATGCATAGATATTACATAGAATACCGATTGCGAAGGCAGTCTACTAACTGTATACTGACGCTAAGGGACGAAAGCGTGGGGAGCGAACAGGATTAGATACCCTGGTAGTCCACGCCGTAAACGATGGTCACTAGTTGTTGGGGCTTTATGCTTCAGTGATTAAGCGAAAGTGATAAGTGACCCACCTGGGGAGTACGATCGCAAGATTG	E1A	1.63375	E1A	Polyethylene	PE	1	7	PE 7	Bacteria	Bacteroidetes	Bacteroidia	Flavobacteriales	Flavobacteriaceae	Actibacter
17	TACGGAGGGTCCAAGCGTTATCCGGAATCATTGGGTTTAAAGGGTCCGTAGGCGGGCGATTAAGTCAGGGGTGAAATCCCACAGCTCAACTGTGGAACTGCCTTTGATACTGGTTGTCTTGAGTTACAGTGAAGTAGATAGAATATGTAGTGTAGCGGTGAAATGCATAGATATTACATAGAATACCGATTGCGAAGGCAGTCTACTAACTGTATACTGACGCTAAGGGACGAAAGCGTGGGGAGCGAACAGGATTAGATACCCTGGTAGTCCACGCCGTAAACGATGGTCACTAGTTGTTGGGGCTTTATGCTTCAGTGATTAAGCGAAAGTGATAAGTGACCCACCTGGGGAGTACGATCGCAAGATTG	L1B	1.6233	L1B	Polylactic acid	PLA	1	16	PLA 16	Bacteria	Bacteroidetes	Bacteroidia	Flavobacteriales	Flavobacteriaceae	Actibacter
18	TACGGAGGGTCCAAGCGTTATCCGGAATCATTGGGTTTAAAGGGTCCGTAGGCGGGCGATTAAGTCAGGGGTGAAATCCCACAGCTCAACTGTGGAACTGCCTTTGATACTGGTTGTCTTGAGTTACAGTGAAGTAGATAGAATATGTAGTGTAGCGGTGAAATGCATAGATATTACATAGAATACCGATTGCGAAGGCAGTCTACTAACTGTATACTGACGCTAAGGGACGAAAGCGTGGGGAGCGAACAGGATTAGATACCCTGGTAGTCCACGCCGTAAACGATGGTCACTAGTTGTTGGGGCTTTATGCTTCAGTGATTAAGCGAAAGTGATAAGTGACCCACCTGGGGAGTACGATCGCAAGATTG	C2A	1.59502	C2A	Control	None	2	7	CON 7	Bacteria	Bacteroidetes	Bacteroidia	Flavobacteriales	Flavobacteriaceae	Actibacter
19	TACGGAGGGTCCAAGCGTTATCCGGAATCATTGGGTTTAAAGGGTCCGTAGGCGGGCGATTAAGTCAGGGGTGAAATCCCACAGCTCAACTGTGGAACTGCCTTTGATACTGGTTGTCTTGAGTTACAGTGAAGTAGATAGAATATGTAGTGTAGCGGTGAAATGCATAGATATTACATAGAATACCGATTGCGAAGGCAGTCTACTAACTGTATACTGACGCTAAGGGACGAAAGCGTGGGGAGCGAACAGGATTAGATACCCTGGTAGTCCACGCCGTAAACGATGGTCACTAGTTGTTGGGGCTTTATGCTTCAGTGATTAAGCGAAAGTGATAAGTGACCCACCTGGGGAGTACGATCGCAAGATTG	L3B	1.52806	L3B	Polylactic acid	PLA	3	16	PLA 16	Bacteria	Bacteroidetes	Bacteroidia	Flavobacteriales	Flavobacteriaceae	Actibacter
20	TACGGAGGGTCCAAGCGTTATCCGGAATCATTGGGTTTAAAGGGTCCGTAGGCGGGCGATTAAGTCAGGGGTGAAATCCCACAGCTCAACTGTGGAACTGCCTTTGATACTGGTTGTCTTGAGTTACAGTGAAGTAGATAGAATATGTAGTGTAGCGGTGAAATGCATAGATATTACATAGAATACCGATTGCGAAGGCAGTCTACTAACTGTATACTGACGCTAAGGGACGAAAGCGTGGGGAGCGAACAGGATTAGATACCCTGGTAGTCCACGCCGTAAACGATGGTCACTAGTTGTTGGGGCTTTATGCTTCAGTGATTAAGCGAAAGTGATAAGTGACCCACCTGGGGAGTACGATCGCAAGATTG	V1B	1.51041	V1B	Polyvinyl chloride	PVC	1	16	PVC 16	Bacteria	Bacteroidetes	Bacteroidia	Flavobacteriales	Flavobacteriaceae	Actibacter
21	TACGGAGGGTCCAAGCGTTATCCGGAATCATTGGGTTTAAAGGGTCCGTAGGCGGGCGATTAAGTCAGGGGTGAAATCCCACAGCTCAACTGTGGAACTGCCTTTGATACTGGTTGTCTTGAGTTACAGTGAAGTAGATAGAATATGTAGTGTAGCGGTGAAATGCATAGATATTACATAGAATACCGATTGCGAAGGCAGTCTACTAACTGTATACTGACGCTAAGGGACGAAAGCGTGGGGAGCGAACAGGATTAGATACCCTGGTAGTCCACGCCGTAAACGATGGTCACTAGTTGTTGGGGCTTTATGCTTCAGTGATTAAGCGAAAGTGATAAGTGACCCACCTGGGGAGTACGATCGCAAGATTG	E3B	1.50362	E3B	Polyethylene	PE	3	16	PE 16	Bacteria	Bacteroidetes	Bacteroidia	Flavobacteriales	Flavobacteriaceae	Actibacter
22	TACGGAGGGTCCAAGCGTTATCCGGAATCATTGGGTTTAAAGGGTCCGTAGGCGGGCGATTAAGTCAGGGGTGAAATCCCACAGCTCAACTGTGGAACTGCCTTTGATACTGGTTGTCTTGAGTTACAGTGAAGTAGATAGAATATGTAGTGTAGCGGTGAAATGCATAGATATTACATAGAATACCGATTGCGAAGGCAGTCTACTAACTGTATACTGACGCTAAGGGACGAAAGCGTGGGGAGCGAACAGGATTAGATACCCTGGTAGTCCACGCCGTAAACGATGGTCACTAGTTGTTGGGGCTTTATGCTTCAGTGATTAAGCGAAAGTGATAAGTGACCCACCTGGGGAGTACGATCGCAAGATTG	V2A	1.48609	V2A	Polyvinyl chloride	PVC	2	7	PVC 7	Bacteria	Bacteroidetes	Bacteroidia	Flavobacteriales	Flavobacteriaceae	Actibacter
23	TACGGAGGGTCCAAGCGTTATCCGGAATCATTGGGTTTAAAGGGTCCGTAGGCGGGCGATTAAGTCAGGGGTGAAATCCCACAGCTCAACTGTGGAACTGCCTTTGATACTGGTTGTCTTGAGTTACAGTGAAGTAGATAGAATATGTAGTGTAGCGGTGAAATGCATAGATATTACATAGAATACCGATTGCGAAGGCAGTCTACTAACTGTATACTGACGCTAAGGGACGAAAGCGTGGGGAGCGAACAGGATTAGATACCCTGGTAGTCCACGCCGTAAACGATGGTCACTAGTTGTTGGGGCTTTATGCTTCAGTGATTAAGCGAAAGTGATAAGTGACCCACCTGGGGAGTACGATCGCAAGATTG	F1B	1.48229	F1B	Polyurethane foam	PUF	1	16	PUF 16	Bacteria	Bacteroidetes	Bacteroidia	Flavobacteriales	Flavobacteriaceae	Actibacter
24	TACGGAGGGTCCAAGCGTTATCCGGAATCATTGGGTTTAAAGGGTCCGTAGGCGGGCGATTAAGTCAGGGGTGAAATCCCACAGCTCAACTGTGGAACTGCCTTTGATACTGGTTGTCTTGAGTTACAGTGAAGTAGATAGAATATGTAGTGTAGCGGTGAAATGCATAGATATTACATAGAATACCGATTGCGAAGGCAGTCTACTAACTGTATACTGACGCTAAGGGACGAAAGCGTGGGGAGCGAACAGGATTAGATACCCTGGTAGTCCACGCCGTAAACGATGGTCACTAGTTGTTGGGGCTTTATGCTTCAGTGATTAAGCGAAAGTGATAAGTGACCCACCTGGGGAGTACGATCGCAAGATTG	C1B	1.45364	C1B	Control	None	1	16	CON 16	Bacteria	Bacteroidetes	Bacteroidia	Flavobacteriales	Flavobacteriaceae	Actibacter
25	TACGGAGGGTCCAAGCGTTATCCGGAATCATTGGGTTTAAAGGGTCCGTAGGCGGGCGATTAAGTCAGGGGTGAAATCCCACAGCTCAACTGTGGAACTGCCTTTGATACTGGTTGTCTTGAGTTACAGTGAAGTAGATAGAATATGTAGTGTAGCGGTGAAATGCATAGATATTACATAGAATACCGATTGCGAAGGCAGTCTACTAACTGTATACTGACGCTAAGGGACGAAAGCGTGGGGAGCGAACAGGATTAGATACCCTGGTAGTCCACGCCGTAAACGATGGTCACTAGTTGTTGGGGCTTTATGCTTCAGTGATTAAGCGAAAGTGATAAGTGACCCACCTGGGGAGTACGATCGCAAGATTG	E3A	1.44742	E3A	Polyethylene	PE	3	7	PE 7	Bacteria	Bacteroidetes	Bacteroidia	Flavobacteriales	Flavobacteriaceae	Actibacter
26	TACGGAGGGTCCAAGCGTTATCCGGAATCATTGGGTTTAAAGGGTCCGTAGGCGGGCGATTAAGTCAGGGGTGAAATCCCACAGCTCAACTGTGGAACTGCCTTTGATACTGGTTGTCTTGAGTTACAGTGAAGTAGATAGAATATGTAGTGTAGCGGTGAAATGCATAGATATTACATAGAATACCGATTGCGAAGGCAGTCTACTAACTGTATACTGACGCTAAGGGACGAAAGCGTGGGGAGCGAACAGGATTAGATACCCTGGTAGTCCACGCCGTAAACGATGGTCACTAGTTGTTGGGGCTTTATGCTTCAGTGATTAAGCGAAAGTGATAAGTGACCCACCTGGGGAGTACGATCGCAAGATTG	F1A	1.42979	F1A	Polyurethane foam	PUF	1	7	PUF 7	Bacteria	Bacteroidetes	Bacteroidia	Flavobacteriales	Flavobacteriaceae	Actibacter
27	TACGGAGGGTCCAAGCGTTATCCGGAATCATTGGGTTTAAAGGGTCCGTAGGCGGGCGATTAAGTCAGGGGTGAAATCCCACAGCTCAACTGTGGAACTGCCTTTGATACTGGTTGTCTTGAGTTACAGTGAAGTAGATAGAATATGTAGTGTAGCGGTGAAATGCATAGATATTACATAGAATACCGATTGCGAAGGCAGTCTACTAACTGTATACTGACGCTAAGGGACGAAAGCGTGGGGAGCGAACAGGATTAGATACCCTGGTAGTCCACGCCGTAAACGATGGTCACTAGTTGTTGGGGCTTTATGCTTCAGTGATTAAGCGAAAGTGATAAGTGACCCACCTGGGGAGTACGATCGCAAGATTG	F3B	1.42768	F3B	Polyurethane foam	PUF	3	16	PUF 16	Bacteria	Bacteroidetes	Bacteroidia	Flavobacteriales	Flavobacteriaceae	Actibacter
28	TACGGAGGGTCCAAGCGTTATCCGGAATCATTGGGTTTAAAGGGTCCGTAGGCGGGCGATTAAGTCAGGGGTGAAATCCCACAGCTCAACTGTGGAACTGCCTTTGATACTGGTTGTCTTGAGTTACAGTGAAGTAGATAGAATATGTAGTGTAGCGGTGAAATGCATAGATATTACATAGAATACCGATTGCGAAGGCAGTCTACTAACTGTATACTGACGCTAAGGGACGAAAGCGTGGGGAGCGAACAGGATTAGATACCCTGGTAGTCCACGCCGTAAACGATGGTCACTAGTTGTTGGGGCTTTATGCTTCAGTGATTAAGCGAAAGTGATAAGTGACCCACCTGGGGAGTACGATCGCAAGATTG	F2A	1.41971	F2A	Polyurethane foam	PUF	2	7	PUF 7	Bacteria	Bacteroidetes	Bacteroidia	Flavobacteriales	Flavobacteriaceae	Actibacter
29	TACGGAGGGTCCAAGCGTTATCCGGAATCATTGGGTTTAAAGGGTCCGTAGGCGGGCGATTAAGTCAGGGGTGAAATCCCACAGCTCAACTGTGGAACTGCCTTTGATACTGGTTGTCTTGAGTTACAGTGAAGTAGATAGAATATGTAGTGTAGCGGTGAAATGCATAGATATTACATAGAATACCGATTGCGAAGGCAGTCTACTAACTGTATACTGACGCTAAGGGACGAAAGCGTGGGGAGCGAACAGGATTAGATACCCTGGTAGTCCACGCCGTAAACGATGGTCACTAGTTGTTGGGGCTTTATGCTTCAGTGATTAAGCGAAAGTGATAAGTGACCCACCTGGGGAGTACGATCGCAAGATTG	F2B	1.38073	F2B	Polyurethane foam	PUF	2	16	PUF 16	Bacteria	Bacteroidetes	Bacteroidia	Flavobacteriales	Flavobacteriaceae	Actibacter
30	TACGGAGGGTCCAAGCGTTATCCGGAATCATTGGGTTTAAAGGGTCCGTAGGCGGGCGATTAAGTCAGGGGTGAAATCCCACAGCTCAACTGTGGAACTGCCTTTGATACTGGTTGTCTTGAGTTACAGTGAAGTAGATAGAATATGTAGTGTAGCGGTGAAATGCATAGATATTACATAGAATACCGATTGCGAAGGCAGTCTACTAACTGTATACTGACGCTAAGGGACGAAAGCGTGGGGAGCGAACAGGATTAGATACCCTGGTAGTCCACGCCGTAAACGATGGTCACTAGTTGTTGGGGCTTTATGCTTCAGTGATTAAGCGAAAGTGATAAGTGACCCACCTGGGGAGTACGATCGCAAGATTG	V1A	1.2955	V1A	Polyvinyl chloride	PVC	1	7	PVC 7	Bacteria	Bacteroidetes	Bacteroidia	Flavobacteriales	Flavobacteriaceae	Actibacter
31	TACGGAGGGTCCAAGCGTTATCCGGAATCATTGGGTTTAAAGGGTCCGTAGGCGGGCGATTAAGTCAGGGGTGAAATCCCACAGCTCAACTGTGGAACTGCCTTTGATACTGGTTGTCTTGAGTTACAGTGAAGTAGATAGAATATGTAGTGTAGCGGTGAAATGCATAGATATTACATAGAATACCGATTGCGAAGGCAGTCTACTAACTGTATACTGACGCTAAGGGACGAAAGCGTGGGGAGCGAACAGGATTAGATACCCTGGTAGTCCACGCCGTAAACGATGGTCACTAGTTGTTGGGGCTTTATGCTTCAGTGATTAAGCGAAAGTGATAAGTGACCCACCTGGGGAGTACGATCGCAAGATTG	C3A	1.28144	C3A	Control	None	3	7	CON 7	Bacteria	Bacteroidetes	Bacteroidia	Flavobacteriales	Flavobacteriaceae	Actibacter
32	TACGGAGGGTCCAAGCGTTATCCGGAATCATTGGGTTTAAAGGGTCCGTAGGCGGGCGATTAAGTCAGGGGTGAAATCCCACAGCTCAACTGTGGAACTGCCTTTGATACTGGTTGTCTTGAGTTACAGTGAAGTAGATAGAATATGTAGTGTAGCGGTGAAATGCATAGATATTACATAGAATACCGATTGCGAAGGCAGTCTACTAACTGTATACTGACGCTAAGGGACGAAAGCGTGGGGAGCGAACAGGATTAGATACCCTGGTAGTCCACGCCGTAAACGATGGTCACTAGTTGTTGGGGCTTTATGCTTCAGTGATTAAGCGAAAGTGATAAGTGACCCACCTGGGGAGTACGATCGCAAGATTG	F3A	1.22069	F3A	Polyurethane foam	PUF	3	7	PUF 7	Bacteria	Bacteroidetes	Bacteroidia	Flavobacteriales	Flavobacteriaceae	Actibacter
33	TACGGAGGGTCCAAGCGTTATCCGGAATCATTGGGTTTAAAGGGTCCGTAGGCGGGCGATTAAGTCAGGGGTGAAATCCCACAGCTCAACTGTGGAACTGCCTTTGATACTGGTTGTCTTGAGTTACAGTGAAGTAGATAGAATATGTAGTGTAGCGGTGAAATGCATAGATATTACATAGAATACCGATTGCGAAGGCAGTCTACTAACTGTATACTGACGCTAAGGGACGAAAGCGTGGGGAGCGAACAGGATTAGATACCCTGGTAGTCCACGCCGTAAACGATGGTCACTAGTTGTTGGGGCTTTATGCTTCAGTGATTAAGCGAAAGTGATAAGTGACCCACCTGGGGAGTACGATCGCAAGATTG	V3A	1.19557	V3A	Polyvinyl chloride	PVC	3	7	PVC 7	Bacteria	Bacteroidetes	Bacteroidia	Flavobacteriales	Flavobacteriaceae	Actibacter
34	TACGGAGGGTCCAAGCGTTATCCGGAATCATTGGGTTTAAAGGGTCCGTAGGCGGGCGATTAAGTCAGGGGTGAAATCCCACAGCTCAACTGTGGAACTGCCTTTGATACTGGTTGTCTTGAGTTACAGTGAAGTAGATAGAATATGTAGTGTAGCGGTGAAATGCATAGATATTACATAGAATACCGATTGCGAAGGCAGTCTACTAACTGTATACTGACGCTAAGGGACGAAAGCGTGGGGAGCGAACAGGATTAGATACCCTGGTAGTCCACGCCGTAAACGATGGTCACTAGTTGTTGGGGCTTTATGCTTCAGTGATTAAGCGAAAGTGATAAGTGACCCACCTGGGGAGTACGATCGCAAGATTG	C2B	1.14588	C2B	Control	None	2	16	CON 16	Bacteria	Bacteroidetes	Bacteroidia	Flavobacteriales	Flavobacteriaceae	Actibacter
35	TACGGAGGGTGCAAGCGTTGTCCGGATTTATTGGGTTTAAAGGGTGCGTAGGCGGCTATTTAAGTCAGTGGTGAAAGACTCCGGCTCAACCGGGGCAGTGCCATTGATACTGGATAGCTTGAGTATTGGAGGGGTACATGGAATTGATGGTGTAGCGGTGAAATGCATAGATACCATCAGGAACACCGATAGCGAAGGCATTGTACTGGCCAGTAACTGACGCTGATGCACGAAAGCATGGGGAGCGAACAGGATTAGATACCCTGGTAGTCCATGCCGTAAACGATGATTACTCGCTGTTATGCTCTTGTAGTGTAGCGGCCAAGCGAAAGCGTTAAGTAATCCACCTGGGGAGTACGCTCGCAAGAGTG	T0	3.00144	T0	Initial	Initial	0	0	Initial	Bacteria	Bacteroidetes	Bacteroidia	Cytophagales	Cyclobacteriaceae	Algoriphagus
36	TACGGAGGGTGCAAGCGTTGTCCGGATTTATTGGGTTTAAAGGGTGCGTAGGCGGCTATTTAAGTCAGTGGTGAAAGACTCCGGCTCAACCGGGGCAGTGCCATTGATACTGGATAGCTTGAGTATTGGAGGGGTACATGGAATTGATGGTGTAGCGGTGAAATGCATAGATACCATCAGGAACACCGATAGCGAAGGCATTGTACTGGCCAGTAACTGACGCTGATGCACGAAAGCATGGGGAGCGAACAGGATTAGATACCCTGGTAGTCCATGCCGTAAACGATGATTACTCGCTGTTATGCTCTTGTAGTGTAGCGGCCAAGCGAAAGCGTTAAGTAATCCACCTGGGGAGTACGCTCGCAAGAGTG	E3A	2.24158	E3A	Polyethylene	PE	3	7	PE 7	Bacteria	Bacteroidetes	Bacteroidia	Cytophagales	Cyclobacteriaceae	Algoriphagus
37	TACGGAGGGTGCAAGCGTTGTCCGGATTTATTGGGTTTAAAGGGTGCGTAGGCGGCTATTTAAGTCAGTGGTGAAAGACTCCGGCTCAACCGGGGCAGTGCCATTGATACTGGATAGCTTGAGTATTGGAGGGGTACATGGAATTGATGGTGTAGCGGTGAAATGCATAGATACCATCAGGAACACCGATAGCGAAGGCATTGTACTGGCCAGTAACTGACGCTGATGCACGAAAGCATGGGGAGCGAACAGGATTAGATACCCTGGTAGTCCATGCCGTAAACGATGATTACTCGCTGTTATGCTCTTGTAGTGTAGCGGCCAAGCGAAAGCGTTAAGTAATCCACCTGGGGAGTACGCTCGCAAGAGTG	C2A	2.13915	C2A	Control	None	2	7	CON 7	Bacteria	Bacteroidetes	Bacteroidia	Cytophagales	Cyclobacteriaceae	Algoriphagus
38	TACGGAGGGTGCAAGCGTTGTCCGGATTTATTGGGTTTAAAGGGTGCGTAGGCGGCTATTTAAGTCAGTGGTGAAAGACTCCGGCTCAACCGGGGCAGTGCCATTGATACTGGATAGCTTGAGTATTGGAGGGGTACATGGAATTGATGGTGTAGCGGTGAAATGCATAGATACCATCAGGAACACCGATAGCGAAGGCATTGTACTGGCCAGTAACTGACGCTGATGCACGAAAGCATGGGGAGCGAACAGGATTAGATACCCTGGTAGTCCATGCCGTAAACGATGATTACTCGCTGTTATGCTCTTGTAGTGTAGCGGCCAAGCGAAAGCGTTAAGTAATCCACCTGGGGAGTACGCTCGCAAGAGTG	V3A	2.01927	V3A	Polyvinyl chloride	PVC	3	7	PVC 7	Bacteria	Bacteroidetes	Bacteroidia	Cytophagales	Cyclobacteriaceae	Algoriphagus
39	TACGGAGGGTGCAAGCGTTGTCCGGATTTATTGGGTTTAAAGGGTGCGTAGGCGGCTATTTAAGTCAGTGGTGAAAGACTCCGGCTCAACCGGGGCAGTGCCATTGATACTGGATAGCTTGAGTATTGGAGGGGTACATGGAATTGATGGTGTAGCGGTGAAATGCATAGATACCATCAGGAACACCGATAGCGAAGGCATTGTACTGGCCAGTAACTGACGCTGATGCACGAAAGCATGGGGAGCGAACAGGATTAGATACCCTGGTAGTCCATGCCGTAAACGATGATTACTCGCTGTTATGCTCTTGTAGTGTAGCGGCCAAGCGAAAGCGTTAAGTAATCCACCTGGGGAGTACGCTCGCAAGAGTG	F1B	1.98369	F1B	Polyurethane foam	PUF	1	16	PUF 16	Bacteria	Bacteroidetes	Bacteroidia	Cytophagales	Cyclobacteriaceae	Algoriphagus
40	TACGGAGGGTGCAAGCGTTGTCCGGATTTATTGGGTTTAAAGGGTGCGTAGGCGGCTATTTAAGTCAGTGGTGAAAGACTCCGGCTCAACCGGGGCAGTGCCATTGATACTGGATAGCTTGAGTATTGGAGGGGTACATGGAATTGATGGTGTAGCGGTGAAATGCATAGATACCATCAGGAACACCGATAGCGAAGGCATTGTACTGGCCAGTAACTGACGCTGATGCACGAAAGCATGGGGAGCGAACAGGATTAGATACCCTGGTAGTCCATGCCGTAAACGATGATTACTCGCTGTTATGCTCTTGTAGTGTAGCGGCCAAGCGAAAGCGTTAAGTAATCCACCTGGGGAGTACGCTCGCAAGAGTG	V2A	1.98145	V2A	Polyvinyl chloride	PVC	2	7	PVC 7	Bacteria	Bacteroidetes	Bacteroidia	Cytophagales	Cyclobacteriaceae	Algoriphagus
41	TACGGAGGGTGCAAGCGTTGTCCGGATTTATTGGGTTTAAAGGGTGCGTAGGCGGCTATTTAAGTCAGTGGTGAAAGACTCCGGCTCAACCGGGGCAGTGCCATTGATACTGGATAGCTTGAGTATTGGAGGGGTACATGGAATTGATGGTGTAGCGGTGAAATGCATAGATACCATCAGGAACACCGATAGCGAAGGCATTGTACTGGCCAGTAACTGACGCTGATGCACGAAAGCATGGGGAGCGAACAGGATTAGATACCCTGGTAGTCCATGCCGTAAACGATGATTACTCGCTGTTATGCTCTTGTAGTGTAGCGGCCAAGCGAAAGCGTTAAGTAATCCACCTGGGGAGTACGCTCGCAAGAGTG	C1A	1.94384	C1A	Control	None	1	7	CON 7	Bacteria	Bacteroidetes	Bacteroidia	Cytophagales	Cyclobacteriaceae	Algoriphagus
42	TACGGAGGGTGCAAGCGTTGTCCGGATTTATTGGGTTTAAAGGGTGCGTAGGCGGCTATTTAAGTCAGTGGTGAAAGACTCCGGCTCAACCGGGGCAGTGCCATTGATACTGGATAGCTTGAGTATTGGAGGGGTACATGGAATTGATGGTGTAGCGGTGAAATGCATAGATACCATCAGGAACACCGATAGCGAAGGCATTGTACTGGCCAGTAACTGACGCTGATGCACGAAAGCATGGGGAGCGAACAGGATTAGATACCCTGGTAGTCCATGCCGTAAACGATGATTACTCGCTGTTATGCTCTTGTAGTGTAGCGGCCAAGCGAAAGCGTTAAGTAATCCACCTGGGGAGTACGCTCGCAAGAGTG	F2A	1.93697	F2A	Polyurethane foam	PUF	2	7	PUF 7	Bacteria	Bacteroidetes	Bacteroidia	Cytophagales	Cyclobacteriaceae	Algoriphagus
43	TACGGAGGGTGCAAGCGTTGTCCGGATTTATTGGGTTTAAAGGGTGCGTAGGCGGCTATTTAAGTCAGTGGTGAAAGACTCCGGCTCAACCGGGGCAGTGCCATTGATACTGGATAGCTTGAGTATTGGAGGGGTACATGGAATTGATGGTGTAGCGGTGAAATGCATAGATACCATCAGGAACACCGATAGCGAAGGCATTGTACTGGCCAGTAACTGACGCTGATGCACGAAAGCATGGGGAGCGAACAGGATTAGATACCCTGGTAGTCCATGCCGTAAACGATGATTACTCGCTGTTATGCTCTTGTAGTGTAGCGGCCAAGCGAAAGCGTTAAGTAATCCACCTGGGGAGTACGCTCGCAAGAGTG	V2B	1.9295	V2B	Polyvinyl chloride	PVC	2	16	PVC 16	Bacteria	Bacteroidetes	Bacteroidia	Cytophagales	Cyclobacteriaceae	Algoriphagus
44	TACGGAGGGTGCAAGCGTTGTCCGGATTTATTGGGTTTAAAGGGTGCGTAGGCGGCTATTTAAGTCAGTGGTGAAAGACTCCGGCTCAACCGGGGCAGTGCCATTGATACTGGATAGCTTGAGTATTGGAGGGGTACATGGAATTGATGGTGTAGCGGTGAAATGCATAGATACCATCAGGAACACCGATAGCGAAGGCATTGTACTGGCCAGTAACTGACGCTGATGCACGAAAGCATGGGGAGCGAACAGGATTAGATACCCTGGTAGTCCATGCCGTAAACGATGATTACTCGCTGTTATGCTCTTGTAGTGTAGCGGCCAAGCGAAAGCGTTAAGTAATCCACCTGGGGAGTACGCTCGCAAGAGTG	L1B	1.91591	L1B	Polylactic acid	PLA	1	16	PLA 16	Bacteria	Bacteroidetes	Bacteroidia	Cytophagales	Cyclobacteriaceae	Algoriphagus
45	TACGGAGGGTGCAAGCGTTGTCCGGATTTATTGGGTTTAAAGGGTGCGTAGGCGGCTATTTAAGTCAGTGGTGAAAGACTCCGGCTCAACCGGGGCAGTGCCATTGATACTGGATAGCTTGAGTATTGGAGGGGTACATGGAATTGATGGTGTAGCGGTGAAATGCATAGATACCATCAGGAACACCGATAGCGAAGGCATTGTACTGGCCAGTAACTGACGCTGATGCACGAAAGCATGGGGAGCGAACAGGATTAGATACCCTGGTAGTCCATGCCGTAAACGATGATTACTCGCTGTTATGCTCTTGTAGTGTAGCGGCCAAGCGAAAGCGTTAAGTAATCCACCTGGGGAGTACGCTCGCAAGAGTG	L3A	1.91522	L3A	Polylactic acid	PLA	3	7	PLA 7	Bacteria	Bacteroidetes	Bacteroidia	Cytophagales	Cyclobacteriaceae	Algoriphagus
46	TACGGAGGGTGCAAGCGTTGTCCGGATTTATTGGGTTTAAAGGGTGCGTAGGCGGCTATTTAAGTCAGTGGTGAAAGACTCCGGCTCAACCGGGGCAGTGCCATTGATACTGGATAGCTTGAGTATTGGAGGGGTACATGGAATTGATGGTGTAGCGGTGAAATGCATAGATACCATCAGGAACACCGATAGCGAAGGCATTGTACTGGCCAGTAACTGACGCTGATGCACGAAAGCATGGGGAGCGAACAGGATTAGATACCCTGGTAGTCCATGCCGTAAACGATGATTACTCGCTGTTATGCTCTTGTAGTGTAGCGGCCAAGCGAAAGCGTTAAGTAATCCACCTGGGGAGTACGCTCGCAAGAGTG	F1A	1.90898	F1A	Polyurethane foam	PUF	1	7	PUF 7	Bacteria	Bacteroidetes	Bacteroidia	Cytophagales	Cyclobacteriaceae	Algoriphagus
47	TACGGAGGGTGCAAGCGTTGTCCGGATTTATTGGGTTTAAAGGGTGCGTAGGCGGCTATTTAAGTCAGTGGTGAAAGACTCCGGCTCAACCGGGGCAGTGCCATTGATACTGGATAGCTTGAGTATTGGAGGGGTACATGGAATTGATGGTGTAGCGGTGAAATGCATAGATACCATCAGGAACACCGATAGCGAAGGCATTGTACTGGCCAGTAACTGACGCTGATGCACGAAAGCATGGGGAGCGAACAGGATTAGATACCCTGGTAGTCCATGCCGTAAACGATGATTACTCGCTGTTATGCTCTTGTAGTGTAGCGGCCAAGCGAAAGCGTTAAGTAATCCACCTGGGGAGTACGCTCGCAAGAGTG	F2B	1.89383	F2B	Polyurethane foam	PUF	2	16	PUF 16	Bacteria	Bacteroidetes	Bacteroidia	Cytophagales	Cyclobacteriaceae	Algoriphagus
48	TACGGAGGGTGCAAGCGTTGTCCGGATTTATTGGGTTTAAAGGGTGCGTAGGCGGCTATTTAAGTCAGTGGTGAAAGACTCCGGCTCAACCGGGGCAGTGCCATTGATACTGGATAGCTTGAGTATTGGAGGGGTACATGGAATTGATGGTGTAGCGGTGAAATGCATAGATACCATCAGGAACACCGATAGCGAAGGCATTGTACTGGCCAGTAACTGACGCTGATGCACGAAAGCATGGGGAGCGAACAGGATTAGATACCCTGGTAGTCCATGCCGTAAACGATGATTACTCGCTGTTATGCTCTTGTAGTGTAGCGGCCAAGCGAAAGCGTTAAGTAATCCACCTGGGGAGTACGCTCGCAAGAGTG	E2A	1.87048	E2A	Polyethylene	PE	2	7	PE 7	Bacteria	Bacteroidetes	Bacteroidia	Cytophagales	Cyclobacteriaceae	Algoriphagus
49	TACGGAGGGTGCAAGCGTTGTCCGGATTTATTGGGTTTAAAGGGTGCGTAGGCGGCTATTTAAGTCAGTGGTGAAAGACTCCGGCTCAACCGGGGCAGTGCCATTGATACTGGATAGCTTGAGTATTGGAGGGGTACATGGAATTGATGGTGTAGCGGTGAAATGCATAGATACCATCAGGAACACCGATAGCGAAGGCATTGTACTGGCCAGTAACTGACGCTGATGCACGAAAGCATGGGGAGCGAACAGGATTAGATACCCTGGTAGTCCATGCCGTAAACGATGATTACTCGCTGTTATGCTCTTGTAGTGTAGCGGCCAAGCGAAAGCGTTAAGTAATCCACCTGGGGAGTACGCTCGCAAGAGTG	E1A	1.86715	E1A	Polyethylene	PE	1	7	PE 7	Bacteria	Bacteroidetes	Bacteroidia	Cytophagales	Cyclobacteriaceae	Algoriphagus
50	TACGGAGGGTGCAAGCGTTGTCCGGATTTATTGGGTTTAAAGGGTGCGTAGGCGGCTATTTAAGTCAGTGGTGAAAGACTCCGGCTCAACCGGGGCAGTGCCATTGATACTGGATAGCTTGAGTATTGGAGGGGTACATGGAATTGATGGTGTAGCGGTGAAATGCATAGATACCATCAGGAACACCGATAGCGAAGGCATTGTACTGGCCAGTAACTGACGCTGATGCACGAAAGCATGGGGAGCGAACAGGATTAGATACCCTGGTAGTCCATGCCGTAAACGATGATTACTCGCTGTTATGCTCTTGTAGTGTAGCGGCCAAGCGAAAGCGTTAAGTAATCCACCTGGGGAGTACGCTCGCAAGAGTG	V3B	1.85017	V3B	Polyvinyl chloride	PVC	3	16	PVC 16	Bacteria	Bacteroidetes	Bacteroidia	Cytophagales	Cyclobacteriaceae	Algoriphagus
51	TACGGAGGGTGCAAGCGTTGTCCGGATTTATTGGGTTTAAAGGGTGCGTAGGCGGCTATTTAAGTCAGTGGTGAAAGACTCCGGCTCAACCGGGGCAGTGCCATTGATACTGGATAGCTTGAGTATTGGAGGGGTACATGGAATTGATGGTGTAGCGGTGAAATGCATAGATACCATCAGGAACACCGATAGCGAAGGCATTGTACTGGCCAGTAACTGACGCTGATGCACGAAAGCATGGGGAGCGAACAGGATTAGATACCCTGGTAGTCCATGCCGTAAACGATGATTACTCGCTGTTATGCTCTTGTAGTGTAGCGGCCAAGCGAAAGCGTTAAGTAATCCACCTGGGGAGTACGCTCGCAAGAGTG	C3A	1.85007	C3A	Control	None	3	7	CON 7	Bacteria	Bacteroidetes	Bacteroidia	Cytophagales	Cyclobacteriaceae	Algoriphagus
52	TACGGAGGGTGCAAGCGTTGTCCGGATTTATTGGGTTTAAAGGGTGCGTAGGCGGCTATTTAAGTCAGTGGTGAAAGACTCCGGCTCAACCGGGGCAGTGCCATTGATACTGGATAGCTTGAGTATTGGAGGGGTACATGGAATTGATGGTGTAGCGGTGAAATGCATAGATACCATCAGGAACACCGATAGCGAAGGCATTGTACTGGCCAGTAACTGACGCTGATGCACGAAAGCATGGGGAGCGAACAGGATTAGATACCCTGGTAGTCCATGCCGTAAACGATGATTACTCGCTGTTATGCTCTTGTAGTGTAGCGGCCAAGCGAAAGCGTTAAGTAATCCACCTGGGGAGTACGCTCGCAAGAGTG	C3B	1.82661	C3B	Control	None	3	16	CON 16	Bacteria	Bacteroidetes	Bacteroidia	Cytophagales	Cyclobacteriaceae	Algoriphagus
53	TACGGAGGGTGCAAGCGTTGTCCGGATTTATTGGGTTTAAAGGGTGCGTAGGCGGCTATTTAAGTCAGTGGTGAAAGACTCCGGCTCAACCGGGGCAGTGCCATTGATACTGGATAGCTTGAGTATTGGAGGGGTACATGGAATTGATGGTGTAGCGGTGAAATGCATAGATACCATCAGGAACACCGATAGCGAAGGCATTGTACTGGCCAGTAACTGACGCTGATGCACGAAAGCATGGGGAGCGAACAGGATTAGATACCCTGGTAGTCCATGCCGTAAACGATGATTACTCGCTGTTATGCTCTTGTAGTGTAGCGGCCAAGCGAAAGCGTTAAGTAATCCACCTGGGGAGTACGCTCGCAAGAGTG	F3B	1.80229	F3B	Polyurethane foam	PUF	3	16	PUF 16	Bacteria	Bacteroidetes	Bacteroidia	Cytophagales	Cyclobacteriaceae	Algoriphagus
54	TACGGAGGGTGCAAGCGTTGTCCGGATTTATTGGGTTTAAAGGGTGCGTAGGCGGCTATTTAAGTCAGTGGTGAAAGACTCCGGCTCAACCGGGGCAGTGCCATTGATACTGGATAGCTTGAGTATTGGAGGGGTACATGGAATTGATGGTGTAGCGGTGAAATGCATAGATACCATCAGGAACACCGATAGCGAAGGCATTGTACTGGCCAGTAACTGACGCTGATGCACGAAAGCATGGGGAGCGAACAGGATTAGATACCCTGGTAGTCCATGCCGTAAACGATGATTACTCGCTGTTATGCTCTTGTAGTGTAGCGGCCAAGCGAAAGCGTTAAGTAATCCACCTGGGGAGTACGCTCGCAAGAGTG	L2A	1.7976	L2A	Polylactic acid	PLA	2	7	PLA 7	Bacteria	Bacteroidetes	Bacteroidia	Cytophagales	Cyclobacteriaceae	Algoriphagus
55	TACGGAGGGTGCAAGCGTTGTCCGGATTTATTGGGTTTAAAGGGTGCGTAGGCGGCTATTTAAGTCAGTGGTGAAAGACTCCGGCTCAACCGGGGCAGTGCCATTGATACTGGATAGCTTGAGTATTGGAGGGGTACATGGAATTGATGGTGTAGCGGTGAAATGCATAGATACCATCAGGAACACCGATAGCGAAGGCATTGTACTGGCCAGTAACTGACGCTGATGCACGAAAGCATGGGGAGCGAACAGGATTAGATACCCTGGTAGTCCATGCCGTAAACGATGATTACTCGCTGTTATGCTCTTGTAGTGTAGCGGCCAAGCGAAAGCGTTAAGTAATCCACCTGGGGAGTACGCTCGCAAGAGTG	V1B	1.77814	V1B	Polyvinyl chloride	PVC	1	16	PVC 16	Bacteria	Bacteroidetes	Bacteroidia	Cytophagales	Cyclobacteriaceae	Algoriphagus
56	TACGGAGGGTGCAAGCGTTGTCCGGATTTATTGGGTTTAAAGGGTGCGTAGGCGGCTATTTAAGTCAGTGGTGAAAGACTCCGGCTCAACCGGGGCAGTGCCATTGATACTGGATAGCTTGAGTATTGGAGGGGTACATGGAATTGATGGTGTAGCGGTGAAATGCATAGATACCATCAGGAACACCGATAGCGAAGGCATTGTACTGGCCAGTAACTGACGCTGATGCACGAAAGCATGGGGAGCGAACAGGATTAGATACCCTGGTAGTCCATGCCGTAAACGATGATTACTCGCTGTTATGCTCTTGTAGTGTAGCGGCCAAGCGAAAGCGTTAAGTAATCCACCTGGGGAGTACGCTCGCAAGAGTG	L2B	1.77552	L2B	Polylactic acid	PLA	2	16	PLA 16	Bacteria	Bacteroidetes	Bacteroidia	Cytophagales	Cyclobacteriaceae	Algoriphagus
57	TACGGAGGGTGCAAGCGTTGTCCGGATTTATTGGGTTTAAAGGGTGCGTAGGCGGCTATTTAAGTCAGTGGTGAAAGACTCCGGCTCAACCGGGGCAGTGCCATTGATACTGGATAGCTTGAGTATTGGAGGGGTACATGGAATTGATGGTGTAGCGGTGAAATGCATAGATACCATCAGGAACACCGATAGCGAAGGCATTGTACTGGCCAGTAACTGACGCTGATGCACGAAAGCATGGGGAGCGAACAGGATTAGATACCCTGGTAGTCCATGCCGTAAACGATGATTACTCGCTGTTATGCTCTTGTAGTGTAGCGGCCAAGCGAAAGCGTTAAGTAATCCACCTGGGGAGTACGCTCGCAAGAGTG	E2B	1.72974	E2B	Polyethylene	PE	2	16	PE 16	Bacteria	Bacteroidetes	Bacteroidia	Cytophagales	Cyclobacteriaceae	Algoriphagus
58	TACGGAGGGTGCAAGCGTTGTCCGGATTTATTGGGTTTAAAGGGTGCGTAGGCGGCTATTTAAGTCAGTGGTGAAAGACTCCGGCTCAACCGGGGCAGTGCCATTGATACTGGATAGCTTGAGTATTGGAGGGGTACATGGAATTGATGGTGTAGCGGTGAAATGCATAGATACCATCAGGAACACCGATAGCGAAGGCATTGTACTGGCCAGTAACTGACGCTGATGCACGAAAGCATGGGGAGCGAACAGGATTAGATACCCTGGTAGTCCATGCCGTAAACGATGATTACTCGCTGTTATGCTCTTGTAGTGTAGCGGCCAAGCGAAAGCGTTAAGTAATCCACCTGGGGAGTACGCTCGCAAGAGTG	F3A	1.72931	F3A	Polyurethane foam	PUF	3	7	PUF 7	Bacteria	Bacteroidetes	Bacteroidia	Cytophagales	Cyclobacteriaceae	Algoriphagus
59	TACGGAGGGTGCAAGCGTTGTCCGGATTTATTGGGTTTAAAGGGTGCGTAGGCGGCTATTTAAGTCAGTGGTGAAAGACTCCGGCTCAACCGGGGCAGTGCCATTGATACTGGATAGCTTGAGTATTGGAGGGGTACATGGAATTGATGGTGTAGCGGTGAAATGCATAGATACCATCAGGAACACCGATAGCGAAGGCATTGTACTGGCCAGTAACTGACGCTGATGCACGAAAGCATGGGGAGCGAACAGGATTAGATACCCTGGTAGTCCATGCCGTAAACGATGATTACTCGCTGTTATGCTCTTGTAGTGTAGCGGCCAAGCGAAAGCGTTAAGTAATCCACCTGGGGAGTACGCTCGCAAGAGTG	V1A	1.68826	V1A	Polyvinyl chloride	PVC	1	7	PVC 7	Bacteria	Bacteroidetes	Bacteroidia	Cytophagales	Cyclobacteriaceae	Algoriphagus
60	TACGGAGGGTGCAAGCGTTGTCCGGATTTATTGGGTTTAAAGGGTGCGTAGGCGGCTATTTAAGTCAGTGGTGAAAGACTCCGGCTCAACCGGGGCAGTGCCATTGATACTGGATAGCTTGAGTATTGGAGGGGTACATGGAATTGATGGTGTAGCGGTGAAATGCATAGATACCATCAGGAACACCGATAGCGAAGGCATTGTACTGGCCAGTAACTGACGCTGATGCACGAAAGCATGGGGAGCGAACAGGATTAGATACCCTGGTAGTCCATGCCGTAAACGATGATTACTCGCTGTTATGCTCTTGTAGTGTAGCGGCCAAGCGAAAGCGTTAAGTAATCCACCTGGGGAGTACGCTCGCAAGAGTG	L1A	1.59967	L1A	Polylactic acid	PLA	1	7	PLA 7	Bacteria	Bacteroidetes	Bacteroidia	Cytophagales	Cyclobacteriaceae	Algoriphagus
61	TACGGAGGGTGCAAGCGTTGTCCGGATTTATTGGGTTTAAAGGGTGCGTAGGCGGCTATTTAAGTCAGTGGTGAAAGACTCCGGCTCAACCGGGGCAGTGCCATTGATACTGGATAGCTTGAGTATTGGAGGGGTACATGGAATTGATGGTGTAGCGGTGAAATGCATAGATACCATCAGGAACACCGATAGCGAAGGCATTGTACTGGCCAGTAACTGACGCTGATGCACGAAAGCATGGGGAGCGAACAGGATTAGATACCCTGGTAGTCCATGCCGTAAACGATGATTACTCGCTGTTATGCTCTTGTAGTGTAGCGGCCAAGCGAAAGCGTTAAGTAATCCACCTGGGGAGTACGCTCGCAAGAGTG	E1B	1.57052	E1B	Polyethylene	PE	1	16	PE 16	Bacteria	Bacteroidetes	Bacteroidia	Cytophagales	Cyclobacteriaceae	Algoriphagus
62	TACGGAGGGTGCAAGCGTTGTCCGGATTTATTGGGTTTAAAGGGTGCGTAGGCGGCTATTTAAGTCAGTGGTGAAAGACTCCGGCTCAACCGGGGCAGTGCCATTGATACTGGATAGCTTGAGTATTGGAGGGGTACATGGAATTGATGGTGTAGCGGTGAAATGCATAGATACCATCAGGAACACCGATAGCGAAGGCATTGTACTGGCCAGTAACTGACGCTGATGCACGAAAGCATGGGGAGCGAACAGGATTAGATACCCTGGTAGTCCATGCCGTAAACGATGATTACTCGCTGTTATGCTCTTGTAGTGTAGCGGCCAAGCGAAAGCGTTAAGTAATCCACCTGGGGAGTACGCTCGCAAGAGTG	E3B	1.55863	E3B	Polyethylene	PE	3	16	PE 16	Bacteria	Bacteroidetes	Bacteroidia	Cytophagales	Cyclobacteriaceae	Algoriphagus
63	TACGGAGGGTGCAAGCGTTGTCCGGATTTATTGGGTTTAAAGGGTGCGTAGGCGGCTATTTAAGTCAGTGGTGAAAGACTCCGGCTCAACCGGGGCAGTGCCATTGATACTGGATAGCTTGAGTATTGGAGGGGTACATGGAATTGATGGTGTAGCGGTGAAATGCATAGATACCATCAGGAACACCGATAGCGAAGGCATTGTACTGGCCAGTAACTGACGCTGATGCACGAAAGCATGGGGAGCGAACAGGATTAGATACCCTGGTAGTCCATGCCGTAAACGATGATTACTCGCTGTTATGCTCTTGTAGTGTAGCGGCCAAGCGAAAGCGTTAAGTAATCCACCTGGGGAGTACGCTCGCAAGAGTG	C1B	1.53143	C1B	Control	None	1	16	CON 16	Bacteria	Bacteroidetes	Bacteroidia	Cytophagales	Cyclobacteriaceae	Algoriphagus
64	TACGGAGGGTGCAAGCGTTGTCCGGATTTATTGGGTTTAAAGGGTGCGTAGGCGGCTATTTAAGTCAGTGGTGAAAGACTCCGGCTCAACCGGGGCAGTGCCATTGATACTGGATAGCTTGAGTATTGGAGGGGTACATGGAATTGATGGTGTAGCGGTGAAATGCATAGATACCATCAGGAACACCGATAGCGAAGGCATTGTACTGGCCAGTAACTGACGCTGATGCACGAAAGCATGGGGAGCGAACAGGATTAGATACCCTGGTAGTCCATGCCGTAAACGATGATTACTCGCTGTTATGCTCTTGTAGTGTAGCGGCCAAGCGAAAGCGTTAAGTAATCCACCTGGGGAGTACGCTCGCAAGAGTG	L3B	1.4103	L3B	Polylactic acid	PLA	3	16	PLA 16	Bacteria	Bacteroidetes	Bacteroidia	Cytophagales	Cyclobacteriaceae	Algoriphagus
65	TACGGAGGGTGCAAGCGTTGTCCGGATTTATTGGGTTTAAAGGGTGCGTAGGCGGCTATTTAAGTCAGTGGTGAAAGACTCCGGCTCAACCGGGGCAGTGCCATTGATACTGGATAGCTTGAGTATTGGAGGGGTACATGGAATTGATGGTGTAGCGGTGAAATGCATAGATACCATCAGGAACACCGATAGCGAAGGCATTGTACTGGCCAGTAACTGACGCTGATGCACGAAAGCATGGGGAGCGAACAGGATTAGATACCCTGGTAGTCCATGCCGTAAACGATGATTACTCGCTGTTATGCTCTTGTAGTGTAGCGGCCAAGCGAAAGCGTTAAGTAATCCACCTGGGGAGTACGCTCGCAAGAGTG	C2B	1.39374	C2B	Control	None	2	16	CON 16	Bacteria	Bacteroidetes	Bacteroidia	Cytophagales	Cyclobacteriaceae	Algoriphagus
66	TACGGAGGATCCAAGCGTTATCCGGAATCATTGGGTTTAAAGGGTCCGTAGGTGGATAATTAAGTCAGGGGTGAAAGTCTGCAGCTCAACTGTAGAATTGCCTTTGATACTGGTTGTCTTGAGTCATTATGAAGTGGTTAGAATATGTAGTGTAGCGGTGAAATGCATAGATATTACATAGAATACCAATTGCGAAGGCAGATCACTAATAATGTACTGACACTGATGGACGAAAGCGTGGGGAGCGAACAGGATTAGATACCCTGGTAGTCCACGCCGTAAACGATGGTCACTAGCTGTTCGAACTTCGGTTTGAGTGGCTAAGCGAAAGTGATAAGTGACCCACCTGGGGAGTACGTTCGCAAGAATG	C1B	1.40017	C1B	Control	None	1	16	CON 16	Bacteria	Bacteroidetes	Bacteroidia	Flavobacteriales	Flavobacteriaceae	Aquibacter
67	TACGGAGGATCCAAGCGTTATCCGGAATCATTGGGTTTAAAGGGTCCGTAGGTGGATAATTAAGTCAGGGGTGAAAGTCTGCAGCTCAACTGTAGAATTGCCTTTGATACTGGTTGTCTTGAGTCATTATGAAGTGGTTAGAATATGTAGTGTAGCGGTGAAATGCATAGATATTACATAGAATACCAATTGCGAAGGCAGATCACTAATAATGTACTGACACTGATGGACGAAAGCGTGGGGAGCGAACAGGATTAGATACCCTGGTAGTCCACGCCGTAAACGATGGTCACTAGCTGTTCGAACTTCGGTTTGAGTGGCTAAGCGAAAGTGATAAGTGACCCACCTGGGGAGTACGTTCGCAAGAATG	C2B	1.29622	C2B	Control	None	2	16	CON 16	Bacteria	Bacteroidetes	Bacteroidia	Flavobacteriales	Flavobacteriaceae	Aquibacter
68	TACGGAGGATCCAAGCGTTATCCGGAATCATTGGGTTTAAAGGGTCCGTAGGTGGATAATTAAGTCAGAGGTGAAATCCTGCAGCTCAACTGTAGAATTGCCTTTGATACTGGTTATCTTGAGTTATTATGAAGTAGTTAGAATATGTAGTGTAGCGGTGAAATGCATAGATATTACATAGAATACCAATTGCGAAGGCAGATTACTAATAATCAACTGACACTGATGGACGAAAGCGTGGGGAGCGAACAGGATTAGATACCCTGGTAGTCCACGCCGTAAACGATGGATACTAGCTGTTCGGACTTTGGTCTGAGTGGCTAAGCGAAAGTGATAAGTATCCCACCTGGGGAGTACGTTCGCAAGAATG	C3B	1.58445	C3B	Control	None	3	16	CON 16	Bacteria	Bacteroidetes	Bacteroidia	Flavobacteriales	Flavobacteriaceae	Arcticiflavibacter
69	TACGGAGGATCCAAGCGTTATCCGGAATCATTGGGTTTAAAGGGTCCGTAGGTGGATAATTAAGTCAGAGGTGAAATCCTGCAGCTCAACTGTAGAATTGCCTTTGATACTGGTTATCTTGAGTTATTATGAAGTAGTTAGAATATGTAGTGTAGCGGTGAAATGCATAGATATTACATAGAATACCAATTGCGAAGGCAGATTACTAATAATCAACTGACACTGATGGACGAAAGCGTGGGGAGCGAACAGGATTAGATACCCTGGTAGTCCACGCCGTAAACGATGGATACTAGCTGTTCGGACTTTGGTCTGAGTGGCTAAGCGAAAGTGATAAGTATCCCACCTGGGGAGTACGTTCGCAAGAATG	C1A	1.55657	C1A	Control	None	1	7	CON 7	Bacteria	Bacteroidetes	Bacteroidia	Flavobacteriales	Flavobacteriaceae	Arcticiflavibacter
70	TACGGAGGATCCAAGCGTTATCCGGAATCATTGGGTTTAAAGGGTCCGTAGGTGGATAATTAAGTCAGAGGTGAAATCCTGCAGCTCAACTGTAGAATTGCCTTTGATACTGGTTATCTTGAGTTATTATGAAGTAGTTAGAATATGTAGTGTAGCGGTGAAATGCATAGATATTACATAGAATACCAATTGCGAAGGCAGATTACTAATAATCAACTGACACTGATGGACGAAAGCGTGGGGAGCGAACAGGATTAGATACCCTGGTAGTCCACGCCGTAAACGATGGATACTAGCTGTTCGGACTTTGGTCTGAGTGGCTAAGCGAAAGTGATAAGTATCCCACCTGGGGAGTACGTTCGCAAGAATG	L3B	1.52806	L3B	Polylactic acid	PLA	3	16	PLA 16	Bacteria	Bacteroidetes	Bacteroidia	Flavobacteriales	Flavobacteriaceae	Arcticiflavibacter
71	TACGGAGGATCCAAGCGTTATCCGGAATCATTGGGTTTAAAGGGTCCGTAGGTGGATAATTAAGTCAGAGGTGAAATCCTGCAGCTCAACTGTAGAATTGCCTTTGATACTGGTTATCTTGAGTTATTATGAAGTAGTTAGAATATGTAGTGTAGCGGTGAAATGCATAGATATTACATAGAATACCAATTGCGAAGGCAGATTACTAATAATCAACTGACACTGATGGACGAAAGCGTGGGGAGCGAACAGGATTAGATACCCTGGTAGTCCACGCCGTAAACGATGGATACTAGCTGTTCGGACTTTGGTCTGAGTGGCTAAGCGAAAGTGATAAGTATCCCACCTGGGGAGTACGTTCGCAAGAATG	L2A	1.40923	L2A	Polylactic acid	PLA	2	7	PLA 7	Bacteria	Bacteroidetes	Bacteroidia	Flavobacteriales	Flavobacteriaceae	Arcticiflavibacter
72	TACGGAGGATCCAAGCGTTATCCGGAATCATTGGGTTTAAAGGGTCCGTAGGTGGATAATTAAGTCAGAGGTGAAATCCTGCAGCTCAACTGTAGAATTGCCTTTGATACTGGTTATCTTGAGTTATTATGAAGTAGTTAGAATATGTAGTGTAGCGGTGAAATGCATAGATATTACATAGAATACCAATTGCGAAGGCAGATTACTAATAATCAACTGACACTGATGGACGAAAGCGTGGGGAGCGAACAGGATTAGATACCCTGGTAGTCCACGCCGTAAACGATGGATACTAGCTGTTCGGACTTTGGTCTGAGTGGCTAAGCGAAAGTGATAAGTATCCCACCTGGGGAGTACGTTCGCAAGAATG	C3A	1.37354	C3A	Control	None	3	7	CON 7	Bacteria	Bacteroidetes	Bacteroidia	Flavobacteriales	Flavobacteriaceae	Arcticiflavibacter
73	TACGGAGGATCCAAGCGTTATCCGGAATCATTGGGTTTAAAGGGTCCGTAGGTGGATAATTAAGTCAGAGGTGAAATCCTGCAGCTCAACTGTAGAATTGCCTTTGATACTGGTTATCTTGAGTTATTATGAAGTAGTTAGAATATGTAGTGTAGCGGTGAAATGCATAGATATTACATAGAATACCAATTGCGAAGGCAGATTACTAATAATCAACTGACACTGATGGACGAAAGCGTGGGGAGCGAACAGGATTAGATACCCTGGTAGTCCACGCCGTAAACGATGGATACTAGCTGTTCGGACTTTGGTCTGAGTGGCTAAGCGAAAGTGATAAGTATCCCACCTGGGGAGTACGTTCGCAAGAATG	L3A	1.36619	L3A	Polylactic acid	PLA	3	7	PLA 7	Bacteria	Bacteroidetes	Bacteroidia	Flavobacteriales	Flavobacteriaceae	Arcticiflavibacter
74	TACGGAGGATCCAAGCGTTATCCGGAATCATTGGGTTTAAAGGGTCCGTAGGTGGATAATTAAGTCAGAGGTGAAATCCTGCAGCTCAACTGTAGAATTGCCTTTGATACTGGTTATCTTGAGTTATTATGAAGTAGTTAGAATATGTAGTGTAGCGGTGAAATGCATAGATATTACATAGAATACCAATTGCGAAGGCAGATTACTAATAATCAACTGACACTGATGGACGAAAGCGTGGGGAGCGAACAGGATTAGATACCCTGGTAGTCCACGCCGTAAACGATGGATACTAGCTGTTCGGACTTTGGTCTGAGTGGCTAAGCGAAAGTGATAAGTATCCCACCTGGGGAGTACGTTCGCAAGAATG	E3B	1.3661	E3B	Polyethylene	PE	3	16	PE 16	Bacteria	Bacteroidetes	Bacteroidia	Flavobacteriales	Flavobacteriaceae	Arcticiflavibacter
75	TACGGAGGATCCAAGCGTTATCCGGAATCATTGGGTTTAAAGGGTCCGTAGGTGGATAATTAAGTCAGAGGTGAAATCCTGCAGCTCAACTGTAGAATTGCCTTTGATACTGGTTATCTTGAGTTATTATGAAGTAGTTAGAATATGTAGTGTAGCGGTGAAATGCATAGATATTACATAGAATACCAATTGCGAAGGCAGATTACTAATAATCAACTGACACTGATGGACGAAAGCGTGGGGAGCGAACAGGATTAGATACCCTGGTAGTCCACGCCGTAAACGATGGATACTAGCTGTTCGGACTTTGGTCTGAGTGGCTAAGCGAAAGTGATAAGTATCCCACCTGGGGAGTACGTTCGCAAGAATG	C2A	1.33749	C2A	Control	None	2	7	CON 7	Bacteria	Bacteroidetes	Bacteroidia	Flavobacteriales	Flavobacteriaceae	Arcticiflavibacter
76	TACGGAGGATCCAAGCGTTATCCGGAATCATTGGGTTTAAAGGGTCCGTAGGTGGATAATTAAGTCAGAGGTGAAATCCTGCAGCTCAACTGTAGAATTGCCTTTGATACTGGTTATCTTGAGTTATTATGAAGTAGTTAGAATATGTAGTGTAGCGGTGAAATGCATAGATATTACATAGAATACCAATTGCGAAGGCAGATTACTAATAATCAACTGACACTGATGGACGAAAGCGTGGGGAGCGAACAGGATTAGATACCCTGGTAGTCCACGCCGTAAACGATGGATACTAGCTGTTCGGACTTTGGTCTGAGTGGCTAAGCGAAAGTGATAAGTATCCCACCTGGGGAGTACGTTCGCAAGAATG	L1A	1.31037	L1A	Polylactic acid	PLA	1	7	PLA 7	Bacteria	Bacteroidetes	Bacteroidia	Flavobacteriales	Flavobacteriaceae	Arcticiflavibacter
77	TACGGAGGATCCAAGCGTTATCCGGAATCATTGGGTTTAAAGGGTCCGTAGGTGGATAATTAAGTCAGAGGTGAAATCCTGCAGCTCAACTGTAGAATTGCCTTTGATACTGGTTATCTTGAGTTATTATGAAGTAGTTAGAATATGTAGTGTAGCGGTGAAATGCATAGATATTACATAGAATACCAATTGCGAAGGCAGATTACTAATAATCAACTGACACTGATGGACGAAAGCGTGGGGAGCGAACAGGATTAGATACCCTGGTAGTCCACGCCGTAAACGATGGATACTAGCTGTTCGGACTTTGGTCTGAGTGGCTAAGCGAAAGTGATAAGTATCCCACCTGGGGAGTACGTTCGCAAGAATG	F1B	1.29974	F1B	Polyurethane foam	PUF	1	16	PUF 16	Bacteria	Bacteroidetes	Bacteroidia	Flavobacteriales	Flavobacteriaceae	Arcticiflavibacter
78	TACGGAGGATCCAAGCGTTATCCGGAATCATTGGGTTTAAAGGGTCCGTAGGTGGATAATTAAGTCAGAGGTGAAATCCTGCAGCTCAACTGTAGAATTGCCTTTGATACTGGTTATCTTGAGTTATTATGAAGTAGTTAGAATATGTAGTGTAGCGGTGAAATGCATAGATATTACATAGAATACCAATTGCGAAGGCAGATTACTAATAATCAACTGACACTGATGGACGAAAGCGTGGGGAGCGAACAGGATTAGATACCCTGGTAGTCCACGCCGTAAACGATGGATACTAGCTGTTCGGACTTTGGTCTGAGTGGCTAAGCGAAAGTGATAAGTATCCCACCTGGGGAGTACGTTCGCAAGAATG	F2B	1.26878	F2B	Polyurethane foam	PUF	2	16	PUF 16	Bacteria	Bacteroidetes	Bacteroidia	Flavobacteriales	Flavobacteriaceae	Arcticiflavibacter
79	TACGGAGGATCCAAGCGTTATCCGGAATCATTGGGTTTAAAGGGTCCGTAGGTGGATAATTAAGTCAGAGGTGAAATCCTGCAGCTCAACTGTAGAATTGCCTTTGATACTGGTTATCTTGAGTTATTATGAAGTAGTTAGAATATGTAGTGTAGCGGTGAAATGCATAGATATTACATAGAATACCAATTGCGAAGGCAGATTACTAATAATCAACTGACACTGATGGACGAAAGCGTGGGGAGCGAACAGGATTAGATACCCTGGTAGTCCACGCCGTAAACGATGGATACTAGCTGTTCGGACTTTGGTCTGAGTGGCTAAGCGAAAGTGATAAGTATCCCACCTGGGGAGTACGTTCGCAAGAATG	L2B	1.26219	L2B	Polylactic acid	PLA	2	16	PLA 16	Bacteria	Bacteroidetes	Bacteroidia	Flavobacteriales	Flavobacteriaceae	Arcticiflavibacter
80	TACGGAGGATCCAAGCGTTATCCGGAATCATTGGGTTTAAAGGGTCCGTAGGTGGATAATTAAGTCAGAGGTGAAATCCTGCAGCTCAACTGTAGAATTGCCTTTGATACTGGTTATCTTGAGTTATTATGAAGTAGTTAGAATATGTAGTGTAGCGGTGAAATGCATAGATATTACATAGAATACCAATTGCGAAGGCAGATTACTAATAATCAACTGACACTGATGGACGAAAGCGTGGGGAGCGAACAGGATTAGATACCCTGGTAGTCCACGCCGTAAACGATGGATACTAGCTGTTCGGACTTTGGTCTGAGTGGCTAAGCGAAAGTGATAAGTATCCCACCTGGGGAGTACGTTCGCAAGAATG	L1B	1.2436	L1B	Polylactic acid	PLA	1	16	PLA 16	Bacteria	Bacteroidetes	Bacteroidia	Flavobacteriales	Flavobacteriaceae	Arcticiflavibacter
81	TACGGAGGATCCAAGCGTTATCCGGAATCATTGGGTTTAAAGGGTCCGTAGGTGGATAATTAAGTCAGAGGTGAAATCCTGCAGCTCAACTGTAGAATTGCCTTTGATACTGGTTATCTTGAGTTATTATGAAGTAGTTAGAATATGTAGTGTAGCGGTGAAATGCATAGATATTACATAGAATACCAATTGCGAAGGCAGATTACTAATAATCAACTGACACTGATGGACGAAAGCGTGGGGAGCGAACAGGATTAGATACCCTGGTAGTCCACGCCGTAAACGATGGATACTAGCTGTTCGGACTTTGGTCTGAGTGGCTAAGCGAAAGTGATAAGTATCCCACCTGGGGAGTACGTTCGCAAGAATG	V2B	1.22519	V2B	Polyvinyl chloride	PVC	2	16	PVC 16	Bacteria	Bacteroidetes	Bacteroidia	Flavobacteriales	Flavobacteriaceae	Arcticiflavibacter
82	TACGGAGGATCCAAGCGTTATCCGGAATCATTGGGTTTAAAGGGTCCGTAGGTGGATAATTAAGTCAGAGGTGAAATCCTGCAGCTCAACTGTAGAATTGCCTTTGATACTGGTTATCTTGAGTTATTATGAAGTAGTTAGAATATGTAGTGTAGCGGTGAAATGCATAGATATTACATAGAATACCAATTGCGAAGGCAGATTACTAATAATCAACTGACACTGATGGACGAAAGCGTGGGGAGCGAACAGGATTAGATACCCTGGTAGTCCACGCCGTAAACGATGGATACTAGCTGTTCGGACTTTGGTCTGAGTGGCTAAGCGAAAGTGATAAGTATCCCACCTGGGGAGTACGTTCGCAAGAATG	E2A	1.22131	E2A	Polyethylene	PE	2	7	PE 7	Bacteria	Bacteroidetes	Bacteroidia	Flavobacteriales	Flavobacteriaceae	Arcticiflavibacter
83	TACGGAGGATCCAAGCGTTATCCGGAATCATTGGGTTTAAAGGGTCCGTAGGTGGATAATTAAGTCAGAGGTGAAATCCTGCAGCTCAACTGTAGAATTGCCTTTGATACTGGTTATCTTGAGTTATTATGAAGTAGTTAGAATATGTAGTGTAGCGGTGAAATGCATAGATATTACATAGAATACCAATTGCGAAGGCAGATTACTAATAATCAACTGACACTGATGGACGAAAGCGTGGGGAGCGAACAGGATTAGATACCCTGGTAGTCCACGCCGTAAACGATGGATACTAGCTGTTCGGACTTTGGTCTGAGTGGCTAAGCGAAAGTGATAAGTATCCCACCTGGGGAGTACGTTCGCAAGAATG	V2A	1.20017	V2A	Polyvinyl chloride	PVC	2	7	PVC 7	Bacteria	Bacteroidetes	Bacteroidia	Flavobacteriales	Flavobacteriaceae	Arcticiflavibacter
84	TACGGAGGATCCAAGCGTTATCCGGAATCATTGGGTTTAAAGGGTCCGTAGGTGGATAATTAAGTCAGAGGTGAAATCCTGCAGCTCAACTGTAGAATTGCCTTTGATACTGGTTATCTTGAGTTATTATGAAGTAGTTAGAATATGTAGTGTAGCGGTGAAATGCATAGATATTACATAGAATACCAATTGCGAAGGCAGATTACTAATAATCAACTGACACTGATGGACGAAAGCGTGGGGAGCGAACAGGATTAGATACCCTGGTAGTCCACGCCGTAAACGATGGATACTAGCTGTTCGGACTTTGGTCTGAGTGGCTAAGCGAAAGTGATAAGTATCCCACCTGGGGAGTACGTTCGCAAGAATG	F2A	1.1996	F2A	Polyurethane foam	PUF	2	7	PUF 7	Bacteria	Bacteroidetes	Bacteroidia	Flavobacteriales	Flavobacteriaceae	Arcticiflavibacter
85	TACGGAGGATCCAAGCGTTATCCGGAATCATTGGGTTTAAAGGGTCCGTAGGTGGATAATTAAGTCAGAGGTGAAATCCTGCAGCTCAACTGTAGAATTGCCTTTGATACTGGTTATCTTGAGTTATTATGAAGTAGTTAGAATATGTAGTGTAGCGGTGAAATGCATAGATATTACATAGAATACCAATTGCGAAGGCAGATTACTAATAATCAACTGACACTGATGGACGAAAGCGTGGGGAGCGAACAGGATTAGATACCCTGGTAGTCCACGCCGTAAACGATGGATACTAGCTGTTCGGACTTTGGTCTGAGTGGCTAAGCGAAAGTGATAAGTATCCCACCTGGGGAGTACGTTCGCAAGAATG	T0	1.19638	T0	Initial	Initial	0	0	Initial	Bacteria	Bacteroidetes	Bacteroidia	Flavobacteriales	Flavobacteriaceae	Arcticiflavibacter
86	TACGGAGGATCCAAGCGTTATCCGGAATCATTGGGTTTAAAGGGTCCGTAGGTGGATAATTAAGTCAGAGGTGAAATCCTGCAGCTCAACTGTAGAATTGCCTTTGATACTGGTTATCTTGAGTTATTATGAAGTAGTTAGAATATGTAGTGTAGCGGTGAAATGCATAGATATTACATAGAATACCAATTGCGAAGGCAGATTACTAATAATCAACTGACACTGATGGACGAAAGCGTGGGGAGCGAACAGGATTAGATACCCTGGTAGTCCACGCCGTAAACGATGGATACTAGCTGTTCGGACTTTGGTCTGAGTGGCTAAGCGAAAGTGATAAGTATCCCACCTGGGGAGTACGTTCGCAAGAATG	F3B	1.18626	F3B	Polyurethane foam	PUF	3	16	PUF 16	Bacteria	Bacteroidetes	Bacteroidia	Flavobacteriales	Flavobacteriaceae	Arcticiflavibacter
87	TACGGAGGATCCAAGCGTTATCCGGAATCATTGGGTTTAAAGGGTCCGTAGGTGGATAATTAAGTCAGAGGTGAAATCCTGCAGCTCAACTGTAGAATTGCCTTTGATACTGGTTATCTTGAGTTATTATGAAGTAGTTAGAATATGTAGTGTAGCGGTGAAATGCATAGATATTACATAGAATACCAATTGCGAAGGCAGATTACTAATAATCAACTGACACTGATGGACGAAAGCGTGGGGAGCGAACAGGATTAGATACCCTGGTAGTCCACGCCGTAAACGATGGATACTAGCTGTTCGGACTTTGGTCTGAGTGGCTAAGCGAAAGTGATAAGTATCCCACCTGGGGAGTACGTTCGCAAGAATG	E1B	1.17395	E1B	Polyethylene	PE	1	16	PE 16	Bacteria	Bacteroidetes	Bacteroidia	Flavobacteriales	Flavobacteriaceae	Arcticiflavibacter
88	TACGGAGGATCCAAGCGTTATCCGGAATCATTGGGTTTAAAGGGTCCGTAGGTGGATAATTAAGTCAGAGGTGAAATCCTGCAGCTCAACTGTAGAATTGCCTTTGATACTGGTTATCTTGAGTTATTATGAAGTAGTTAGAATATGTAGTGTAGCGGTGAAATGCATAGATATTACATAGAATACCAATTGCGAAGGCAGATTACTAATAATCAACTGACACTGATGGACGAAAGCGTGGGGAGCGAACAGGATTAGATACCCTGGTAGTCCACGCCGTAAACGATGGATACTAGCTGTTCGGACTTTGGTCTGAGTGGCTAAGCGAAAGTGATAAGTATCCCACCTGGGGAGTACGTTCGCAAGAATG	F1A	1.15005	F1A	Polyurethane foam	PUF	1	7	PUF 7	Bacteria	Bacteroidetes	Bacteroidia	Flavobacteriales	Flavobacteriaceae	Arcticiflavibacter
89	TACGGAGGATCCAAGCGTTATCCGGAATCATTGGGTTTAAAGGGTCCGTAGGTGGATAATTAAGTCAGAGGTGAAATCCTGCAGCTCAACTGTAGAATTGCCTTTGATACTGGTTATCTTGAGTTATTATGAAGTAGTTAGAATATGTAGTGTAGCGGTGAAATGCATAGATATTACATAGAATACCAATTGCGAAGGCAGATTACTAATAATCAACTGACACTGATGGACGAAAGCGTGGGGAGCGAACAGGATTAGATACCCTGGTAGTCCACGCCGTAAACGATGGATACTAGCTGTTCGGACTTTGGTCTGAGTGGCTAAGCGAAAGTGATAAGTATCCCACCTGGGGAGTACGTTCGCAAGAATG	E2B	1.12474	E2B	Polyethylene	PE	2	16	PE 16	Bacteria	Bacteroidetes	Bacteroidia	Flavobacteriales	Flavobacteriaceae	Arcticiflavibacter
90	TACGGAGGATCCAAGCGTTATCCGGAATCATTGGGTTTAAAGGGTCCGTAGGTGGATAATTAAGTCAGAGGTGAAATCCTGCAGCTCAACTGTAGAATTGCCTTTGATACTGGTTATCTTGAGTTATTATGAAGTAGTTAGAATATGTAGTGTAGCGGTGAAATGCATAGATATTACATAGAATACCAATTGCGAAGGCAGATTACTAATAATCAACTGACACTGATGGACGAAAGCGTGGGGAGCGAACAGGATTAGATACCCTGGTAGTCCACGCCGTAAACGATGGATACTAGCTGTTCGGACTTTGGTCTGAGTGGCTAAGCGAAAGTGATAAGTATCCCACCTGGGGAGTACGTTCGCAAGAATG	E3A	1.11438	E3A	Polyethylene	PE	3	7	PE 7	Bacteria	Bacteroidetes	Bacteroidia	Flavobacteriales	Flavobacteriaceae	Arcticiflavibacter
91	TACGGAGGATCCAAGCGTTATCCGGAATCATTGGGTTTAAAGGGTCCGTAGGTGGATAATTAAGTCAGAGGTGAAATCCTGCAGCTCAACTGTAGAATTGCCTTTGATACTGGTTATCTTGAGTTATTATGAAGTAGTTAGAATATGTAGTGTAGCGGTGAAATGCATAGATATTACATAGAATACCAATTGCGAAGGCAGATTACTAATAATCAACTGACACTGATGGACGAAAGCGTGGGGAGCGAACAGGATTAGATACCCTGGTAGTCCACGCCGTAAACGATGGATACTAGCTGTTCGGACTTTGGTCTGAGTGGCTAAGCGAAAGTGATAAGTATCCCACCTGGGGAGTACGTTCGCAAGAATG	V1B	1.10123	V1B	Polyvinyl chloride	PVC	1	16	PVC 16	Bacteria	Bacteroidetes	Bacteroidia	Flavobacteriales	Flavobacteriaceae	Arcticiflavibacter
92	TACGGAGGATCCAAGCGTTATCCGGAATCATTGGGTTTAAAGGGTCCGTAGGTGGATAATTAAGTCAGAGGTGAAATCCTGCAGCTCAACTGTAGAATTGCCTTTGATACTGGTTATCTTGAGTTATTATGAAGTAGTTAGAATATGTAGTGTAGCGGTGAAATGCATAGATATTACATAGAATACCAATTGCGAAGGCAGATTACTAATAATCAACTGACACTGATGGACGAAAGCGTGGGGAGCGAACAGGATTAGATACCCTGGTAGTCCACGCCGTAAACGATGGATACTAGCTGTTCGGACTTTGGTCTGAGTGGCTAAGCGAAAGTGATAAGTATCCCACCTGGGGAGTACGTTCGCAAGAATG	C1B	1.08416	C1B	Control	None	1	16	CON 16	Bacteria	Bacteroidetes	Bacteroidia	Flavobacteriales	Flavobacteriaceae	Arcticiflavibacter
93	TACGGAGGATCCAAGCGTTATCCGGAATCATTGGGTTTAAAGGGTCCGTAGGTGGATAATTAAGTCAGAGGTGAAATCCTGCAGCTCAACTGTAGAATTGCCTTTGATACTGGTTATCTTGAGTTATTATGAAGTAGTTAGAATATGTAGTGTAGCGGTGAAATGCATAGATATTACATAGAATACCAATTGCGAAGGCAGATTACTAATAATCAACTGACACTGATGGACGAAAGCGTGGGGAGCGAACAGGATTAGATACCCTGGTAGTCCACGCCGTAAACGATGGATACTAGCTGTTCGGACTTTGGTCTGAGTGGCTAAGCGAAAGTGATAAGTATCCCACCTGGGGAGTACGTTCGCAAGAATG	V3B	1.05974	V3B	Polyvinyl chloride	PVC	3	16	PVC 16	Bacteria	Bacteroidetes	Bacteroidia	Flavobacteriales	Flavobacteriaceae	Arcticiflavibacter
94	TACGGAGGATCCAAGCGTTATCCGGAATCATTGGGTTTAAAGGGTCCGTAGGTGGATAATTAAGTCAGAGGTGAAATCCTGCAGCTCAACTGTAGAATTGCCTTTGATACTGGTTATCTTGAGTTATTATGAAGTAGTTAGAATATGTAGTGTAGCGGTGAAATGCATAGATATTACATAGAATACCAATTGCGAAGGCAGATTACTAATAATCAACTGACACTGATGGACGAAAGCGTGGGGAGCGAACAGGATTAGATACCCTGGTAGTCCACGCCGTAAACGATGGATACTAGCTGTTCGGACTTTGGTCTGAGTGGCTAAGCGAAAGTGATAAGTATCCCACCTGGGGAGTACGTTCGCAAGAATG	C2B	1.04429	C2B	Control	None	2	16	CON 16	Bacteria	Bacteroidetes	Bacteroidia	Flavobacteriales	Flavobacteriaceae	Arcticiflavibacter
95	TACGGAGGATCCAAGCGTTATCCGGAATCATTGGGTTTAAAGGGTCCGTAGGTGGATAATTAAGTCAGAGGTGAAATCCTGCAGCTCAACTGTAGAATTGCCTTTGATACTGGTTATCTTGAGTTATTATGAAGTAGTTAGAATATGTAGTGTAGCGGTGAAATGCATAGATATTACATAGAATACCAATTGCGAAGGCAGATTACTAATAATCAACTGACACTGATGGACGAAAGCGTGGGGAGCGAACAGGATTAGATACCCTGGTAGTCCACGCCGTAAACGATGGATACTAGCTGTTCGGACTTTGGTCTGAGTGGCTAAGCGAAAGTGATAAGTATCCCACCTGGGGAGTACGTTCGCAAGAATG	F3A	1.00653	F3A	Polyurethane foam	PUF	3	7	PUF 7	Bacteria	Bacteroidetes	Bacteroidia	Flavobacteriales	Flavobacteriaceae	Arcticiflavibacter
96	TACGAACTGTGCGAACGTTATTCGGAATCACTGGGCTTAAAGGGTGCGTAGGCGGGTTGGTAGGTCAGATGTGAAAGCCCACGGCTCAACCGTGGAATTGCGTTTGAAACCACTAGTCTTGAGGGGATCAGAGGAGAGCGGAACTGATGGTGGAGCGGTGAAATGCGTTGATATCATCAGGAACACCGGTGGCGAAAGCGGCTCTCTGGGATCTTTCTGACGCTGAGGCACGAAAGCTAGGGGAGCGAACGGGATTAGATACCCCGGTAGTCCTAGCTGTAAACGATCTGTACTAGTCCGTGGGGACCCCCACATCTTCTCGGACGTAGCGAAAGTGTTAAGTACAGCGCCTGGGGAGTATGGTCGCAAGGCTG	E1A	1.38241	E1A	Polyethylene	PE	1	7	PE 7	Bacteria	Planctomycetes	Planctomycetacia	Pirellulales	Pirellulaceae	Blastopirellula
97	TACGAACTGTGCGAACGTTATTCGGAATCACTGGGCTTAAAGGGTGCGTAGGCGGGTTGGTAGGTCAGATGTGAAAGCCCACGGCTCAACCGTGGAATTGCGTTTGAAACCACTAGTCTTGAGGGGATCAGAGGAGAGCGGAACTGATGGTGGAGCGGTGAAATGCGTTGATATCATCAGGAACACCGGTGGCGAAAGCGGCTCTCTGGGATCTTTCTGACGCTGAGGCACGAAAGCTAGGGGAGCGAACGGGATTAGATACCCCGGTAGTCCTAGCTGTAAACGATCTGTACTAGTCCGTGGGGACCCCCACATCTTCTCGGACGTAGCGAAAGTGTTAAGTACAGCGCCTGGGGAGTATGGTCGCAAGGCTG	L1A	1.29335	L1A	Polylactic acid	PLA	1	7	PLA 7	Bacteria	Planctomycetes	Planctomycetacia	Pirellulales	Pirellulaceae	Blastopirellula
98	GACGGAGGGTGCTAGCGTTGTTCGGAATTACTGGGCGTAAAGGGCGCGTAGGCGGCCGGAGAAGTCGGATGTGAAAGCCCGGGGCTCAACCTCGGAACTGCATTCGAAACTTTTCGGCTAGAGAACGGAAGAGGAGAGTGGAATACCCAGTGTAGAGGTGAAATTCGTAGATATTGGGTGGAACACCGGTGGCGAAAGCGGCTCTCTGGTCCGGATCTGACGCTGAGGCGCGAAAGCGTGGGGAGCAAACAGGATTAGATACCCTGGTAGTCCACGCCCTAAACGATGTGCGCTAGATGTCGGGGGACTTGTCCTTCGGTGTCGGAGCTAACGTGTTAAGCGCACCGCCTGGGGAGTACGGCCGCAAGGTTA	L1A	1.00745	L1A	Polylactic acid	PLA	1	7	PLA 7	Bacteria	Proteobacteria	Alphaproteobacteria	Tistrellales	Geminicoccaceae	Candidatus_Alysiosphaera
99	TACGGAGGGTGCAAGCGTTGTTCGGAATCACTGGGCGTAAAGGGCGCGCAGGCGGCCTGGTAAGTCAGATGTGAAAGCCCACGGCTCAACCGTGGAAGTGCATTTGAAACTGCTAGGCTTGAGTATCAGAGGGGAAGGTGGAATTCCCGGTGTAGAGGTGAAATTCGTAGATATCGGGAGGAATACCGGTGGCGAAGGCGACTTTCTGGCTGAATACTGACGCTGAGGCGCGAAAGCGTGGGGAGCAAACAGGATTAGATACCCTGGTAGTCCACGCCGTAAACGATGTCAACTAGATGCAGGGGGTGTTGATCCCCTCTGTGTCGCAGCTAACGCATTAAGTTGACCGCCTGGGGAGTACGGTCGCAAGATTA	V1A	11.9331	V1A	Polyvinyl chloride	PVC	1	7	PVC 7	Bacteria	Proteobacteria	Deltaproteobacteria	Desulfobacterales	Desulfobulbaceae	Candidatus_Electrothrix
100	TACGGAGGGTGCAAGCGTTGTTCGGAATCACTGGGCGTAAAGGGCGCGCAGGCGGCCTGGTAAGTCAGATGTGAAAGCCCACGGCTCAACCGTGGAAGTGCATTTGAAACTGCTAGGCTTGAGTATCAGAGGGGAAGGTGGAATTCCCGGTGTAGAGGTGAAATTCGTAGATATCGGGAGGAATACCGGTGGCGAAGGCGACTTTCTGGCTGAATACTGACGCTGAGGCGCGAAAGCGTGGGGAGCAAACAGGATTAGATACCCTGGTAGTCCACGCCGTAAACGATGTCAACTAGATGCAGGGGGTGTTGATCCCCTCTGTGTCGCAGCTAACGCATTAAGTTGACCGCCTGGGGAGTACGGTCGCAAGATTA	F3A	7.89164	F3A	Polyurethane foam	PUF	3	7	PUF 7	Bacteria	Proteobacteria	Deltaproteobacteria	Desulfobacterales	Desulfobulbaceae	Candidatus_Electrothrix
101	TACGGAGGGTGCAAGCGTTGTTCGGAATCACTGGGCGTAAAGGGCGCGCAGGCGGCCTGGTAAGTCAGATGTGAAAGCCCACGGCTCAACCGTGGAAGTGCATTTGAAACTGCTAGGCTTGAGTATCAGAGGGGAAGGTGGAATTCCCGGTGTAGAGGTGAAATTCGTAGATATCGGGAGGAATACCGGTGGCGAAGGCGACTTTCTGGCTGAATACTGACGCTGAGGCGCGAAAGCGTGGGGAGCAAACAGGATTAGATACCCTGGTAGTCCACGCCGTAAACGATGTCAACTAGATGCAGGGGGTGTTGATCCCCTCTGTGTCGCAGCTAACGCATTAAGTTGACCGCCTGGGGAGTACGGTCGCAAGATTA	F2A	7.61583	F2A	Polyurethane foam	PUF	2	7	PUF 7	Bacteria	Proteobacteria	Deltaproteobacteria	Desulfobacterales	Desulfobulbaceae	Candidatus_Electrothrix
102	TACGGAGGGTGCAAGCGTTGTTCGGAATCACTGGGCGTAAAGGGCGCGCAGGCGGCCTGGTAAGTCAGATGTGAAAGCCCACGGCTCAACCGTGGAAGTGCATTTGAAACTGCTAGGCTTGAGTATCAGAGGGGAAGGTGGAATTCCCGGTGTAGAGGTGAAATTCGTAGATATCGGGAGGAATACCGGTGGCGAAGGCGACTTTCTGGCTGAATACTGACGCTGAGGCGCGAAAGCGTGGGGAGCAAACAGGATTAGATACCCTGGTAGTCCACGCCGTAAACGATGTCAACTAGATGCAGGGGGTGTTGATCCCCTCTGTGTCGCAGCTAACGCATTAAGTTGACCGCCTGGGGAGTACGGTCGCAAGATTA	F1A	6.38485	F1A	Polyurethane foam	PUF	1	7	PUF 7	Bacteria	Proteobacteria	Deltaproteobacteria	Desulfobacterales	Desulfobulbaceae	Candidatus_Electrothrix
103	TACGGAGGGTGCAAGCGTTGTTCGGAATCACTGGGCGTAAAGGGCGCGCAGGCGGCCTGGTAAGTCAGATGTGAAAGCCCACGGCTCAACCGTGGAAGTGCATTTGAAACTGCTAGGCTTGAGTATCAGAGGGGAAGGTGGAATTCCCGGTGTAGAGGTGAAATTCGTAGATATCGGGAGGAATACCGGTGGCGAAGGCGACTTTCTGGCTGAATACTGACGCTGAGGCGCGAAAGCGTGGGGAGCAAACAGGATTAGATACCCTGGTAGTCCACGCCGTAAACGATGTCAACTAGATGCAGGGGGTGTTGATCCCCTCTGTGTCGCAGCTAACGCATTAAGTTGACCGCCTGGGGAGTACGGTCGCAAGATTA	F3B	4.74922	F3B	Polyurethane foam	PUF	3	16	PUF 16	Bacteria	Proteobacteria	Deltaproteobacteria	Desulfobacterales	Desulfobulbaceae	Candidatus_Electrothrix
104	TACGGAGGGTGCAAGCGTTGTTCGGAATCACTGGGCGTAAAGGGCGCGCAGGCGGCCTGGTAAGTCAGATGTGAAAGCCCACGGCTCAACCGTGGAAGTGCATTTGAAACTGCTAGGCTTGAGTATCAGAGGGGAAGGTGGAATTCCCGGTGTAGAGGTGAAATTCGTAGATATCGGGAGGAATACCGGTGGCGAAGGCGACTTTCTGGCTGAATACTGACGCTGAGGCGCGAAAGCGTGGGGAGCAAACAGGATTAGATACCCTGGTAGTCCACGCCGTAAACGATGTCAACTAGATGCAGGGGGTGTTGATCCCCTCTGTGTCGCAGCTAACGCATTAAGTTGACCGCCTGGGGAGTACGGTCGCAAGATTA	F2B	4.73925	F2B	Polyurethane foam	PUF	2	16	PUF 16	Bacteria	Proteobacteria	Deltaproteobacteria	Desulfobacterales	Desulfobulbaceae	Candidatus_Electrothrix
105	TACGGAGGGTGCAAGCGTTGTTCGGAATCACTGGGCGTAAAGGGCGCGCAGGCGGCCTGGTAAGTCAGATGTGAAAGCCCACGGCTCAACCGTGGAAGTGCATTTGAAACTGCTAGGCTTGAGTATCAGAGGGGAAGGTGGAATTCCCGGTGTAGAGGTGAAATTCGTAGATATCGGGAGGAATACCGGTGGCGAAGGCGACTTTCTGGCTGAATACTGACGCTGAGGCGCGAAAGCGTGGGGAGCAAACAGGATTAGATACCCTGGTAGTCCACGCCGTAAACGATGTCAACTAGATGCAGGGGGTGTTGATCCCCTCTGTGTCGCAGCTAACGCATTAAGTTGACCGCCTGGGGAGTACGGTCGCAAGATTA	E1A	4.614	E1A	Polyethylene	PE	1	7	PE 7	Bacteria	Proteobacteria	Deltaproteobacteria	Desulfobacterales	Desulfobulbaceae	Candidatus_Electrothrix
106	TACGGAGGGTGCAAGCGTTGTTCGGAATCACTGGGCGTAAAGGGCGCGCAGGCGGCCTGGTAAGTCAGATGTGAAAGCCCACGGCTCAACCGTGGAAGTGCATTTGAAACTGCTAGGCTTGAGTATCAGAGGGGAAGGTGGAATTCCCGGTGTAGAGGTGAAATTCGTAGATATCGGGAGGAATACCGGTGGCGAAGGCGACTTTCTGGCTGAATACTGACGCTGAGGCGCGAAAGCGTGGGGAGCAAACAGGATTAGATACCCTGGTAGTCCACGCCGTAAACGATGTCAACTAGATGCAGGGGGTGTTGATCCCCTCTGTGTCGCAGCTAACGCATTAAGTTGACCGCCTGGGGAGTACGGTCGCAAGATTA	V3A	4.4384	V3A	Polyvinyl chloride	PVC	3	7	PVC 7	Bacteria	Proteobacteria	Deltaproteobacteria	Desulfobacterales	Desulfobulbaceae	Candidatus_Electrothrix
107	TACGGAGGGTGCAAGCGTTGTTCGGAATCACTGGGCGTAAAGGGCGCGCAGGCGGCCTGGTAAGTCAGATGTGAAAGCCCACGGCTCAACCGTGGAAGTGCATTTGAAACTGCTAGGCTTGAGTATCAGAGGGGAAGGTGGAATTCCCGGTGTAGAGGTGAAATTCGTAGATATCGGGAGGAATACCGGTGGCGAAGGCGACTTTCTGGCTGAATACTGACGCTGAGGCGCGAAAGCGTGGGGAGCAAACAGGATTAGATACCCTGGTAGTCCACGCCGTAAACGATGTCAACTAGATGCAGGGGGTGTTGATCCCCTCTGTGTCGCAGCTAACGCATTAAGTTGACCGCCTGGGGAGTACGGTCGCAAGATTA	V1B	4.19782	V1B	Polyvinyl chloride	PVC	1	16	PVC 16	Bacteria	Proteobacteria	Deltaproteobacteria	Desulfobacterales	Desulfobulbaceae	Candidatus_Electrothrix
108	TACGGAGGGTGCAAGCGTTGTTCGGAATCACTGGGCGTAAAGGGCGCGCAGGCGGCCTGGTAAGTCAGATGTGAAAGCCCACGGCTCAACCGTGGAAGTGCATTTGAAACTGCTAGGCTTGAGTATCAGAGGGGAAGGTGGAATTCCCGGTGTAGAGGTGAAATTCGTAGATATCGGGAGGAATACCGGTGGCGAAGGCGACTTTCTGGCTGAATACTGACGCTGAGGCGCGAAAGCGTGGGGAGCAAACAGGATTAGATACCCTGGTAGTCCACGCCGTAAACGATGTCAACTAGATGCAGGGGGTGTTGATCCCCTCTGTGTCGCAGCTAACGCATTAAGTTGACCGCCTGGGGAGTACGGTCGCAAGATTA	C3A	4.18068	C3A	Control	None	3	7	CON 7	Bacteria	Proteobacteria	Deltaproteobacteria	Desulfobacterales	Desulfobulbaceae	Candidatus_Electrothrix
109	TACGGAGGGTGCAAGCGTTGTTCGGAATCACTGGGCGTAAAGGGCGCGCAGGCGGCCTGGTAAGTCAGATGTGAAAGCCCACGGCTCAACCGTGGAAGTGCATTTGAAACTGCTAGGCTTGAGTATCAGAGGGGAAGGTGGAATTCCCGGTGTAGAGGTGAAATTCGTAGATATCGGGAGGAATACCGGTGGCGAAGGCGACTTTCTGGCTGAATACTGACGCTGAGGCGCGAAAGCGTGGGGAGCAAACAGGATTAGATACCCTGGTAGTCCACGCCGTAAACGATGTCAACTAGATGCAGGGGGTGTTGATCCCCTCTGTGTCGCAGCTAACGCATTAAGTTGACCGCCTGGGGAGTACGGTCGCAAGATTA	F1B	4.05744	F1B	Polyurethane foam	PUF	1	16	PUF 16	Bacteria	Proteobacteria	Deltaproteobacteria	Desulfobacterales	Desulfobulbaceae	Candidatus_Electrothrix
110	TACGGAGGGTGCAAGCGTTGTTCGGAATCACTGGGCGTAAAGGGCGCGCAGGCGGCCTGGTAAGTCAGATGTGAAAGCCCACGGCTCAACCGTGGAAGTGCATTTGAAACTGCTAGGCTTGAGTATCAGAGGGGAAGGTGGAATTCCCGGTGTAGAGGTGAAATTCGTAGATATCGGGAGGAATACCGGTGGCGAAGGCGACTTTCTGGCTGAATACTGACGCTGAGGCGCGAAAGCGTGGGGAGCAAACAGGATTAGATACCCTGGTAGTCCACGCCGTAAACGATGTCAACTAGATGCAGGGGGTGTTGATCCCCTCTGTGTCGCAGCTAACGCATTAAGTTGACCGCCTGGGGAGTACGGTCGCAAGATTA	C1A	3.66053	C1A	Control	None	1	7	CON 7	Bacteria	Proteobacteria	Deltaproteobacteria	Desulfobacterales	Desulfobulbaceae	Candidatus_Electrothrix
111	TACGGAGGGTGCAAGCGTTGTTCGGAATCACTGGGCGTAAAGGGCGCGCAGGCGGCCTGGTAAGTCAGATGTGAAAGCCCACGGCTCAACCGTGGAAGTGCATTTGAAACTGCTAGGCTTGAGTATCAGAGGGGAAGGTGGAATTCCCGGTGTAGAGGTGAAATTCGTAGATATCGGGAGGAATACCGGTGGCGAAGGCGACTTTCTGGCTGAATACTGACGCTGAGGCGCGAAAGCGTGGGGAGCAAACAGGATTAGATACCCTGGTAGTCCACGCCGTAAACGATGTCAACTAGATGCAGGGGGTGTTGATCCCCTCTGTGTCGCAGCTAACGCATTAAGTTGACCGCCTGGGGAGTACGGTCGCAAGATTA	E2A	3.47248	E2A	Polyethylene	PE	2	7	PE 7	Bacteria	Proteobacteria	Deltaproteobacteria	Desulfobacterales	Desulfobulbaceae	Candidatus_Electrothrix
112	TACGGAGGGTGCAAGCGTTGTTCGGAATCACTGGGCGTAAAGGGCGCGCAGGCGGCCTGGTAAGTCAGATGTGAAAGCCCACGGCTCAACCGTGGAAGTGCATTTGAAACTGCTAGGCTTGAGTATCAGAGGGGAAGGTGGAATTCCCGGTGTAGAGGTGAAATTCGTAGATATCGGGAGGAATACCGGTGGCGAAGGCGACTTTCTGGCTGAATACTGACGCTGAGGCGCGAAAGCGTGGGGAGCAAACAGGATTAGATACCCTGGTAGTCCACGCCGTAAACGATGTCAACTAGATGCAGGGGGTGTTGATCCCCTCTGTGTCGCAGCTAACGCATTAAGTTGACCGCCTGGGGAGTACGGTCGCAAGATTA	E3A	3.38158	E3A	Polyethylene	PE	3	7	PE 7	Bacteria	Proteobacteria	Deltaproteobacteria	Desulfobacterales	Desulfobulbaceae	Candidatus_Electrothrix
113	TACGGAGGGTGCAAGCGTTGTTCGGAATCACTGGGCGTAAAGGGCGCGCAGGCGGCCTGGTAAGTCAGATGTGAAAGCCCACGGCTCAACCGTGGAAGTGCATTTGAAACTGCTAGGCTTGAGTATCAGAGGGGAAGGTGGAATTCCCGGTGTAGAGGTGAAATTCGTAGATATCGGGAGGAATACCGGTGGCGAAGGCGACTTTCTGGCTGAATACTGACGCTGAGGCGCGAAAGCGTGGGGAGCAAACAGGATTAGATACCCTGGTAGTCCACGCCGTAAACGATGTCAACTAGATGCAGGGGGTGTTGATCCCCTCTGTGTCGCAGCTAACGCATTAAGTTGACCGCCTGGGGAGTACGGTCGCAAGATTA	L3A	2.6047	L3A	Polylactic acid	PLA	3	7	PLA 7	Bacteria	Proteobacteria	Deltaproteobacteria	Desulfobacterales	Desulfobulbaceae	Candidatus_Electrothrix
114	TACGGAGGGTGCAAGCGTTGTTCGGAATCACTGGGCGTAAAGGGCGCGCAGGCGGCCTGGTAAGTCAGATGTGAAAGCCCACGGCTCAACCGTGGAAGTGCATTTGAAACTGCTAGGCTTGAGTATCAGAGGGGAAGGTGGAATTCCCGGTGTAGAGGTGAAATTCGTAGATATCGGGAGGAATACCGGTGGCGAAGGCGACTTTCTGGCTGAATACTGACGCTGAGGCGCGAAAGCGTGGGGAGCAAACAGGATTAGATACCCTGGTAGTCCACGCCGTAAACGATGTCAACTAGATGCAGGGGGTGTTGATCCCCTCTGTGTCGCAGCTAACGCATTAAGTTGACCGCCTGGGGAGTACGGTCGCAAGATTA	L2A	2.419	L2A	Polylactic acid	PLA	2	7	PLA 7	Bacteria	Proteobacteria	Deltaproteobacteria	Desulfobacterales	Desulfobulbaceae	Candidatus_Electrothrix
115	TACGGAGGGTGCAAGCGTTGTTCGGAATCACTGGGCGTAAAGGGCGCGCAGGCGGCCTGGTAAGTCAGATGTGAAAGCCCACGGCTCAACCGTGGAAGTGCATTTGAAACTGCTAGGCTTGAGTATCAGAGGGGAAGGTGGAATTCCCGGTGTAGAGGTGAAATTCGTAGATATCGGGAGGAATACCGGTGGCGAAGGCGACTTTCTGGCTGAATACTGACGCTGAGGCGCGAAAGCGTGGGGAGCAAACAGGATTAGATACCCTGGTAGTCCACGCCGTAAACGATGTCAACTAGATGCAGGGGGTGTTGATCCCCTCTGTGTCGCAGCTAACGCATTAAGTTGACCGCCTGGGGAGTACGGTCGCAAGATTA	L1A	2.22252	L1A	Polylactic acid	PLA	1	7	PLA 7	Bacteria	Proteobacteria	Deltaproteobacteria	Desulfobacterales	Desulfobulbaceae	Candidatus_Electrothrix
116	TACGGAGGGTGCAAGCGTTGTTCGGAATCACTGGGCGTAAAGGGCGCGCAGGCGGCCTGGTAAGTCAGATGTGAAAGCCCACGGCTCAACCGTGGAAGTGCATTTGAAACTGCTAGGCTTGAGTATCAGAGGGGAAGGTGGAATTCCCGGTGTAGAGGTGAAATTCGTAGATATCGGGAGGAATACCGGTGGCGAAGGCGACTTTCTGGCTGAATACTGACGCTGAGGCGCGAAAGCGTGGGGAGCAAACAGGATTAGATACCCTGGTAGTCCACGCCGTAAACGATGTCAACTAGATGCAGGGGGTGTTGATCCCCTCTGTGTCGCAGCTAACGCATTAAGTTGACCGCCTGGGGAGTACGGTCGCAAGATTA	V3B	1.3885	V3B	Polyvinyl chloride	PVC	3	16	PVC 16	Bacteria	Proteobacteria	Deltaproteobacteria	Desulfobacterales	Desulfobulbaceae	Candidatus_Electrothrix
117	TACGGAGGGTGCAAGCGTTGTTCGGAATCACTGGGCGTAAAGGGCGCGCAGGCGGCCTGGTAAGTCAGATGTGAAAGCCCACGGCTCAACCGTGGAAGTGCATTTGAAACTGCTAGGCTTGAGTATCAGAGGGGAAGGTGGAATTCCCGGTGTAGAGGTGAAATTCGTAGATATCGGGAGGAATACCGGTGGCGAAGGCGACTTTCTGGCTGAATACTGACGCTGAGGCGCGAAAGCGTGGGGAGCAAACAGGATTAGATACCCTGGTAGTCCACGCCGTAAACGATGTCAACTAGATGCAGGGGGTGTTGATCCCCTCTGTGTCGCAGCTAACGCATTAAGTTGACCGCCTGGGGAGTACGGTCGCAAGATTA	C2A	1.35826	C2A	Control	None	2	7	CON 7	Bacteria	Proteobacteria	Deltaproteobacteria	Desulfobacterales	Desulfobulbaceae	Candidatus_Electrothrix
118	TACGGAGGGTGCAAGCGTTGTTCGGAATCACTGGGCGTAAAGGGCGCGCAGGCGGCCTGGTAAGTCAGATGTGAAAGCCCACGGCTCAACCGTGGAAGTGCATTTGAAACTGCTAGGCTTGAGTATCAGAGGGGAAGGTGGAATTCCCGGTGTAGAGGTGAAATTCGTAGATATCGGGAGGAATACCGGTGGCGAAGGCGACTTTCTGGCTGAATACTGACGCTGAGGCGCGAAAGCGTGGGGAGCAAACAGGATTAGATACCCTGGTAGTCCACGCCGTAAACGATGTCAACTAGATGCAGGGGGTGTTGATCCCCTCTGTGTCGCAGCTAACGCATTAAGTTGACCGCCTGGGGAGTACGGTCGCAAGATTA	E1B	1.21172	E1B	Polyethylene	PE	1	16	PE 16	Bacteria	Proteobacteria	Deltaproteobacteria	Desulfobacterales	Desulfobulbaceae	Candidatus_Electrothrix
119	TACGGAGGGTGCAAGCGTTGTTCGGAATCACTGGGCGTAAAGGGCGCGCAGGCGGCCTGGTAAGTCAGATGTGAAAGCCCACGGCTCAACCGTGGAAGTGCATTTGAAACTGCTAGGCTTGAGTATCAGAGGGGAAGGTGGAATTCCCGGTGTAGAGGTGAAATTCGTAGATATCGGGAGGAATACCGGTGGCGAAGGCGACTTTCTGGCTGAATACTGACGCTGAGGCGCGAAAGCGTGGGGAGCAAACAGGATTAGATACCCTGGTAGTCCACGCCGTAAACGATGTCAACTAGATGCAGGGGGTGTTGATCCCCTCTGTGTCGCAGCTAACGCATTAAGTTGACCGCCTGGGGAGTACGGTCGCAAGATTA	L2B	1.07196	L2B	Polylactic acid	PLA	2	16	PLA 16	Bacteria	Proteobacteria	Deltaproteobacteria	Desulfobacterales	Desulfobulbaceae	Candidatus_Electrothrix
120	TACGGAGGGTGCAAGCGTTGTTCGGAATCACTGGGCGTAAAGGGCGCGCAGGCGGCCTGGTAAGTCAGATGTGAAAGCCCACGGCTCAACCGTGGAAGTGCATTTGAAACTGCTAGGCTTGAGTATCAGAGGGGAAGGTGGAATTCCCGGTGTAGAGGTGAAATTCGTAGATATCGGGAGGAATACCGGTGGCGAAGGCGACTTTCTGGCTGAATACTGACGCTGAGGCGCGAAAGCGTGGGGAGCAAACAGGATTAGATACCCTGGTAGTCCACGCCGTAAACGATGTCAACTAGATGCAGGGGGTGTTGATCCCCTCTGTGTCGCAGCTAACGCATTAAGTTGACCGCCTGGGGAGTACGGTCGCAAGATTA	E3B	1.05437	E3B	Polyethylene	PE	3	16	PE 16	Bacteria	Proteobacteria	Deltaproteobacteria	Desulfobacterales	Desulfobulbaceae	Candidatus_Electrothrix
121	TACGGAGGGTGCAAGCGTTGTTCGGAATCACTGGGCGTAAAGGGCGCGCAGGCGGCCTGGTAAGTCAGATGTGAAAGCCCACGGCTCAACCGTGGAAGTGCATTTGAAACTGCTAGGCTTGAGTATCAGAGGGGAAGGTGGAATTCCCGGTGTAGAGGTGAAATTCGTAGATATCGGGAGGAATACCGGTGGCGAAGGCGACTTTCTGGCTGAATACTGACGCTGAGGCGCGAAAGCGTGGGGAGCAAACAGGATTAGATACCCTGGTAGTCCACGCCGTAAACGATGTCAACTAGATGCAGGGGGTGTTGATCCCCTCTGTGTCGCAGCTAACGCATTAAGTTGACCGCCTGGGGAGTACGGTCGCAAGATTA	T0	1.01272	T0	Initial	Initial	0	0	Initial	Bacteria	Proteobacteria	Deltaproteobacteria	Desulfobacterales	Desulfobulbaceae	Candidatus_Electrothrix
122	TACGGAGGGTGCAAGCGTTAATCGGAATTACTGGGCGTAAAGCGCGCGTAGGCGGCTTGGTCAGTCAGATGTGAAATCCCCGGGCTTAACCTGGGAACTGCATTTGATACTGCCTGGCTAGAGTATGGTAGAGGGAAGTGGAATTCCAGGTGTAGCGGTGAAATGCGTAGATATCTGGAGGAACACCAGTGGCGAAGGCGACTTCCTGGACCAATACTGACGCTGAGGTGCGAAAGCGTGGGTAGCAAACAGGATTAGATACCCTGGTAGTCCACGCCGTAAACGATGTCAACTAGCCGTCGGACTCATTTAAGAGCTTGGTGGCGCAGCTAACGCGATAAGTTGACCGCCTGGGGAGTACGGCCGCAAGGTTA	T0	4.08763	T0	Initial	Initial	0	0	Initial	Bacteria	Proteobacteria	Gammaproteobacteria	Chromatiales	Chromatiaceae	Candidatus_Thiobios
123	TACGGAGGGTGCAAGCGTTAATCGGAATTACTGGGCGTAAAGCGCGCGTAGGCGGCTTGGTCAGTCAGATGTGAAATCCCCGGGCTTAACCTGGGAACTGCATTTGATACTGCCTGGCTAGAGTATGGTAGAGGGAAGTGGAATTCCAGGTGTAGCGGTGAAATGCGTAGATATCTGGAGGAACACCAGTGGCGAAGGCGACTTCCTGGACCAATACTGACGCTGAGGTGCGAAAGCGTGGGTAGCAAACAGGATTAGATACCCTGGTAGTCCACGCCGTAAACGATGTCAACTAGCCGTCGGACTCATTTAAGAGCTTGGTGGCGCAGCTAACGCGATAAGTTGACCGCCTGGGGAGTACGGCCGCAAGGTTA	E3B	3.53901	E3B	Polyethylene	PE	3	16	PE 16	Bacteria	Proteobacteria	Gammaproteobacteria	Chromatiales	Chromatiaceae	Candidatus_Thiobios
124	TACGGAGGGTGCAAGCGTTAATCGGAATTACTGGGCGTAAAGCGCGCGTAGGCGGCTTGGTCAGTCAGATGTGAAATCCCCGGGCTTAACCTGGGAACTGCATTTGATACTGCCTGGCTAGAGTATGGTAGAGGGAAGTGGAATTCCAGGTGTAGCGGTGAAATGCGTAGATATCTGGAGGAACACCAGTGGCGAAGGCGACTTCCTGGACCAATACTGACGCTGAGGTGCGAAAGCGTGGGTAGCAAACAGGATTAGATACCCTGGTAGTCCACGCCGTAAACGATGTCAACTAGCCGTCGGACTCATTTAAGAGCTTGGTGGCGCAGCTAACGCGATAAGTTGACCGCCTGGGGAGTACGGCCGCAAGGTTA	L3B	3.33817	L3B	Polylactic acid	PLA	3	16	PLA 16	Bacteria	Proteobacteria	Gammaproteobacteria	Chromatiales	Chromatiaceae	Candidatus_Thiobios
125	TACGGAGGGTGCAAGCGTTAATCGGAATTACTGGGCGTAAAGCGCGCGTAGGCGGCTTGGTCAGTCAGATGTGAAATCCCCGGGCTTAACCTGGGAACTGCATTTGATACTGCCTGGCTAGAGTATGGTAGAGGGAAGTGGAATTCCAGGTGTAGCGGTGAAATGCGTAGATATCTGGAGGAACACCAGTGGCGAAGGCGACTTCCTGGACCAATACTGACGCTGAGGTGCGAAAGCGTGGGTAGCAAACAGGATTAGATACCCTGGTAGTCCACGCCGTAAACGATGTCAACTAGCCGTCGGACTCATTTAAGAGCTTGGTGGCGCAGCTAACGCGATAAGTTGACCGCCTGGGGAGTACGGCCGCAAGGTTA	C3A	3.27166	C3A	Control	None	3	7	CON 7	Bacteria	Proteobacteria	Gammaproteobacteria	Chromatiales	Chromatiaceae	Candidatus_Thiobios
126	TACGGAGGGTGCAAGCGTTAATCGGAATTACTGGGCGTAAAGCGCGCGTAGGCGGCTTGGTCAGTCAGATGTGAAATCCCCGGGCTTAACCTGGGAACTGCATTTGATACTGCCTGGCTAGAGTATGGTAGAGGGAAGTGGAATTCCAGGTGTAGCGGTGAAATGCGTAGATATCTGGAGGAACACCAGTGGCGAAGGCGACTTCCTGGACCAATACTGACGCTGAGGTGCGAAAGCGTGGGTAGCAAACAGGATTAGATACCCTGGTAGTCCACGCCGTAAACGATGTCAACTAGCCGTCGGACTCATTTAAGAGCTTGGTGGCGCAGCTAACGCGATAAGTTGACCGCCTGGGGAGTACGGCCGCAAGGTTA	C3B	3.23808	C3B	Control	None	3	16	CON 16	Bacteria	Proteobacteria	Gammaproteobacteria	Chromatiales	Chromatiaceae	Candidatus_Thiobios
127	TACGGAGGGTGCAAGCGTTAATCGGAATTACTGGGCGTAAAGCGCGCGTAGGCGGCTTGGTCAGTCAGATGTGAAATCCCCGGGCTTAACCTGGGAACTGCATTTGATACTGCCTGGCTAGAGTATGGTAGAGGGAAGTGGAATTCCAGGTGTAGCGGTGAAATGCGTAGATATCTGGAGGAACACCAGTGGCGAAGGCGACTTCCTGGACCAATACTGACGCTGAGGTGCGAAAGCGTGGGTAGCAAACAGGATTAGATACCCTGGTAGTCCACGCCGTAAACGATGTCAACTAGCCGTCGGACTCATTTAAGAGCTTGGTGGCGCAGCTAACGCGATAAGTTGACCGCCTGGGGAGTACGGCCGCAAGGTTA	E3A	3.21506	E3A	Polyethylene	PE	3	7	PE 7	Bacteria	Proteobacteria	Gammaproteobacteria	Chromatiales	Chromatiaceae	Candidatus_Thiobios
128	TACGGAGGGTGCAAGCGTTAATCGGAATTACTGGGCGTAAAGCGCGCGTAGGCGGCTTGGTCAGTCAGATGTGAAATCCCCGGGCTTAACCTGGGAACTGCATTTGATACTGCCTGGCTAGAGTATGGTAGAGGGAAGTGGAATTCCAGGTGTAGCGGTGAAATGCGTAGATATCTGGAGGAACACCAGTGGCGAAGGCGACTTCCTGGACCAATACTGACGCTGAGGTGCGAAAGCGTGGGTAGCAAACAGGATTAGATACCCTGGTAGTCCACGCCGTAAACGATGTCAACTAGCCGTCGGACTCATTTAAGAGCTTGGTGGCGCAGCTAACGCGATAAGTTGACCGCCTGGGGAGTACGGCCGCAAGGTTA	C1B	3.20871	C1B	Control	None	1	16	CON 16	Bacteria	Proteobacteria	Gammaproteobacteria	Chromatiales	Chromatiaceae	Candidatus_Thiobios
129	TACGGAGGGTGCAAGCGTTAATCGGAATTACTGGGCGTAAAGCGCGCGTAGGCGGCTTGGTCAGTCAGATGTGAAATCCCCGGGCTTAACCTGGGAACTGCATTTGATACTGCCTGGCTAGAGTATGGTAGAGGGAAGTGGAATTCCAGGTGTAGCGGTGAAATGCGTAGATATCTGGAGGAACACCAGTGGCGAAGGCGACTTCCTGGACCAATACTGACGCTGAGGTGCGAAAGCGTGGGTAGCAAACAGGATTAGATACCCTGGTAGTCCACGCCGTAAACGATGTCAACTAGCCGTCGGACTCATTTAAGAGCTTGGTGGCGCAGCTAACGCGATAAGTTGACCGCCTGGGGAGTACGGCCGCAAGGTTA	L1B	3.16648	L1B	Polylactic acid	PLA	1	16	PLA 16	Bacteria	Proteobacteria	Gammaproteobacteria	Chromatiales	Chromatiaceae	Candidatus_Thiobios
130	TACGGAGGGTGCAAGCGTTAATCGGAATTACTGGGCGTAAAGCGCGCGTAGGCGGCTTGGTCAGTCAGATGTGAAATCCCCGGGCTTAACCTGGGAACTGCATTTGATACTGCCTGGCTAGAGTATGGTAGAGGGAAGTGGAATTCCAGGTGTAGCGGTGAAATGCGTAGATATCTGGAGGAACACCAGTGGCGAAGGCGACTTCCTGGACCAATACTGACGCTGAGGTGCGAAAGCGTGGGTAGCAAACAGGATTAGATACCCTGGTAGTCCACGCCGTAAACGATGTCAACTAGCCGTCGGACTCATTTAAGAGCTTGGTGGCGCAGCTAACGCGATAAGTTGACCGCCTGGGGAGTACGGCCGCAAGGTTA	E1A	3.14183	E1A	Polyethylene	PE	1	7	PE 7	Bacteria	Proteobacteria	Gammaproteobacteria	Chromatiales	Chromatiaceae	Candidatus_Thiobios
131	TACGGAGGGTGCAAGCGTTAATCGGAATTACTGGGCGTAAAGCGCGCGTAGGCGGCTTGGTCAGTCAGATGTGAAATCCCCGGGCTTAACCTGGGAACTGCATTTGATACTGCCTGGCTAGAGTATGGTAGAGGGAAGTGGAATTCCAGGTGTAGCGGTGAAATGCGTAGATATCTGGAGGAACACCAGTGGCGAAGGCGACTTCCTGGACCAATACTGACGCTGAGGTGCGAAAGCGTGGGTAGCAAACAGGATTAGATACCCTGGTAGTCCACGCCGTAAACGATGTCAACTAGCCGTCGGACTCATTTAAGAGCTTGGTGGCGCAGCTAACGCGATAAGTTGACCGCCTGGGGAGTACGGCCGCAAGGTTA	E2B	2.97629	E2B	Polyethylene	PE	2	16	PE 16	Bacteria	Proteobacteria	Gammaproteobacteria	Chromatiales	Chromatiaceae	Candidatus_Thiobios
132	TACGGAGGGTGCAAGCGTTAATCGGAATTACTGGGCGTAAAGCGCGCGTAGGCGGCTTGGTCAGTCAGATGTGAAATCCCCGGGCTTAACCTGGGAACTGCATTTGATACTGCCTGGCTAGAGTATGGTAGAGGGAAGTGGAATTCCAGGTGTAGCGGTGAAATGCGTAGATATCTGGAGGAACACCAGTGGCGAAGGCGACTTCCTGGACCAATACTGACGCTGAGGTGCGAAAGCGTGGGTAGCAAACAGGATTAGATACCCTGGTAGTCCACGCCGTAAACGATGTCAACTAGCCGTCGGACTCATTTAAGAGCTTGGTGGCGCAGCTAACGCGATAAGTTGACCGCCTGGGGAGTACGGCCGCAAGGTTA	L2A	2.95902	L2A	Polylactic acid	PLA	2	7	PLA 7	Bacteria	Proteobacteria	Gammaproteobacteria	Chromatiales	Chromatiaceae	Candidatus_Thiobios
133	TACGGAGGGTGCAAGCGTTAATCGGAATTACTGGGCGTAAAGCGCGCGTAGGCGGCTTGGTCAGTCAGATGTGAAATCCCCGGGCTTAACCTGGGAACTGCATTTGATACTGCCTGGCTAGAGTATGGTAGAGGGAAGTGGAATTCCAGGTGTAGCGGTGAAATGCGTAGATATCTGGAGGAACACCAGTGGCGAAGGCGACTTCCTGGACCAATACTGACGCTGAGGTGCGAAAGCGTGGGTAGCAAACAGGATTAGATACCCTGGTAGTCCACGCCGTAAACGATGTCAACTAGCCGTCGGACTCATTTAAGAGCTTGGTGGCGCAGCTAACGCGATAAGTTGACCGCCTGGGGAGTACGGCCGCAAGGTTA	C2A	2.94912	C2A	Control	None	2	7	CON 7	Bacteria	Proteobacteria	Gammaproteobacteria	Chromatiales	Chromatiaceae	Candidatus_Thiobios
134	TACGGAGGGTGCAAGCGTTAATCGGAATTACTGGGCGTAAAGCGCGCGTAGGCGGCTTGGTCAGTCAGATGTGAAATCCCCGGGCTTAACCTGGGAACTGCATTTGATACTGCCTGGCTAGAGTATGGTAGAGGGAAGTGGAATTCCAGGTGTAGCGGTGAAATGCGTAGATATCTGGAGGAACACCAGTGGCGAAGGCGACTTCCTGGACCAATACTGACGCTGAGGTGCGAAAGCGTGGGTAGCAAACAGGATTAGATACCCTGGTAGTCCACGCCGTAAACGATGTCAACTAGCCGTCGGACTCATTTAAGAGCTTGGTGGCGCAGCTAACGCGATAAGTTGACCGCCTGGGGAGTACGGCCGCAAGGTTA	L1A	2.88962	L1A	Polylactic acid	PLA	1	7	PLA 7	Bacteria	Proteobacteria	Gammaproteobacteria	Chromatiales	Chromatiaceae	Candidatus_Thiobios
135	TACGGAGGGTGCAAGCGTTAATCGGAATTACTGGGCGTAAAGCGCGCGTAGGCGGCTTGGTCAGTCAGATGTGAAATCCCCGGGCTTAACCTGGGAACTGCATTTGATACTGCCTGGCTAGAGTATGGTAGAGGGAAGTGGAATTCCAGGTGTAGCGGTGAAATGCGTAGATATCTGGAGGAACACCAGTGGCGAAGGCGACTTCCTGGACCAATACTGACGCTGAGGTGCGAAAGCGTGGGTAGCAAACAGGATTAGATACCCTGGTAGTCCACGCCGTAAACGATGTCAACTAGCCGTCGGACTCATTTAAGAGCTTGGTGGCGCAGCTAACGCGATAAGTTGACCGCCTGGGGAGTACGGCCGCAAGGTTA	L2B	2.85654	L2B	Polylactic acid	PLA	2	16	PLA 16	Bacteria	Proteobacteria	Gammaproteobacteria	Chromatiales	Chromatiaceae	Candidatus_Thiobios
136	TACGGAGGGTGCAAGCGTTAATCGGAATTACTGGGCGTAAAGCGCGCGTAGGCGGCTTGGTCAGTCAGATGTGAAATCCCCGGGCTTAACCTGGGAACTGCATTTGATACTGCCTGGCTAGAGTATGGTAGAGGGAAGTGGAATTCCAGGTGTAGCGGTGAAATGCGTAGATATCTGGAGGAACACCAGTGGCGAAGGCGACTTCCTGGACCAATACTGACGCTGAGGTGCGAAAGCGTGGGTAGCAAACAGGATTAGATACCCTGGTAGTCCACGCCGTAAACGATGTCAACTAGCCGTCGGACTCATTTAAGAGCTTGGTGGCGCAGCTAACGCGATAAGTTGACCGCCTGGGGAGTACGGCCGCAAGGTTA	C1A	2.82267	C1A	Control	None	1	7	CON 7	Bacteria	Proteobacteria	Gammaproteobacteria	Chromatiales	Chromatiaceae	Candidatus_Thiobios
137	TACGGAGGGTGCAAGCGTTAATCGGAATTACTGGGCGTAAAGCGCGCGTAGGCGGCTTGGTCAGTCAGATGTGAAATCCCCGGGCTTAACCTGGGAACTGCATTTGATACTGCCTGGCTAGAGTATGGTAGAGGGAAGTGGAATTCCAGGTGTAGCGGTGAAATGCGTAGATATCTGGAGGAACACCAGTGGCGAAGGCGACTTCCTGGACCAATACTGACGCTGAGGTGCGAAAGCGTGGGTAGCAAACAGGATTAGATACCCTGGTAGTCCACGCCGTAAACGATGTCAACTAGCCGTCGGACTCATTTAAGAGCTTGGTGGCGCAGCTAACGCGATAAGTTGACCGCCTGGGGAGTACGGCCGCAAGGTTA	V2A	2.75608	V2A	Polyvinyl chloride	PVC	2	7	PVC 7	Bacteria	Proteobacteria	Gammaproteobacteria	Chromatiales	Chromatiaceae	Candidatus_Thiobios
138	TACGGAGGGTGCAAGCGTTAATCGGAATTACTGGGCGTAAAGCGCGCGTAGGCGGCTTGGTCAGTCAGATGTGAAATCCCCGGGCTTAACCTGGGAACTGCATTTGATACTGCCTGGCTAGAGTATGGTAGAGGGAAGTGGAATTCCAGGTGTAGCGGTGAAATGCGTAGATATCTGGAGGAACACCAGTGGCGAAGGCGACTTCCTGGACCAATACTGACGCTGAGGTGCGAAAGCGTGGGTAGCAAACAGGATTAGATACCCTGGTAGTCCACGCCGTAAACGATGTCAACTAGCCGTCGGACTCATTTAAGAGCTTGGTGGCGCAGCTAACGCGATAAGTTGACCGCCTGGGGAGTACGGCCGCAAGGTTA	C2B	2.71434	C2B	Control	None	2	16	CON 16	Bacteria	Proteobacteria	Gammaproteobacteria	Chromatiales	Chromatiaceae	Candidatus_Thiobios
139	TACGGAGGGTGCAAGCGTTAATCGGAATTACTGGGCGTAAAGCGCGCGTAGGCGGCTTGGTCAGTCAGATGTGAAATCCCCGGGCTTAACCTGGGAACTGCATTTGATACTGCCTGGCTAGAGTATGGTAGAGGGAAGTGGAATTCCAGGTGTAGCGGTGAAATGCGTAGATATCTGGAGGAACACCAGTGGCGAAGGCGACTTCCTGGACCAATACTGACGCTGAGGTGCGAAAGCGTGGGTAGCAAACAGGATTAGATACCCTGGTAGTCCACGCCGTAAACGATGTCAACTAGCCGTCGGACTCATTTAAGAGCTTGGTGGCGCAGCTAACGCGATAAGTTGACCGCCTGGGGAGTACGGCCGCAAGGTTA	F3B	2.66389	F3B	Polyurethane foam	PUF	3	16	PUF 16	Bacteria	Proteobacteria	Gammaproteobacteria	Chromatiales	Chromatiaceae	Candidatus_Thiobios
140	TACGGAGGGTGCAAGCGTTAATCGGAATTACTGGGCGTAAAGCGCGCGTAGGCGGCTTGGTCAGTCAGATGTGAAATCCCCGGGCTTAACCTGGGAACTGCATTTGATACTGCCTGGCTAGAGTATGGTAGAGGGAAGTGGAATTCCAGGTGTAGCGGTGAAATGCGTAGATATCTGGAGGAACACCAGTGGCGAAGGCGACTTCCTGGACCAATACTGACGCTGAGGTGCGAAAGCGTGGGTAGCAAACAGGATTAGATACCCTGGTAGTCCACGCCGTAAACGATGTCAACTAGCCGTCGGACTCATTTAAGAGCTTGGTGGCGCAGCTAACGCGATAAGTTGACCGCCTGGGGAGTACGGCCGCAAGGTTA	F2B	2.55621	F2B	Polyurethane foam	PUF	2	16	PUF 16	Bacteria	Proteobacteria	Gammaproteobacteria	Chromatiales	Chromatiaceae	Candidatus_Thiobios
141	TACGGAGGGTGCAAGCGTTAATCGGAATTACTGGGCGTAAAGCGCGCGTAGGCGGCTTGGTCAGTCAGATGTGAAATCCCCGGGCTTAACCTGGGAACTGCATTTGATACTGCCTGGCTAGAGTATGGTAGAGGGAAGTGGAATTCCAGGTGTAGCGGTGAAATGCGTAGATATCTGGAGGAACACCAGTGGCGAAGGCGACTTCCTGGACCAATACTGACGCTGAGGTGCGAAAGCGTGGGTAGCAAACAGGATTAGATACCCTGGTAGTCCACGCCGTAAACGATGTCAACTAGCCGTCGGACTCATTTAAGAGCTTGGTGGCGCAGCTAACGCGATAAGTTGACCGCCTGGGGAGTACGGCCGCAAGGTTA	E2A	2.53945	E2A	Polyethylene	PE	2	7	PE 7	Bacteria	Proteobacteria	Gammaproteobacteria	Chromatiales	Chromatiaceae	Candidatus_Thiobios
142	TACGGAGGGTGCAAGCGTTAATCGGAATTACTGGGCGTAAAGCGCGCGTAGGCGGCTTGGTCAGTCAGATGTGAAATCCCCGGGCTTAACCTGGGAACTGCATTTGATACTGCCTGGCTAGAGTATGGTAGAGGGAAGTGGAATTCCAGGTGTAGCGGTGAAATGCGTAGATATCTGGAGGAACACCAGTGGCGAAGGCGACTTCCTGGACCAATACTGACGCTGAGGTGCGAAAGCGTGGGTAGCAAACAGGATTAGATACCCTGGTAGTCCACGCCGTAAACGATGTCAACTAGCCGTCGGACTCATTTAAGAGCTTGGTGGCGCAGCTAACGCGATAAGTTGACCGCCTGGGGAGTACGGCCGCAAGGTTA	L3A	2.51958	L3A	Polylactic acid	PLA	3	7	PLA 7	Bacteria	Proteobacteria	Gammaproteobacteria	Chromatiales	Chromatiaceae	Candidatus_Thiobios
143	TACGGAGGGTGCAAGCGTTAATCGGAATTACTGGGCGTAAAGCGCGCGTAGGCGGCTTGGTCAGTCAGATGTGAAATCCCCGGGCTTAACCTGGGAACTGCATTTGATACTGCCTGGCTAGAGTATGGTAGAGGGAAGTGGAATTCCAGGTGTAGCGGTGAAATGCGTAGATATCTGGAGGAACACCAGTGGCGAAGGCGACTTCCTGGACCAATACTGACGCTGAGGTGCGAAAGCGTGGGTAGCAAACAGGATTAGATACCCTGGTAGTCCACGCCGTAAACGATGTCAACTAGCCGTCGGACTCATTTAAGAGCTTGGTGGCGCAGCTAACGCGATAAGTTGACCGCCTGGGGAGTACGGCCGCAAGGTTA	V2B	2.46506	V2B	Polyvinyl chloride	PVC	2	16	PVC 16	Bacteria	Proteobacteria	Gammaproteobacteria	Chromatiales	Chromatiaceae	Candidatus_Thiobios
144	TACGGAGGGTGCAAGCGTTAATCGGAATTACTGGGCGTAAAGCGCGCGTAGGCGGCTTGGTCAGTCAGATGTGAAATCCCCGGGCTTAACCTGGGAACTGCATTTGATACTGCCTGGCTAGAGTATGGTAGAGGGAAGTGGAATTCCAGGTGTAGCGGTGAAATGCGTAGATATCTGGAGGAACACCAGTGGCGAAGGCGACTTCCTGGACCAATACTGACGCTGAGGTGCGAAAGCGTGGGTAGCAAACAGGATTAGATACCCTGGTAGTCCACGCCGTAAACGATGTCAACTAGCCGTCGGACTCATTTAAGAGCTTGGTGGCGCAGCTAACGCGATAAGTTGACCGCCTGGGGAGTACGGCCGCAAGGTTA	F3A	2.43602	F3A	Polyurethane foam	PUF	3	7	PUF 7	Bacteria	Proteobacteria	Gammaproteobacteria	Chromatiales	Chromatiaceae	Candidatus_Thiobios
145	TACGGAGGGTGCAAGCGTTAATCGGAATTACTGGGCGTAAAGCGCGCGTAGGCGGCTTGGTCAGTCAGATGTGAAATCCCCGGGCTTAACCTGGGAACTGCATTTGATACTGCCTGGCTAGAGTATGGTAGAGGGAAGTGGAATTCCAGGTGTAGCGGTGAAATGCGTAGATATCTGGAGGAACACCAGTGGCGAAGGCGACTTCCTGGACCAATACTGACGCTGAGGTGCGAAAGCGTGGGTAGCAAACAGGATTAGATACCCTGGTAGTCCACGCCGTAAACGATGTCAACTAGCCGTCGGACTCATTTAAGAGCTTGGTGGCGCAGCTAACGCGATAAGTTGACCGCCTGGGGAGTACGGCCGCAAGGTTA	F2A	2.41021	F2A	Polyurethane foam	PUF	2	7	PUF 7	Bacteria	Proteobacteria	Gammaproteobacteria	Chromatiales	Chromatiaceae	Candidatus_Thiobios
146	TACGGAGGGTGCAAGCGTTAATCGGAATTACTGGGCGTAAAGCGCGCGTAGGCGGCTTGGTCAGTCAGATGTGAAATCCCCGGGCTTAACCTGGGAACTGCATTTGATACTGCCTGGCTAGAGTATGGTAGAGGGAAGTGGAATTCCAGGTGTAGCGGTGAAATGCGTAGATATCTGGAGGAACACCAGTGGCGAAGGCGACTTCCTGGACCAATACTGACGCTGAGGTGCGAAAGCGTGGGTAGCAAACAGGATTAGATACCCTGGTAGTCCACGCCGTAAACGATGTCAACTAGCCGTCGGACTCATTTAAGAGCTTGGTGGCGCAGCTAACGCGATAAGTTGACCGCCTGGGGAGTACGGCCGCAAGGTTA	V1B	2.38937	V1B	Polyvinyl chloride	PVC	1	16	PVC 16	Bacteria	Proteobacteria	Gammaproteobacteria	Chromatiales	Chromatiaceae	Candidatus_Thiobios
147	TACGGAGGGTGCAAGCGTTAATCGGAATTACTGGGCGTAAAGCGCGCGTAGGCGGCTTGGTCAGTCAGATGTGAAATCCCCGGGCTTAACCTGGGAACTGCATTTGATACTGCCTGGCTAGAGTATGGTAGAGGGAAGTGGAATTCCAGGTGTAGCGGTGAAATGCGTAGATATCTGGAGGAACACCAGTGGCGAAGGCGACTTCCTGGACCAATACTGACGCTGAGGTGCGAAAGCGTGGGTAGCAAACAGGATTAGATACCCTGGTAGTCCACGCCGTAAACGATGTCAACTAGCCGTCGGACTCATTTAAGAGCTTGGTGGCGCAGCTAACGCGATAAGTTGACCGCCTGGGGAGTACGGCCGCAAGGTTA	E1B	2.26293	E1B	Polyethylene	PE	1	16	PE 16	Bacteria	Proteobacteria	Gammaproteobacteria	Chromatiales	Chromatiaceae	Candidatus_Thiobios
148	TACGGAGGGTGCAAGCGTTAATCGGAATTACTGGGCGTAAAGCGCGCGTAGGCGGCTTGGTCAGTCAGATGTGAAATCCCCGGGCTTAACCTGGGAACTGCATTTGATACTGCCTGGCTAGAGTATGGTAGAGGGAAGTGGAATTCCAGGTGTAGCGGTGAAATGCGTAGATATCTGGAGGAACACCAGTGGCGAAGGCGACTTCCTGGACCAATACTGACGCTGAGGTGCGAAAGCGTGGGTAGCAAACAGGATTAGATACCCTGGTAGTCCACGCCGTAAACGATGTCAACTAGCCGTCGGACTCATTTAAGAGCTTGGTGGCGCAGCTAACGCGATAAGTTGACCGCCTGGGGAGTACGGCCGCAAGGTTA	F1B	2.249	F1B	Polyurethane foam	PUF	1	16	PUF 16	Bacteria	Proteobacteria	Gammaproteobacteria	Chromatiales	Chromatiaceae	Candidatus_Thiobios
149	TACGGAGGGTGCAAGCGTTAATCGGAATTACTGGGCGTAAAGCGCGCGTAGGCGGCTTGGTCAGTCAGATGTGAAATCCCCGGGCTTAACCTGGGAACTGCATTTGATACTGCCTGGCTAGAGTATGGTAGAGGGAAGTGGAATTCCAGGTGTAGCGGTGAAATGCGTAGATATCTGGAGGAACACCAGTGGCGAAGGCGACTTCCTGGACCAATACTGACGCTGAGGTGCGAAAGCGTGGGTAGCAAACAGGATTAGATACCCTGGTAGTCCACGCCGTAAACGATGTCAACTAGCCGTCGGACTCATTTAAGAGCTTGGTGGCGCAGCTAACGCGATAAGTTGACCGCCTGGGGAGTACGGCCGCAAGGTTA	F1A	2.22499	F1A	Polyurethane foam	PUF	1	7	PUF 7	Bacteria	Proteobacteria	Gammaproteobacteria	Chromatiales	Chromatiaceae	Candidatus_Thiobios
150	TACGGAGGGTGCAAGCGTTAATCGGAATTACTGGGCGTAAAGCGCGCGTAGGCGGCTTGGTCAGTCAGATGTGAAATCCCCGGGCTTAACCTGGGAACTGCATTTGATACTGCCTGGCTAGAGTATGGTAGAGGGAAGTGGAATTCCAGGTGTAGCGGTGAAATGCGTAGATATCTGGAGGAACACCAGTGGCGAAGGCGACTTCCTGGACCAATACTGACGCTGAGGTGCGAAAGCGTGGGTAGCAAACAGGATTAGATACCCTGGTAGTCCACGCCGTAAACGATGTCAACTAGCCGTCGGACTCATTTAAGAGCTTGGTGGCGCAGCTAACGCGATAAGTTGACCGCCTGGGGAGTACGGCCGCAAGGTTA	V3A	2.16722	V3A	Polyvinyl chloride	PVC	3	7	PVC 7	Bacteria	Proteobacteria	Gammaproteobacteria	Chromatiales	Chromatiaceae	Candidatus_Thiobios
151	TACGGAGGGTGCAAGCGTTAATCGGAATTACTGGGCGTAAAGCGCGCGTAGGCGGCTTGGTCAGTCAGATGTGAAATCCCCGGGCTTAACCTGGGAACTGCATTTGATACTGCCTGGCTAGAGTATGGTAGAGGGAAGTGGAATTCCAGGTGTAGCGGTGAAATGCGTAGATATCTGGAGGAACACCAGTGGCGAAGGCGACTTCCTGGACCAATACTGACGCTGAGGTGCGAAAGCGTGGGTAGCAAACAGGATTAGATACCCTGGTAGTCCACGCCGTAAACGATGTCAACTAGCCGTCGGACTCATTTAAGAGCTTGGTGGCGCAGCTAACGCGATAAGTTGACCGCCTGGGGAGTACGGCCGCAAGGTTA	V3B	1.86416	V3B	Polyvinyl chloride	PVC	3	16	PVC 16	Bacteria	Proteobacteria	Gammaproteobacteria	Chromatiales	Chromatiaceae	Candidatus_Thiobios
152	TACGGAGGGTGCAAGCGTTAATCGGAATTACTGGGCGTAAAGCGCGCGTAGGCGGCTTGGTCAGTCAGATGTGAAATCCCCGGGCTTAACCTGGGAACTGCATTTGATACTGCCTGGCTAGAGTATGGTAGAGGGAAGTGGAATTCCAGGTGTAGCGGTGAAATGCGTAGATATCTGGAGGAACACCAGTGGCGAAGGCGACTTCCTGGACCAATACTGACGCTGAGGTGCGAAAGCGTGGGTAGCAAACAGGATTAGATACCCTGGTAGTCCACGCCGTAAACGATGTCAACTAGCCGTCGGACTCATTTAAGAGCTTGGTGGCGCAGCTAACGCGATAAGTTGACCGCCTGGGGAGTACGGCCGCAAGGTTA	V1A	1.81722	V1A	Polyvinyl chloride	PVC	1	7	PVC 7	Bacteria	Proteobacteria	Gammaproteobacteria	Chromatiales	Chromatiaceae	Candidatus_Thiobios
153	TACGGAGGATGCAAGCGTTATCCGGATTCATTGGGTTTAAAGGGTGCGTAGGCGGAATAGTAAGTCAGAGGTGAAAGTTTGCGGCTCAACCGTAAAATTGCCTTTGATACTGTTATTCTTGAGTACATTTGAGGTAGGCGGAATGTGGCGTGTAGCGGTGAAATGCTTAGATATGCCACAGAACACCGATTGCGAAGGCAGCTTACTAAACTGTAACTGACGCTGATGCACGAAAGCGTGGGGATCGAACAGGATTAGATACCCTGGTAGTCCACGCCGTAAACGATGATAACTAGCTGTTTGCGATACACAGTAAGCGGCAAAGCGAAAGCATTAAGTTATCCACCTGGGGAGTACGTTGGCAACAATG	E2A	1.9805	E2A	Polyethylene	PE	2	7	PE 7	Bacteria	Bacteroidetes	Bacteroidia	Bacteroidales	Marinilabiliaceae	Carboxylicivirga
154	TACGGAGGATGCAAGCGTTATCCGGATTCATTGGGTTTAAAGGGTGCGTAGGCGGAATAGTAAGTCAGAGGTGAAAGTTTGCGGCTCAACCGTAAAATTGCCTTTGATACTGTTATTCTTGAGTACATTTGAGGTAGGCGGAATGTGGCGTGTAGCGGTGAAATGCTTAGATATGCCACAGAACACCGATTGCGAAGGCAGCTTACTAAACTGTAACTGACGCTGATGCACGAAAGCGTGGGGATCGAACAGGATTAGATACCCTGGTAGTCCACGCCGTAAACGATGATAACTAGCTGTTTGCGATACACAGTAAGCGGCAAAGCGAAAGCATTAAGTTATCCACCTGGGGAGTACGTTGGCAACAATG	C1A	1.65711	C1A	Control	None	1	7	CON 7	Bacteria	Bacteroidetes	Bacteroidia	Bacteroidales	Marinilabiliaceae	Carboxylicivirga
155	TACGGAGGATGCAAGCGTTATCCGGATTCATTGGGTTTAAAGGGTGCGTAGGCGGAATAGTAAGTCAGAGGTGAAAGTTTGCGGCTCAACCGTAAAATTGCCTTTGATACTGTTATTCTTGAGTACATTTGAGGTAGGCGGAATGTGGCGTGTAGCGGTGAAATGCTTAGATATGCCACAGAACACCGATTGCGAAGGCAGCTTACTAAACTGTAACTGACGCTGATGCACGAAAGCGTGGGGATCGAACAGGATTAGATACCCTGGTAGTCCACGCCGTAAACGATGATAACTAGCTGTTTGCGATACACAGTAAGCGGCAAAGCGAAAGCATTAAGTTATCCACCTGGGGAGTACGTTGGCAACAATG	E3A	1.44742	E3A	Polyethylene	PE	3	7	PE 7	Bacteria	Bacteroidetes	Bacteroidia	Bacteroidales	Marinilabiliaceae	Carboxylicivirga
156	TACGGAGGATGCAAGCGTTATCCGGATTCATTGGGTTTAAAGGGTGCGTAGGCGGAATAGTAAGTCAGAGGTGAAAGTTTGCGGCTCAACCGTAAAATTGCCTTTGATACTGTTATTCTTGAGTACATTTGAGGTAGGCGGAATGTGGCGTGTAGCGGTGAAATGCTTAGATATGCCACAGAACACCGATTGCGAAGGCAGCTTACTAAACTGTAACTGACGCTGATGCACGAAAGCGTGGGGATCGAACAGGATTAGATACCCTGGTAGTCCACGCCGTAAACGATGATAACTAGCTGTTTGCGATACACAGTAAGCGGCAAAGCGAAAGCATTAAGTTATCCACCTGGGGAGTACGTTGGCAACAATG	F3A	1.301	F3A	Polyurethane foam	PUF	3	7	PUF 7	Bacteria	Bacteroidetes	Bacteroidia	Bacteroidales	Marinilabiliaceae	Carboxylicivirga
157	TACGGAGGATGCAAGCGTTATCCGGATTCATTGGGTTTAAAGGGTGCGTAGGCGGAATAGTAAGTCAGAGGTGAAAGTTTGCGGCTCAACCGTAAAATTGCCTTTGATACTGTTATTCTTGAGTACATTTGAGGTAGGCGGAATGTGGCGTGTAGCGGTGAAATGCTTAGATATGCCACAGAACACCGATTGCGAAGGCAGCTTACTAAACTGTAACTGACGCTGATGCACGAAAGCGTGGGGATCGAACAGGATTAGATACCCTGGTAGTCCACGCCGTAAACGATGATAACTAGCTGTTTGCGATACACAGTAAGCGGCAAAGCGAAAGCATTAAGTTATCCACCTGGGGAGTACGTTGGCAACAATG	C2A	1.21288	C2A	Control	None	2	7	CON 7	Bacteria	Bacteroidetes	Bacteroidia	Bacteroidales	Marinilabiliaceae	Carboxylicivirga
158	TACGGAGGATGCAAGCGTTATCCGGATTCATTGGGTTTAAAGGGTGCGTAGGCGGAATAGTAAGTCAGAGGTGAAAGTTTGCGGCTCAACCGTAAAATTGCCTTTGATACTGTTATTCTTGAGTACATTTGAGGTAGGCGGAATGTGGCGTGTAGCGGTGAAATGCTTAGATATGCCACAGAACACCGATTGCGAAGGCAGCTTACTAAACTGTAACTGACGCTGATGCACGAAAGCGTGGGGATCGAACAGGATTAGATACCCTGGTAGTCCACGCCGTAAACGATGATAACTAGCTGTTTGCGATACACAGTAAGCGGCAAAGCGAAAGCATTAAGTTATCCACCTGGGGAGTACGTTGGCAACAATG	F1A	1.16818	F1A	Polyurethane foam	PUF	1	7	PUF 7	Bacteria	Bacteroidetes	Bacteroidia	Bacteroidales	Marinilabiliaceae	Carboxylicivirga
159	TACGGAGGATGCAAGCGTTATCCGGATTCATTGGGTTTAAAGGGTGCGTAGGCGGAATAGTAAGTCAGAGGTGAAAGTTTGCGGCTCAACCGTAAAATTGCCTTTGATACTGTTATTCTTGAGTACATTTGAGGTAGGCGGAATGTGGCGTGTAGCGGTGAAATGCTTAGATATGCCACAGAACACCGATTGCGAAGGCAGCTTACTAAACTGTAACTGACGCTGATGCACGAAAGCGTGGGGATCGAACAGGATTAGATACCCTGGTAGTCCACGCCGTAAACGATGATAACTAGCTGTTTGCGATACACAGTAAGCGGCAAAGCGAAAGCATTAAGTTATCCACCTGGGGAGTACGTTGGCAACAATG	V2A	1.15363	V2A	Polyvinyl chloride	PVC	2	7	PVC 7	Bacteria	Bacteroidetes	Bacteroidia	Bacteroidales	Marinilabiliaceae	Carboxylicivirga
160	TACGGAGGATGCAAGCGTTATCCGGATTCATTGGGTTTAAAGGGTGCGTAGGCGGAATAGTAAGTCAGAGGTGAAAGTTTGCGGCTCAACCGTAAAATTGCCTTTGATACTGTTATTCTTGAGTACATTTGAGGTAGGCGGAATGTGGCGTGTAGCGGTGAAATGCTTAGATATGCCACAGAACACCGATTGCGAAGGCAGCTTACTAAACTGTAACTGACGCTGATGCACGAAAGCGTGGGGATCGAACAGGATTAGATACCCTGGTAGTCCACGCCGTAAACGATGATAACTAGCTGTTTGCGATACACAGTAAGCGGCAAAGCGAAAGCATTAAGTTATCCACCTGGGGAGTACGTTGGCAACAATG	E3B	1.14605	E3B	Polyethylene	PE	3	16	PE 16	Bacteria	Bacteroidetes	Bacteroidia	Bacteroidales	Marinilabiliaceae	Carboxylicivirga
161	TACGGAGGATGCAAGCGTTATCCGGATTCATTGGGTTTAAAGGGTGCGTAGGCGGAATAGTAAGTCAGAGGTGAAAGTTTGCGGCTCAACCGTAAAATTGCCTTTGATACTGTTATTCTTGAGTACATTTGAGGTAGGCGGAATGTGGCGTGTAGCGGTGAAATGCTTAGATATGCCACAGAACACCGATTGCGAAGGCAGCTTACTAAACTGTAACTGACGCTGATGCACGAAAGCGTGGGGATCGAACAGGATTAGATACCCTGGTAGTCCACGCCGTAAACGATGATAACTAGCTGTTTGCGATACACAGTAAGCGGCAAAGCGAAAGCATTAAGTTATCCACCTGGGGAGTACGTTGGCAACAATG	E2B	1.08819	E2B	Polyethylene	PE	2	16	PE 16	Bacteria	Bacteroidetes	Bacteroidia	Bacteroidales	Marinilabiliaceae	Carboxylicivirga
162	TACGGAGGATGCAAGCGTTATCCGGATTCATTGGGTTTAAAGGGTGCGTAGGCGGAATAGTAAGTCAGAGGTGAAAGTTTGCGGCTCAACCGTAAAATTGCCTTTGATACTGTTATTCTTGAGTACATTTGAGGTAGGCGGAATGTGGCGTGTAGCGGTGAAATGCTTAGATATGCCACAGAACACCGATTGCGAAGGCAGCTTACTAAACTGTAACTGACGCTGATGCACGAAAGCGTGGGGATCGAACAGGATTAGATACCCTGGTAGTCCACGCCGTAAACGATGATAACTAGCTGTTTGCGATACACAGTAAGCGGCAAAGCGAAAGCATTAAGTTATCCACCTGGGGAGTACGTTGGCAACAATG	V3A	1.07561	V3A	Polyvinyl chloride	PVC	3	7	PVC 7	Bacteria	Bacteroidetes	Bacteroidia	Bacteroidales	Marinilabiliaceae	Carboxylicivirga
163	TACGGAGGATGCAAGCGTTATCCGGATTCATTGGGTTTAAAGGGTGCGTAGGCGGAATAGTAAGTCAGAGGTGAAAGTTTGCGGCTCAACCGTAAAATTGCCTTTGATACTGTTATTCTTGAGTACATTTGAGGTAGGCGGAATGTGGCGTGTAGCGGTGAAATGCTTAGATATGCCACAGAACACCGATTGCGAAGGCAGCTTACTAAACTGTAACTGACGCTGATGCACGAAAGCGTGGGGATCGAACAGGATTAGATACCCTGGTAGTCCACGCCGTAAACGATGATAACTAGCTGTTTGCGATACACAGTAAGCGGCAAAGCGAAAGCATTAAGTTATCCACCTGGGGAGTACGTTGGCAACAATG	E1A	1.02334	E1A	Polyethylene	PE	1	7	PE 7	Bacteria	Bacteroidetes	Bacteroidia	Bacteroidales	Marinilabiliaceae	Carboxylicivirga
164	TACGGAGGATGCAAGCGTTATCCGGATTCATTGGGTTTAAAGGGTGCGTAGGCGGAATAGTAAGTCAGAGGTGAAAGTTTGCGGCTCAACCGTAAAATTGCCTTTGATACTGTTATTCTTGAGTACATTTGAGGTAGGCGGAATGTGGCGTGTAGCGGTGAAATGCTTAGATATGCCACAGAACACCGATTGCGAAGGCAGCTTACTAAACTGTAACTGACGCTGATGCACGAAAGCGTGGGGATCGAACAGGATTAGATACCCTGGTAGTCCACGCCGTAAACGATGATAACTAGCTGTTTGCGATACACAGTAAGCGGCAAAGCGAAAGCATTAAGTTATCCACCTGGGGAGTACGTTGGCAACAATG	L3A	1.02145	L3A	Polylactic acid	PLA	3	7	PLA 7	Bacteria	Bacteroidetes	Bacteroidia	Bacteroidales	Marinilabiliaceae	Carboxylicivirga
165	TACGGGGGGTGCAAGCGTTATTCGGAATTATTGGGCGTAAAGGGCGCGTAGGCGGCCCATCAGGTCAGGTGTGAAAGCCCGGGGCTTAACCCCGGAAGTGCATTTGAAACCGGTGGGCTTGAGTATGGGAGAGGAAAGTGGAATTCCTGGTGTAGAGGTGAAATTCGTAGATATCAGGAGGAACACCAGTGGCGAAGGCGACTTTCTGGACCAATACTGACGCTGAGGCGCGAAGGCGTGGGTAGCAAACAGGATTAGATACCCTGGTAGTCCACGCAGTAAACGTTGTTCACTAGGTGTAGCGGGTATTGACCCCTGCTGTGCCGCAGCTAACGCATTAAGTGAACCGCCTGGGAAGTACGATCGCAAGATTA	V3B	2.90641	V3B	Polyvinyl chloride	PVC	3	16	PVC 16	Bacteria	Proteobacteria	Deltaproteobacteria	Desulfobacterales	Desulfobacteraceae	Desulfatiferula
166	TACGGGGGGTGCAAGCGTTATTCGGAATTATTGGGCGTAAAGGGCGCGTAGGCGGCCCATCAGGTCAGGTGTGAAAGCCCGGGGCTTAACCCCGGAAGTGCATTTGAAACCGGTGGGCTTGAGTATGGGAGAGGAAAGTGGAATTCCTGGTGTAGAGGTGAAATTCGTAGATATCAGGAGGAACACCAGTGGCGAAGGCGACTTTCTGGACCAATACTGACGCTGAGGCGCGAAGGCGTGGGTAGCAAACAGGATTAGATACCCTGGTAGTCCACGCAGTAAACGTTGTTCACTAGGTGTAGCGGGTATTGACCCCTGCTGTGCCGCAGCTAACGCATTAAGTGAACCGCCTGGGAAGTACGATCGCAAGATTA	V1B	1.92463	V1B	Polyvinyl chloride	PVC	1	16	PVC 16	Bacteria	Proteobacteria	Deltaproteobacteria	Desulfobacterales	Desulfobacteraceae	Desulfatiferula
167	TACGGGGGGTGCAAGCGTTATTCGGAATTATTGGGCGTAAAGGGCGCGTAGGCGGCCCATCAGGTCAGGTGTGAAAGCCCGGGGCTTAACCCCGGAAGTGCATTTGAAACCGGTGGGCTTGAGTATGGGAGAGGAAAGTGGAATTCCTGGTGTAGAGGTGAAATTCGTAGATATCAGGAGGAACACCAGTGGCGAAGGCGACTTTCTGGACCAATACTGACGCTGAGGCGCGAAGGCGTGGGTAGCAAACAGGATTAGATACCCTGGTAGTCCACGCAGTAAACGTTGTTCACTAGGTGTAGCGGGTATTGACCCCTGCTGTGCCGCAGCTAACGCATTAAGTGAACCGCCTGGGAAGTACGATCGCAAGATTA	V2B	1.73508	V2B	Polyvinyl chloride	PVC	2	16	PVC 16	Bacteria	Proteobacteria	Deltaproteobacteria	Desulfobacterales	Desulfobacteraceae	Desulfatiferula
168	TACGGGGGGTGCAAGCGTTATTCGGAATTATTGGGCGTAAAGGGCGCGTAGGCGGCCCATCAGGTCAGGTGTGAAAGCCCGGGGCTTAACCCCGGAAGTGCATTTGAAACCGGTGGGCTTGAGTATGGGAGAGGAAAGTGGAATTCCTGGTGTAGAGGTGAAATTCGTAGATATCAGGAGGAACACCAGTGGCGAAGGCGACTTTCTGGACCAATACTGACGCTGAGGCGCGAAGGCGTGGGTAGCAAACAGGATTAGATACCCTGGTAGTCCACGCAGTAAACGTTGTTCACTAGGTGTAGCGGGTATTGACCCCTGCTGTGCCGCAGCTAACGCATTAAGTGAACCGCCTGGGAAGTACGATCGCAAGATTA	V1A	1.26033	V1A	Polyvinyl chloride	PVC	1	7	PVC 7	Bacteria	Proteobacteria	Deltaproteobacteria	Desulfobacterales	Desulfobacteraceae	Desulfatiferula
169	TACGGGGGGTGCAAGCGTTATTCGGAATTATTGGGCGTAAAGGGCGCGTAGGCGGCCCATCAGGTCAGGTGTGAAAGCCCGGGGCTTAACCCCGGAAGTGCATTTGAAACCGGTGGGCTTGAGTATGGGAGAGGAAAGTGGAATTCCTGGTGTAGAGGTGAAATTCGTAGATATCAGGAGGAACACCAGTGGCGAAGGCGACTTTCTGGACCAATACTGACGCTGAGGCGCGAAGGCGTGGGTAGCAAACAGGATTAGATACCCTGGTAGTCCACGCAGTAAACGTTGTTCACTAGGTGTAGCGGGTATTGACCCCTGCTGTGCCGCAGCTAACGCATTAAGTGAACCGCCTGGGAAGTACGATCGCAAGATTA	V2A	1.14033	V2A	Polyvinyl chloride	PVC	2	7	PVC 7	Bacteria	Proteobacteria	Deltaproteobacteria	Desulfobacterales	Desulfobacteraceae	Desulfatiferula
170	TACGGGGGGTGCAAGCGTTATTCGGAATTATTGGGCGTAAAGGGCGCGTAGGCGGCCCATCAGGTCAGGTGTGAAAGCCCGGGGCTTAACCCCGGAAGTGCATTTGAAACCGGTGGGCTTGAGTATGGGAGAGGAAAGTGGAATTCCTGGTGTAGAGGTGAAATTCGTAGATATCAGGAGGAACACCAGTGGCGAAGGCGACTTTCTGGACCAATACTGACGCTGAGGCGCGAAGGCGTGGGTAGCAAACAGGATTAGATACCCTGGTAGTCCACGCAGTAAACGTTGTTCACTAGGTGTAGCGGGTATTGACCCCTGCTGTGCCGCAGCTAACGCATTAAGTGAACCGCCTGGGAAGTACGATCGCAAGATTA	V3A	1.03563	V3A	Polyvinyl chloride	PVC	3	7	PVC 7	Bacteria	Proteobacteria	Deltaproteobacteria	Desulfobacterales	Desulfobacteraceae	Desulfatiferula
171	CACGGGGGGCGCAAGCGTTATTCGGAATTATTGGGCGTAAAGGGCGCGCAGGCGGTCTTGTCCGTCAGGTGTGAAAGCTCGGGGCTCAACCCCGGAAGTGCACTTGAAACAGCAAGACTTGAATACGGGAGAGGAGAGAGGAATTCCTGGTGTAGAGGTGAAATTCGTAGATATCAGGAGGAACACCGATGGCGAAGGCATCTCTCTGGACCGATATTGACGCTGAGGCGCGAAGGCGTGGGTAGCGAACGGGATTAGATACCCCGGTAGTCCACGCAGTAAACGTTGTACACTCGGTGTGGCGGATATTAAAATCTGCTGTGCCCAAGCTAACGCATTAAGTGTACCGCCTGGGAAGTACGGTCGCAAGACTA	V2B	3.98004	V2B	Polyvinyl chloride	PVC	2	16	PVC 16	Bacteria	Proteobacteria	Deltaproteobacteria	Desulfobacterales	Desulfobacteraceae	Desulfobacter
172	CACGGGGGGCGCAAGCGTTATTCGGAATTATTGGGCGTAAAGGGCGCGCAGGCGGTCTTGTCCGTCAGGTGTGAAAGCTCGGGGCTCAACCCCGGAAGTGCACTTGAAACAGCAAGACTTGAATACGGGAGAGGAGAGAGGAATTCCTGGTGTAGAGGTGAAATTCGTAGATATCAGGAGGAACACCGATGGCGAAGGCATCTCTCTGGACCGATATTGACGCTGAGGCGCGAAGGCGTGGGTAGCGAACGGGATTAGATACCCCGGTAGTCCACGCAGTAAACGTTGTACACTCGGTGTGGCGGATATTAAAATCTGCTGTGCCCAAGCTAACGCATTAAGTGTACCGCCTGGGAAGTACGGTCGCAAGACTA	V1B	3.34411	V1B	Polyvinyl chloride	PVC	1	16	PVC 16	Bacteria	Proteobacteria	Deltaproteobacteria	Desulfobacterales	Desulfobacteraceae	Desulfobacter
173	CACGGGGGGCGCAAGCGTTATTCGGAATTATTGGGCGTAAAGGGCGCGCAGGCGGTCTTGTCCGTCAGGTGTGAAAGCTCGGGGCTCAACCCCGGAAGTGCACTTGAAACAGCAAGACTTGAATACGGGAGAGGAGAGAGGAATTCCTGGTGTAGAGGTGAAATTCGTAGATATCAGGAGGAACACCGATGGCGAAGGCATCTCTCTGGACCGATATTGACGCTGAGGCGCGAAGGCGTGGGTAGCGAACGGGATTAGATACCCCGGTAGTCCACGCAGTAAACGTTGTACACTCGGTGTGGCGGATATTAAAATCTGCTGTGCCCAAGCTAACGCATTAAGTGTACCGCCTGGGAAGTACGGTCGCAAGACTA	V3B	2.61961	V3B	Polyvinyl chloride	PVC	3	16	PVC 16	Bacteria	Proteobacteria	Deltaproteobacteria	Desulfobacterales	Desulfobacteraceae	Desulfobacter
174	CACGGGGGGCGCAAGCGTTATTCGGAATTATTGGGCGTAAAGGGCGCGCAGGCGGTCTTGTCCGTCAGGTGTGAAAGCTCGGGGCTCAACCCCGGAAGTGCACTTGAAACAGCAAGACTTGAATACGGGAGAGGAGAGAGGAATTCCTGGTGTAGAGGTGAAATTCGTAGATATCAGGAGGAACACCGATGGCGAAGGCATCTCTCTGGACCGATATTGACGCTGAGGCGCGAAGGCGTGGGTAGCGAACGGGATTAGATACCCCGGTAGTCCACGCAGTAAACGTTGTACACTCGGTGTGGCGGATATTAAAATCTGCTGTGCCCAAGCTAACGCATTAAGTGTACCGCCTGGGAAGTACGGTCGCAAGACTA	V2A	1.89833	V2A	Polyvinyl chloride	PVC	2	7	PVC 7	Bacteria	Proteobacteria	Deltaproteobacteria	Desulfobacterales	Desulfobacteraceae	Desulfobacter
175	CACGGGGGGCGCAAGCGTTATTCGGAATTATTGGGCGTAAAGGGCGCGCAGGCGGTCTTGTCCGTCAGGTGTGAAAGCTCGGGGCTCAACCCCGGAAGTGCACTTGAAACAGCAAGACTTGAATACGGGAGAGGAGAGAGGAATTCCTGGTGTAGAGGTGAAATTCGTAGATATCAGGAGGAACACCGATGGCGAAGGCATCTCTCTGGACCGATATTGACGCTGAGGCGCGAAGGCGTGGGTAGCGAACGGGATTAGATACCCCGGTAGTCCACGCAGTAAACGTTGTACACTCGGTGTGGCGGATATTAAAATCTGCTGTGCCCAAGCTAACGCATTAAGTGTACCGCCTGGGAAGTACGGTCGCAAGACTA	V1A	1.45573	V1A	Polyvinyl chloride	PVC	1	7	PVC 7	Bacteria	Proteobacteria	Deltaproteobacteria	Desulfobacterales	Desulfobacteraceae	Desulfobacter
176	CACGGGGGGCGCAAGCGTTATTCGGAATTATTGGGCGTAAAGGGCGCGCAGGCGGTCTTGTCCGTCAGGTGTGAAAGCTCGGGGCTCAACCCCGGAAGTGCACTTGAAACAGCAAGACTTGAATACGGGAGAGGAGAGAGGAATTCCTGGTGTAGAGGTGAAATTCGTAGATATCAGGAGGAACACCGATGGCGAAGGCATCTCTCTGGACCGATATTGACGCTGAGGCGCGAAGGCGTGGGTAGCGAACGGGATTAGATACCCCGGTAGTCCACGCAGTAAACGTTGTACACTCGGTGTGGCGGATATTAAAATCTGCTGTGCCCAAGCTAACGCATTAAGTGTACCGCCTGGGAAGTACGGTCGCAAGACTA	V3A	1.24755	V3A	Polyvinyl chloride	PVC	3	7	PVC 7	Bacteria	Proteobacteria	Deltaproteobacteria	Desulfobacterales	Desulfobacteraceae	Desulfobacter
177	TACGGGGGATGCAAGCGTTATTCGGAATCATTGGGCGTAAAGGGCACGCAGGCGGTCTTGTCAGTCAGATGTGAAAGCCCGGGGCTCAACCCCGGACGTGCATTTGAAACAGCAAGACTTGAGTACGGTAGAGGAAAGCGGAATTCCTGGTGTAGAGGTGAAATTCGTAGATATCAGGAGGAACACCGGTGGCGAAGGCGGCTTTCTGGACCGAAACTGACGCTGAGGTGCGAAGGCGTGGGTAGCGAACAGGATTAGATACCCTGGTAGTCCACGCAGTAAACGTTGTACACTAGGTGTAGCGGGTATTGACCCCTGCTGTGCCGGAGCTAACGCATTAAGTGTACCGCCTGGGGAGTACGGTCGCAAGACTA	V2B	1.61403	V2B	Polyvinyl chloride	PVC	2	16	PVC 16	Bacteria	Proteobacteria	Deltaproteobacteria	Desulfobacterales	Desulfobacteraceae	Desulfobacterium
178	TACGGGGGATGCAAGCGTTATTCGGAATCATTGGGCGTAAAGGGCACGCAGGCGGTCTTGTCAGTCAGATGTGAAAGCCCGGGGCTCAACCCCGGACGTGCATTTGAAACAGCAAGACTTGAGTACGGTAGAGGAAAGCGGAATTCCTGGTGTAGAGGTGAAATTCGTAGATATCAGGAGGAACACCGGTGGCGAAGGCGGCTTTCTGGACCGAAACTGACGCTGAGGTGCGAAGGCGTGGGTAGCGAACAGGATTAGATACCCTGGTAGTCCACGCAGTAAACGTTGTACACTAGGTGTAGCGGGTATTGACCCCTGCTGTGCCGGAGCTAACGCATTAAGTGTACCGCCTGGGGAGTACGGTCGCAAGACTA	V3B	1.21712	V3B	Polyvinyl chloride	PVC	3	16	PVC 16	Bacteria	Proteobacteria	Deltaproteobacteria	Desulfobacterales	Desulfobacteraceae	Desulfobacterium
179	TACGGGGGGTGCAAGCGTTATTCGGAATCATTGGGCGTAAAGAGCGCGTAGGCGGCCCATTAAGTCAGATGTGAAATCCCGGGGCTTAACCCCGGAAGTGCATTTGAAACTATTGGGCTTGAGTATGGGAGAGGGAAGTGGAATTCCTGGTGTAGAGGTGAAATTCGTAGATATCAGGAGGAACATCGGTGGCGAAGGCGACTTCCTGGACCAATACTGACGCTGAGGCGCGAAGGCGTGGGGAGCAAACAGGATTAGATACCCTGGTAGTCCACGCAGTAAACGTTGAACACTAGGTGTAGCGGGTATTGACCCCTGCTGTGCCGCAGTTAACGCATTAAGTGTTCCGCCTGGGGAGTACGACCGCAAGGTTA	F2B	1.11018	F2B	Polyurethane foam	PUF	2	16	PUF 16	Bacteria	Proteobacteria	Deltaproteobacteria	Desulfobacterales	Desulfobacteraceae	Desulfococcus
180	TACGGAGGGTGCAAGCGTTGTTCGGAATTACTGGGCGTAAAGCGCGCGTAGGCGGCCGTATAAGTCATTTGTGAAAGTCCCTGGCTCAACCAGGGAAGTGCATGTGAAACTGTGCGGCTTGAGTACTGGAGGGGGTAGTGGAATTCCCGGTGTAGAGGTGAAATTCGTAGATATCGGGAGGAATACCGGTGGCGAAGGCGACTACCTGGCCAGATACTGACGCTGAGGTGCGAAAGCGTGGGGAGCAAACAGGATTAGATACCCTGGTAGTCCACGCCGTAAACGATGTCAACTAGGTGTTGGGATGGTTAATCGTCTCATTGCCGGAGCTAACGCATTAAGTTGACCGCCTGGGGAGTACGGTCGCAAGATTA	L1A	1.07212	L1A	Polylactic acid	PLA	1	7	PLA 7	Bacteria	Proteobacteria	Deltaproteobacteria	Desulfobacterales	Desulfobulbaceae	Desulfofustis
181	TACGGAGGGTGCAAGCGTTGTTCGGAATTACTGGGCGTAAAGCGCGCGTAGGCGGCTTTTTAAGTCAGATGTGAAAGTCCACGGCTCAACCGTGGAAGTGCATTTGAAACTGGGGAGCTTGAGTACTGGAGGGGGTGGTGGAATTCCCGGTGTAGAGGTGAAATTCGTAGATATCGGGAGGAATACCGGTGGCGAAGGCGACCACCTGGCCAGATACTGACGCTGAGGTGCGAAAGCGTGGGGAGCAAACAGGATTAGATACCCTGGTAGTCCACGCCGTAAACGATGTCAACTAGGTGTTGGGGAGGTTAATCTTCTCATTGCCGCAGCTAACGCATTAAGTTGACCGCCTGGGGAGTACGGTCGCAAGATTA	F2B	1.08219	F2B	Polyurethane foam	PUF	2	16	PUF 16	Bacteria	Proteobacteria	Deltaproteobacteria	Desulfobacterales	Desulfobulbaceae	Desulforhopalus
182	TACGGAGGGTGCAAGCGTTGTTCGGAATTACTGGGCGTAAAGCGCGCGTAGGCGGCTTTTTAAGTCAGATGTGAAAGTCCACGGCTCAACCGTGGAAGTGCATTTGAAACTGGGGAGCTTGAGTACTGGAGGGGGTGGTGGAATTCCCGGTGTAGAGGTGAAATTCGTAGATATCGGGAGGAATACCGGTGGCGAAGGCGACCACCTGGCCAGATACTGACGCTGAGGTGCGAAAGCGTGGGGAGCAAACAGGATTAGATACCCTGGTAGTCCACGCCGTAAACGATGTCAACTAGGTGTTGGGGAGGTTAATCTTCTCATTGCCGCAGCTAACGCATTAAGTTGACCGCCTGGGGAGTACGGTCGCAAGATTA	L1A	1.07212	L1A	Polylactic acid	PLA	1	7	PLA 7	Bacteria	Proteobacteria	Deltaproteobacteria	Desulfobacterales	Desulfobulbaceae	Desulforhopalus
183	TACGGAGGGTGCAAGCGTTGTTCGGAATTACTGGGCGTAAAGCGCGCGTAGGCGGCTTTTTAAGTCAGATGTGAAAGTCCACGGCTCAACCGTGGAAGTGCATTTGAAACTGGGGAGCTTGAGTACTGGAGGGGGTGGTGGAATTCCCGGTGTAGAGGTGAAATTCGTAGATATCGGGAGGAATACCGGTGGCGAAGGCGACCACCTGGCCAGATACTGACGCTGAGGTGCGAAAGCGTGGGGAGCAAACAGGATTAGATACCCTGGTAGTCCACGCCGTAAACGATGTCAACTAGGTGTTGGGGAGGTTAATCTTCTCATTGCCGCAGCTAACGCATTAAGTTGACCGCCTGGGGAGTACGGTCGCAAGATTA	E2A	1.03206	E2A	Polyethylene	PE	2	7	PE 7	Bacteria	Proteobacteria	Deltaproteobacteria	Desulfobacterales	Desulfobulbaceae	Desulforhopalus
184	TACGGGGGGTGCAAGCGTTATTCGGAATCATTGGGCGTAAAGGGCACGTAGGCGGCCTGGTAAGTCAGATGTGAAAGCCCTGGGCTTAACCCGGGAAGTGCATTTGATACTGTCAGGCTTGAGTATGGGAGAGGGAAGTGGAATTCCTGGTGTAGAGGTGAAATTCGTAGATATCAGGAGGAACACCGGTGGCGAAGGCGACTTCCTGGACCAATACTGACGCTGAGGTGCGAAGGCGTGGGTAGCAAACAGGATTAGATACCCTGGTAGTCCACGCAGTAAACGTTGTTCACTAGGTGTAGCGGGTATTGACCCCTGCTGTGCCGCAGTTAACGCATTAAGTGAACCGCCTGGGGAGTACGGCCGCAAGGTTA	E3A	1.97259	E3A	Polyethylene	PE	3	7	PE 7	Bacteria	Proteobacteria	Deltaproteobacteria	Desulfobacterales	Desulfobacteraceae	Desulfosarcina
185	TACGGGGGGTGCAAGCGTTATTCGGAATCATTGGGCGTAAAGGGCACGTAGGCGGCCTGGTAAGTCAGATGTGAAAGCCCTGGGCTTAACCCGGGAAGTGCATTTGATACTGTCAGGCTTGAGTATGGGAGAGGGAAGTGGAATTCCTGGTGTAGAGGTGAAATTCGTAGATATCAGGAGGAACACCGGTGGCGAAGGCGACTTCCTGGACCAATACTGACGCTGAGGTGCGAAGGCGTGGGTAGCAAACAGGATTAGATACCCTGGTAGTCCACGCAGTAAACGTTGTTCACTAGGTGTAGCGGGTATTGACCCCTGCTGTGCCGCAGTTAACGCATTAAGTGAACCGCCTGGGGAGTACGGCCGCAAGGTTA	F3B	1.923	F3B	Polyurethane foam	PUF	3	16	PUF 16	Bacteria	Proteobacteria	Deltaproteobacteria	Desulfobacterales	Desulfobacteraceae	Desulfosarcina
186	TACGGGGGGTGCAAGCGTTATTCGGAATCATTGGGCGTAAAGGGCACGTAGGCGGCCTGGTAAGTCAGATGTGAAAGCCCTGGGCTTAACCCGGGAAGTGCATTTGATACTGTCAGGCTTGAGTATGGGAGAGGGAAGTGGAATTCCTGGTGTAGAGGTGAAATTCGTAGATATCAGGAGGAACACCGGTGGCGAAGGCGACTTCCTGGACCAATACTGACGCTGAGGTGCGAAGGCGTGGGTAGCAAACAGGATTAGATACCCTGGTAGTCCACGCAGTAAACGTTGTTCACTAGGTGTAGCGGGTATTGACCCCTGCTGTGCCGCAGTTAACGCATTAAGTGAACCGCCTGGGGAGTACGGCCGCAAGGTTA	L3B	1.88679	L3B	Polylactic acid	PLA	3	16	PLA 16	Bacteria	Proteobacteria	Deltaproteobacteria	Desulfobacterales	Desulfobacteraceae	Desulfosarcina
187	TACGGGGGGTGCAAGCGTTATTCGGAATCATTGGGCGTAAAGGGCACGTAGGCGGCCTGGTAAGTCAGATGTGAAAGCCCTGGGCTTAACCCGGGAAGTGCATTTGATACTGTCAGGCTTGAGTATGGGAGAGGGAAGTGGAATTCCTGGTGTAGAGGTGAAATTCGTAGATATCAGGAGGAACACCGGTGGCGAAGGCGACTTCCTGGACCAATACTGACGCTGAGGTGCGAAGGCGTGGGTAGCAAACAGGATTAGATACCCTGGTAGTCCACGCAGTAAACGTTGTTCACTAGGTGTAGCGGGTATTGACCCCTGCTGTGCCGCAGTTAACGCATTAAGTGAACCGCCTGGGGAGTACGGCCGCAAGGTTA	E3B	1.76951	E3B	Polyethylene	PE	3	16	PE 16	Bacteria	Proteobacteria	Deltaproteobacteria	Desulfobacterales	Desulfobacteraceae	Desulfosarcina
188	TACGGGGGGTGCAAGCGTTATTCGGAATCATTGGGCGTAAAGGGCACGTAGGCGGCCTGGTAAGTCAGATGTGAAAGCCCTGGGCTTAACCCGGGAAGTGCATTTGATACTGTCAGGCTTGAGTATGGGAGAGGGAAGTGGAATTCCTGGTGTAGAGGTGAAATTCGTAGATATCAGGAGGAACACCGGTGGCGAAGGCGACTTCCTGGACCAATACTGACGCTGAGGTGCGAAGGCGTGGGTAGCAAACAGGATTAGATACCCTGGTAGTCCACGCAGTAAACGTTGTTCACTAGGTGTAGCGGGTATTGACCCCTGCTGTGCCGCAGTTAACGCATTAAGTGAACCGCCTGGGGAGTACGGCCGCAAGGTTA	C2A	1.76947	C2A	Control	None	2	7	CON 7	Bacteria	Proteobacteria	Deltaproteobacteria	Desulfobacterales	Desulfobacteraceae	Desulfosarcina
189	TACGGGGGGTGCAAGCGTTATTCGGAATCATTGGGCGTAAAGGGCACGTAGGCGGCCTGGTAAGTCAGATGTGAAAGCCCTGGGCTTAACCCGGGAAGTGCATTTGATACTGTCAGGCTTGAGTATGGGAGAGGGAAGTGGAATTCCTGGTGTAGAGGTGAAATTCGTAGATATCAGGAGGAACACCGGTGGCGAAGGCGACTTCCTGGACCAATACTGACGCTGAGGTGCGAAGGCGTGGGTAGCAAACAGGATTAGATACCCTGGTAGTCCACGCAGTAAACGTTGTTCACTAGGTGTAGCGGGTATTGACCCCTGCTGTGCCGCAGTTAACGCATTAAGTGAACCGCCTGGGGAGTACGGCCGCAAGGTTA	V2A	1.72213	V2A	Polyvinyl chloride	PVC	2	7	PVC 7	Bacteria	Proteobacteria	Deltaproteobacteria	Desulfobacterales	Desulfobacteraceae	Desulfosarcina
190	TACGGGGGGTGCAAGCGTTATTCGGAATCATTGGGCGTAAAGGGCACGTAGGCGGCCTGGTAAGTCAGATGTGAAAGCCCTGGGCTTAACCCGGGAAGTGCATTTGATACTGTCAGGCTTGAGTATGGGAGAGGGAAGTGGAATTCCTGGTGTAGAGGTGAAATTCGTAGATATCAGGAGGAACACCGGTGGCGAAGGCGACTTCCTGGACCAATACTGACGCTGAGGTGCGAAGGCGTGGGTAGCAAACAGGATTAGATACCCTGGTAGTCCACGCAGTAAACGTTGTTCACTAGGTGTAGCGGGTATTGACCCCTGCTGTGCCGCAGTTAACGCATTAAGTGAACCGCCTGGGGAGTACGGCCGCAAGGTTA	L1B	1.71387	L1B	Polylactic acid	PLA	1	16	PLA 16	Bacteria	Proteobacteria	Deltaproteobacteria	Desulfobacterales	Desulfobacteraceae	Desulfosarcina
191	TACGGGGGGTGCAAGCGTTATTCGGAATCATTGGGCGTAAAGGGCACGTAGGCGGCCTGGTAAGTCAGATGTGAAAGCCCTGGGCTTAACCCGGGAAGTGCATTTGATACTGTCAGGCTTGAGTATGGGAGAGGGAAGTGGAATTCCTGGTGTAGAGGTGAAATTCGTAGATATCAGGAGGAACACCGGTGGCGAAGGCGACTTCCTGGACCAATACTGACGCTGAGGTGCGAAGGCGTGGGTAGCAAACAGGATTAGATACCCTGGTAGTCCACGCAGTAAACGTTGTTCACTAGGTGTAGCGGGTATTGACCCCTGCTGTGCCGCAGTTAACGCATTAAGTGAACCGCCTGGGGAGTACGGCCGCAAGGTTA	V2B	1.6984	V2B	Polyvinyl chloride	PVC	2	16	PVC 16	Bacteria	Proteobacteria	Deltaproteobacteria	Desulfobacterales	Desulfobacteraceae	Desulfosarcina
192	TACGGGGGGTGCAAGCGTTATTCGGAATCATTGGGCGTAAAGGGCACGTAGGCGGCCTGGTAAGTCAGATGTGAAAGCCCTGGGCTTAACCCGGGAAGTGCATTTGATACTGTCAGGCTTGAGTATGGGAGAGGGAAGTGGAATTCCTGGTGTAGAGGTGAAATTCGTAGATATCAGGAGGAACACCGGTGGCGAAGGCGACTTCCTGGACCAATACTGACGCTGAGGTGCGAAGGCGTGGGTAGCAAACAGGATTAGATACCCTGGTAGTCCACGCAGTAAACGTTGTTCACTAGGTGTAGCGGGTATTGACCCCTGCTGTGCCGCAGTTAACGCATTAAGTGAACCGCCTGGGGAGTACGGCCGCAAGGTTA	E2B	1.61605	E2B	Polyethylene	PE	2	16	PE 16	Bacteria	Proteobacteria	Deltaproteobacteria	Desulfobacterales	Desulfobacteraceae	Desulfosarcina
193	TACGGGGGGTGCAAGCGTTATTCGGAATCATTGGGCGTAAAGGGCACGTAGGCGGCCTGGTAAGTCAGATGTGAAAGCCCTGGGCTTAACCCGGGAAGTGCATTTGATACTGTCAGGCTTGAGTATGGGAGAGGGAAGTGGAATTCCTGGTGTAGAGGTGAAATTCGTAGATATCAGGAGGAACACCGGTGGCGAAGGCGACTTCCTGGACCAATACTGACGCTGAGGTGCGAAGGCGTGGGTAGCAAACAGGATTAGATACCCTGGTAGTCCACGCAGTAAACGTTGTTCACTAGGTGTAGCGGGTATTGACCCCTGCTGTGCCGCAGTTAACGCATTAAGTGAACCGCCTGGGGAGTACGGCCGCAAGGTTA	V1B	1.60133	V1B	Polyvinyl chloride	PVC	1	16	PVC 16	Bacteria	Proteobacteria	Deltaproteobacteria	Desulfobacterales	Desulfobacteraceae	Desulfosarcina
194	TACGGGGGGTGCAAGCGTTATTCGGAATCATTGGGCGTAAAGGGCACGTAGGCGGCCTGGTAAGTCAGATGTGAAAGCCCTGGGCTTAACCCGGGAAGTGCATTTGATACTGTCAGGCTTGAGTATGGGAGAGGGAAGTGGAATTCCTGGTGTAGAGGTGAAATTCGTAGATATCAGGAGGAACACCGGTGGCGAAGGCGACTTCCTGGACCAATACTGACGCTGAGGTGCGAAGGCGTGGGTAGCAAACAGGATTAGATACCCTGGTAGTCCACGCAGTAAACGTTGTTCACTAGGTGTAGCGGGTATTGACCCCTGCTGTGCCGCAGTTAACGCATTAAGTGAACCGCCTGGGGAGTACGGCCGCAAGGTTA	F2B	1.5953	F2B	Polyurethane foam	PUF	2	16	PUF 16	Bacteria	Proteobacteria	Deltaproteobacteria	Desulfobacterales	Desulfobacteraceae	Desulfosarcina
195	TACGGGGGGTGCAAGCGTTATTCGGAATCATTGGGCGTAAAGGGCACGTAGGCGGCCTGGTAAGTCAGATGTGAAAGCCCTGGGCTTAACCCGGGAAGTGCATTTGATACTGTCAGGCTTGAGTATGGGAGAGGGAAGTGGAATTCCTGGTGTAGAGGTGAAATTCGTAGATATCAGGAGGAACACCGGTGGCGAAGGCGACTTCCTGGACCAATACTGACGCTGAGGTGCGAAGGCGTGGGTAGCAAACAGGATTAGATACCCTGGTAGTCCACGCAGTAAACGTTGTTCACTAGGTGTAGCGGGTATTGACCCCTGCTGTGCCGCAGTTAACGCATTAAGTGAACCGCCTGGGGAGTACGGCCGCAAGGTTA	F3A	1.58475	F3A	Polyurethane foam	PUF	3	7	PUF 7	Bacteria	Proteobacteria	Deltaproteobacteria	Desulfobacterales	Desulfobacteraceae	Desulfosarcina
196	TACGGGGGGTGCAAGCGTTATTCGGAATCATTGGGCGTAAAGGGCACGTAGGCGGCCTGGTAAGTCAGATGTGAAAGCCCTGGGCTTAACCCGGGAAGTGCATTTGATACTGTCAGGCTTGAGTATGGGAGAGGGAAGTGGAATTCCTGGTGTAGAGGTGAAATTCGTAGATATCAGGAGGAACACCGGTGGCGAAGGCGACTTCCTGGACCAATACTGACGCTGAGGTGCGAAGGCGTGGGTAGCAAACAGGATTAGATACCCTGGTAGTCCACGCAGTAAACGTTGTTCACTAGGTGTAGCGGGTATTGACCCCTGCTGTGCCGCAGTTAACGCATTAAGTGAACCGCCTGGGGAGTACGGCCGCAAGGTTA	F1B	1.58452	F1B	Polyurethane foam	PUF	1	16	PUF 16	Bacteria	Proteobacteria	Deltaproteobacteria	Desulfobacterales	Desulfobacteraceae	Desulfosarcina
197	TACGGGGGGTGCAAGCGTTATTCGGAATCATTGGGCGTAAAGGGCACGTAGGCGGCCTGGTAAGTCAGATGTGAAAGCCCTGGGCTTAACCCGGGAAGTGCATTTGATACTGTCAGGCTTGAGTATGGGAGAGGGAAGTGGAATTCCTGGTGTAGAGGTGAAATTCGTAGATATCAGGAGGAACACCGGTGGCGAAGGCGACTTCCTGGACCAATACTGACGCTGAGGTGCGAAGGCGTGGGTAGCAAACAGGATTAGATACCCTGGTAGTCCACGCAGTAAACGTTGTTCACTAGGTGTAGCGGGTATTGACCCCTGCTGTGCCGCAGTTAACGCATTAAGTGAACCGCCTGGGGAGTACGGCCGCAAGGTTA	C1B	1.57519	C1B	Control	None	1	16	CON 16	Bacteria	Proteobacteria	Deltaproteobacteria	Desulfobacterales	Desulfobacteraceae	Desulfosarcina
198	TACGGGGGGTGCAAGCGTTATTCGGAATCATTGGGCGTAAAGGGCACGTAGGCGGCCTGGTAAGTCAGATGTGAAAGCCCTGGGCTTAACCCGGGAAGTGCATTTGATACTGTCAGGCTTGAGTATGGGAGAGGGAAGTGGAATTCCTGGTGTAGAGGTGAAATTCGTAGATATCAGGAGGAACACCGGTGGCGAAGGCGACTTCCTGGACCAATACTGACGCTGAGGTGCGAAGGCGTGGGTAGCAAACAGGATTAGATACCCTGGTAGTCCACGCAGTAAACGTTGTTCACTAGGTGTAGCGGGTATTGACCCCTGCTGTGCCGCAGTTAACGCATTAAGTGAACCGCCTGGGGAGTACGGCCGCAAGGTTA	E1A	1.57092	E1A	Polyethylene	PE	1	7	PE 7	Bacteria	Proteobacteria	Deltaproteobacteria	Desulfobacterales	Desulfobacteraceae	Desulfosarcina
199	TACGGGGGGTGCAAGCGTTATTCGGAATCATTGGGCGTAAAGGGCACGTAGGCGGCCTGGTAAGTCAGATGTGAAAGCCCTGGGCTTAACCCGGGAAGTGCATTTGATACTGTCAGGCTTGAGTATGGGAGAGGGAAGTGGAATTCCTGGTGTAGAGGTGAAATTCGTAGATATCAGGAGGAACACCGGTGGCGAAGGCGACTTCCTGGACCAATACTGACGCTGAGGTGCGAAGGCGTGGGTAGCAAACAGGATTAGATACCCTGGTAGTCCACGCAGTAAACGTTGTTCACTAGGTGTAGCGGGTATTGACCCCTGCTGTGCCGCAGTTAACGCATTAAGTGAACCGCCTGGGGAGTACGGCCGCAAGGTTA	C2B	1.56847	C2B	Control	None	2	16	CON 16	Bacteria	Proteobacteria	Deltaproteobacteria	Desulfobacterales	Desulfobacteraceae	Desulfosarcina
200	TACGGGGGGTGCAAGCGTTATTCGGAATCATTGGGCGTAAAGGGCACGTAGGCGGCCTGGTAAGTCAGATGTGAAAGCCCTGGGCTTAACCCGGGAAGTGCATTTGATACTGTCAGGCTTGAGTATGGGAGAGGGAAGTGGAATTCCTGGTGTAGAGGTGAAATTCGTAGATATCAGGAGGAACACCGGTGGCGAAGGCGACTTCCTGGACCAATACTGACGCTGAGGTGCGAAGGCGTGGGTAGCAAACAGGATTAGATACCCTGGTAGTCCACGCAGTAAACGTTGTTCACTAGGTGTAGCGGGTATTGACCCCTGCTGTGCCGCAGTTAACGCATTAAGTGAACCGCCTGGGGAGTACGGCCGCAAGGTTA	F1A	1.56707	F1A	Polyurethane foam	PUF	1	7	PUF 7	Bacteria	Proteobacteria	Deltaproteobacteria	Desulfobacterales	Desulfobacteraceae	Desulfosarcina
201	TACGGGGGGTGCAAGCGTTATTCGGAATCATTGGGCGTAAAGGGCACGTAGGCGGCCTGGTAAGTCAGATGTGAAAGCCCTGGGCTTAACCCGGGAAGTGCATTTGATACTGTCAGGCTTGAGTATGGGAGAGGGAAGTGGAATTCCTGGTGTAGAGGTGAAATTCGTAGATATCAGGAGGAACACCGGTGGCGAAGGCGACTTCCTGGACCAATACTGACGCTGAGGTGCGAAGGCGTGGGTAGCAAACAGGATTAGATACCCTGGTAGTCCACGCAGTAAACGTTGTTCACTAGGTGTAGCGGGTATTGACCCCTGCTGTGCCGCAGTTAACGCATTAAGTGAACCGCCTGGGGAGTACGGCCGCAAGGTTA	L1A	1.54862	L1A	Polylactic acid	PLA	1	7	PLA 7	Bacteria	Proteobacteria	Deltaproteobacteria	Desulfobacterales	Desulfobacteraceae	Desulfosarcina
202	TACGGGGGGTGCAAGCGTTATTCGGAATCATTGGGCGTAAAGGGCACGTAGGCGGCCTGGTAAGTCAGATGTGAAAGCCCTGGGCTTAACCCGGGAAGTGCATTTGATACTGTCAGGCTTGAGTATGGGAGAGGGAAGTGGAATTCCTGGTGTAGAGGTGAAATTCGTAGATATCAGGAGGAACACCGGTGGCGAAGGCGACTTCCTGGACCAATACTGACGCTGAGGTGCGAAGGCGTGGGTAGCAAACAGGATTAGATACCCTGGTAGTCCACGCAGTAAACGTTGTTCACTAGGTGTAGCGGGTATTGACCCCTGCTGTGCCGCAGTTAACGCATTAAGTGAACCGCCTGGGGAGTACGGCCGCAAGGTTA	C3A	1.54573	C3A	Control	None	3	7	CON 7	Bacteria	Proteobacteria	Deltaproteobacteria	Desulfobacterales	Desulfobacteraceae	Desulfosarcina
203	TACGGGGGGTGCAAGCGTTATTCGGAATCATTGGGCGTAAAGGGCACGTAGGCGGCCTGGTAAGTCAGATGTGAAAGCCCTGGGCTTAACCCGGGAAGTGCATTTGATACTGTCAGGCTTGAGTATGGGAGAGGGAAGTGGAATTCCTGGTGTAGAGGTGAAATTCGTAGATATCAGGAGGAACACCGGTGGCGAAGGCGACTTCCTGGACCAATACTGACGCTGAGGTGCGAAGGCGTGGGTAGCAAACAGGATTAGATACCCTGGTAGTCCACGCAGTAAACGTTGTTCACTAGGTGTAGCGGGTATTGACCCCTGCTGTGCCGCAGTTAACGCATTAAGTGAACCGCCTGGGGAGTACGGCCGCAAGGTTA	F2A	1.50409	F2A	Polyurethane foam	PUF	2	7	PUF 7	Bacteria	Proteobacteria	Deltaproteobacteria	Desulfobacterales	Desulfobacteraceae	Desulfosarcina
204	TACGGGGGGTGCAAGCGTTATTCGGAATCATTGGGCGTAAAGGGCACGTAGGCGGCCTGGTAAGTCAGATGTGAAAGCCCTGGGCTTAACCCGGGAAGTGCATTTGATACTGTCAGGCTTGAGTATGGGAGAGGGAAGTGGAATTCCTGGTGTAGAGGTGAAATTCGTAGATATCAGGAGGAACACCGGTGGCGAAGGCGACTTCCTGGACCAATACTGACGCTGAGGTGCGAAGGCGTGGGTAGCAAACAGGATTAGATACCCTGGTAGTCCACGCAGTAAACGTTGTTCACTAGGTGTAGCGGGTATTGACCCCTGCTGTGCCGCAGTTAACGCATTAAGTGAACCGCCTGGGGAGTACGGCCGCAAGGTTA	L3A	1.45982	L3A	Polylactic acid	PLA	3	7	PLA 7	Bacteria	Proteobacteria	Deltaproteobacteria	Desulfobacterales	Desulfobacteraceae	Desulfosarcina
205	TACGGGGGGTGCAAGCGTTATTCGGAATCATTGGGCGTAAAGGGCACGTAGGCGGCCTGGTAAGTCAGATGTGAAAGCCCTGGGCTTAACCCGGGAAGTGCATTTGATACTGTCAGGCTTGAGTATGGGAGAGGGAAGTGGAATTCCTGGTGTAGAGGTGAAATTCGTAGATATCAGGAGGAACACCGGTGGCGAAGGCGACTTCCTGGACCAATACTGACGCTGAGGTGCGAAGGCGTGGGTAGCAAACAGGATTAGATACCCTGGTAGTCCACGCAGTAAACGTTGTTCACTAGGTGTAGCGGGTATTGACCCCTGCTGTGCCGCAGTTAACGCATTAAGTGAACCGCCTGGGGAGTACGGCCGCAAGGTTA	E2A	1.44137	E2A	Polyethylene	PE	2	7	PE 7	Bacteria	Proteobacteria	Deltaproteobacteria	Desulfobacterales	Desulfobacteraceae	Desulfosarcina
206	TACGGGGGGTGCAAGCGTTATTCGGAATCATTGGGCGTAAAGGGCACGTAGGCGGCCTGGTAAGTCAGATGTGAAAGCCCTGGGCTTAACCCGGGAAGTGCATTTGATACTGTCAGGCTTGAGTATGGGAGAGGGAAGTGGAATTCCTGGTGTAGAGGTGAAATTCGTAGATATCAGGAGGAACACCGGTGGCGAAGGCGACTTCCTGGACCAATACTGACGCTGAGGTGCGAAGGCGTGGGTAGCAAACAGGATTAGATACCCTGGTAGTCCACGCAGTAAACGTTGTTCACTAGGTGTAGCGGGTATTGACCCCTGCTGTGCCGCAGTTAACGCATTAAGTGAACCGCCTGGGGAGTACGGCCGCAAGGTTA	V3A	1.41549	V3A	Polyvinyl chloride	PVC	3	7	PVC 7	Bacteria	Proteobacteria	Deltaproteobacteria	Desulfobacterales	Desulfobacteraceae	Desulfosarcina
207	TACGGGGGGTGCAAGCGTTATTCGGAATCATTGGGCGTAAAGGGCACGTAGGCGGCCTGGTAAGTCAGATGTGAAAGCCCTGGGCTTAACCCGGGAAGTGCATTTGATACTGTCAGGCTTGAGTATGGGAGAGGGAAGTGGAATTCCTGGTGTAGAGGTGAAATTCGTAGATATCAGGAGGAACACCGGTGGCGAAGGCGACTTCCTGGACCAATACTGACGCTGAGGTGCGAAGGCGTGGGTAGCAAACAGGATTAGATACCCTGGTAGTCCACGCAGTAAACGTTGTTCACTAGGTGTAGCGGGTATTGACCCCTGCTGTGCCGCAGTTAACGCATTAAGTGAACCGCCTGGGGAGTACGGCCGCAAGGTTA	C1A	1.41134	C1A	Control	None	1	7	CON 7	Bacteria	Proteobacteria	Deltaproteobacteria	Desulfobacterales	Desulfobacteraceae	Desulfosarcina
208	TACGGGGGGTGCAAGCGTTATTCGGAATCATTGGGCGTAAAGGGCACGTAGGCGGCCTGGTAAGTCAGATGTGAAAGCCCTGGGCTTAACCCGGGAAGTGCATTTGATACTGTCAGGCTTGAGTATGGGAGAGGGAAGTGGAATTCCTGGTGTAGAGGTGAAATTCGTAGATATCAGGAGGAACACCGGTGGCGAAGGCGACTTCCTGGACCAATACTGACGCTGAGGTGCGAAGGCGTGGGTAGCAAACAGGATTAGATACCCTGGTAGTCCACGCAGTAAACGTTGTTCACTAGGTGTAGCGGGTATTGACCCCTGCTGTGCCGCAGTTAACGCATTAAGTGAACCGCCTGGGGAGTACGGCCGCAAGGTTA	V3B	1.3885	V3B	Polyvinyl chloride	PVC	3	16	PVC 16	Bacteria	Proteobacteria	Deltaproteobacteria	Desulfobacterales	Desulfobacteraceae	Desulfosarcina
209	TACGGGGGGTGCAAGCGTTATTCGGAATCATTGGGCGTAAAGGGCACGTAGGCGGCCTGGTAAGTCAGATGTGAAAGCCCTGGGCTTAACCCGGGAAGTGCATTTGATACTGTCAGGCTTGAGTATGGGAGAGGGAAGTGGAATTCCTGGTGTAGAGGTGAAATTCGTAGATATCAGGAGGAACACCGGTGGCGAAGGCGACTTCCTGGACCAATACTGACGCTGAGGTGCGAAGGCGTGGGTAGCAAACAGGATTAGATACCCTGGTAGTCCACGCAGTAAACGTTGTTCACTAGGTGTAGCGGGTATTGACCCCTGCTGTGCCGCAGTTAACGCATTAAGTGAACCGCCTGGGGAGTACGGCCGCAAGGTTA	C3B	1.34574	C3B	Control	None	3	16	CON 16	Bacteria	Proteobacteria	Deltaproteobacteria	Desulfobacterales	Desulfobacteraceae	Desulfosarcina
210	TACGGGGGGTGCAAGCGTTATTCGGAATCATTGGGCGTAAAGGGCACGTAGGCGGCCTGGTAAGTCAGATGTGAAAGCCCTGGGCTTAACCCGGGAAGTGCATTTGATACTGTCAGGCTTGAGTATGGGAGAGGGAAGTGGAATTCCTGGTGTAGAGGTGAAATTCGTAGATATCAGGAGGAACACCGGTGGCGAAGGCGACTTCCTGGACCAATACTGACGCTGAGGTGCGAAGGCGTGGGTAGCAAACAGGATTAGATACCCTGGTAGTCCACGCAGTAAACGTTGTTCACTAGGTGTAGCGGGTATTGACCCCTGCTGTGCCGCAGTTAACGCATTAAGTGAACCGCCTGGGGAGTACGGCCGCAAGGTTA	L2A	1.28717	L2A	Polylactic acid	PLA	2	7	PLA 7	Bacteria	Proteobacteria	Deltaproteobacteria	Desulfobacterales	Desulfobacteraceae	Desulfosarcina
211	TACGGGGGGTGCAAGCGTTATTCGGAATCATTGGGCGTAAAGGGCACGTAGGCGGCCTGGTAAGTCAGATGTGAAAGCCCTGGGCTTAACCCGGGAAGTGCATTTGATACTGTCAGGCTTGAGTATGGGAGAGGGAAGTGGAATTCCTGGTGTAGAGGTGAAATTCGTAGATATCAGGAGGAACACCGGTGGCGAAGGCGACTTCCTGGACCAATACTGACGCTGAGGTGCGAAGGCGTGGGTAGCAAACAGGATTAGATACCCTGGTAGTCCACGCAGTAAACGTTGTTCACTAGGTGTAGCGGGTATTGACCCCTGCTGTGCCGCAGTTAACGCATTAAGTGAACCGCCTGGGGAGTACGGCCGCAAGGTTA	E1B	1.27152	E1B	Polyethylene	PE	1	16	PE 16	Bacteria	Proteobacteria	Deltaproteobacteria	Desulfobacterales	Desulfobacteraceae	Desulfosarcina
212	TACGGGGGGTGCAAGCGTTATTCGGAATCATTGGGCGTAAAGGGCACGTAGGCGGCCTGGTAAGTCAGATGTGAAAGCCCTGGGCTTAACCCGGGAAGTGCATTTGATACTGTCAGGCTTGAGTATGGGAGAGGGAAGTGGAATTCCTGGTGTAGAGGTGAAATTCGTAGATATCAGGAGGAACACCGGTGGCGAAGGCGACTTCCTGGACCAATACTGACGCTGAGGTGCGAAGGCGTGGGTAGCAAACAGGATTAGATACCCTGGTAGTCCACGCAGTAAACGTTGTTCACTAGGTGTAGCGGGTATTGACCCCTGCTGTGCCGCAGTTAACGCATTAAGTGAACCGCCTGGGGAGTACGGCCGCAAGGTTA	L2B	1.26219	L2B	Polylactic acid	PLA	2	16	PLA 16	Bacteria	Proteobacteria	Deltaproteobacteria	Desulfobacterales	Desulfobacteraceae	Desulfosarcina
213	TACGGGGGGTGCAAGCGTTATTCGGAATCATTGGGCGTAAAGGGCACGTAGGCGGCCTGGTAAGTCAGATGTGAAAGCCCTGGGCTTAACCCGGGAAGTGCATTTGATACTGTCAGGCTTGAGTATGGGAGAGGGAAGTGGAATTCCTGGTGTAGAGGTGAAATTCGTAGATATCAGGAGGAACACCGGTGGCGAAGGCGACTTCCTGGACCAATACTGACGCTGAGGTGCGAAGGCGTGGGTAGCAAACAGGATTAGATACCCTGGTAGTCCACGCAGTAAACGTTGTTCACTAGGTGTAGCGGGTATTGACCCCTGCTGTGCCGCAGTTAACGCATTAAGTGAACCGCCTGGGGAGTACGGCCGCAAGGTTA	V1A	1.13918	V1A	Polyvinyl chloride	PVC	1	7	PVC 7	Bacteria	Proteobacteria	Deltaproteobacteria	Desulfobacterales	Desulfobacteraceae	Desulfosarcina
214	TACGGAGGATGCAAGCGTTATCCGGATTCATTGGGTTTAAAGGGTGCGCAGGTGGGCTTGTAAGTCAGTGGTGAAATACTGCCGCTTAACGGTAGAACTGCCATTGATACTGCGAGTCTTGAGTATGGTTGAGGTAGGCGGAATGTGTTGTGTAGCGGTGAAATGCATAGATATGACACAGAACGCCGATTGCGAAGGCAGCTTACTAAGCCATTACTGACGCTGAGGCACGAAAGCGTGGGGAGCGAACAGGATTAGATACCCTGGTAGTCCACGCCGTAAACGATGTTCACTCGCTGTCTGCGATACACAGTAGGCGGCTGAGCGAAAGCATTAAGTGAACCACCTGGGGAGTACGATCGCAAGGTTG	F2B	4.19815	F2B	Polyurethane foam	PUF	2	16	PUF 16	Bacteria	Bacteroidetes	Bacteroidia	Bacteroidales	Prolixibacteraceae	Draconibacterium
215	TACGGAGGATGCAAGCGTTATCCGGATTCATTGGGTTTAAAGGGTGCGCAGGTGGGCTTGTAAGTCAGTGGTGAAATACTGCCGCTTAACGGTAGAACTGCCATTGATACTGCGAGTCTTGAGTATGGTTGAGGTAGGCGGAATGTGTTGTGTAGCGGTGAAATGCATAGATATGACACAGAACGCCGATTGCGAAGGCAGCTTACTAAGCCATTACTGACGCTGAGGCACGAAAGCGTGGGGAGCGAACAGGATTAGATACCCTGGTAGTCCACGCCGTAAACGATGTTCACTCGCTGTCTGCGATACACAGTAGGCGGCTGAGCGAAAGCATTAAGTGAACCACCTGGGGAGTACGATCGCAAGGTTG	C2A	4.12876	C2A	Control	None	2	7	CON 7	Bacteria	Bacteroidetes	Bacteroidia	Bacteroidales	Prolixibacteraceae	Draconibacterium
216	TACGGAGGATGCAAGCGTTATCCGGATTCATTGGGTTTAAAGGGTGCGCAGGTGGGCTTGTAAGTCAGTGGTGAAATACTGCCGCTTAACGGTAGAACTGCCATTGATACTGCGAGTCTTGAGTATGGTTGAGGTAGGCGGAATGTGTTGTGTAGCGGTGAAATGCATAGATATGACACAGAACGCCGATTGCGAAGGCAGCTTACTAAGCCATTACTGACGCTGAGGCACGAAAGCGTGGGGAGCGAACAGGATTAGATACCCTGGTAGTCCACGCCGTAAACGATGTTCACTCGCTGTCTGCGATACACAGTAGGCGGCTGAGCGAAAGCATTAAGTGAACCACCTGGGGAGTACGATCGCAAGGTTG	L1B	4.01993	L1B	Polylactic acid	PLA	1	16	PLA 16	Bacteria	Bacteroidetes	Bacteroidia	Bacteroidales	Prolixibacteraceae	Draconibacterium
217	TACGGAGGATGCAAGCGTTATCCGGATTCATTGGGTTTAAAGGGTGCGCAGGTGGGCTTGTAAGTCAGTGGTGAAATACTGCCGCTTAACGGTAGAACTGCCATTGATACTGCGAGTCTTGAGTATGGTTGAGGTAGGCGGAATGTGTTGTGTAGCGGTGAAATGCATAGATATGACACAGAACGCCGATTGCGAAGGCAGCTTACTAAGCCATTACTGACGCTGAGGCACGAAAGCGTGGGGAGCGAACAGGATTAGATACCCTGGTAGTCCACGCCGTAAACGATGTTCACTCGCTGTCTGCGATACACAGTAGGCGGCTGAGCGAAAGCATTAAGTGAACCACCTGGGGAGTACGATCGCAAGGTTG	F1B	3.95035	F1B	Polyurethane foam	PUF	1	16	PUF 16	Bacteria	Bacteroidetes	Bacteroidia	Bacteroidales	Prolixibacteraceae	Draconibacterium
218	TACGGAGGATGCAAGCGTTATCCGGATTCATTGGGTTTAAAGGGTGCGCAGGTGGGCTTGTAAGTCAGTGGTGAAATACTGCCGCTTAACGGTAGAACTGCCATTGATACTGCGAGTCTTGAGTATGGTTGAGGTAGGCGGAATGTGTTGTGTAGCGGTGAAATGCATAGATATGACACAGAACGCCGATTGCGAAGGCAGCTTACTAAGCCATTACTGACGCTGAGGCACGAAAGCGTGGGGAGCGAACAGGATTAGATACCCTGGTAGTCCACGCCGTAAACGATGTTCACTCGCTGTCTGCGATACACAGTAGGCGGCTGAGCGAAAGCATTAAGTGAACCACCTGGGGAGTACGATCGCAAGGTTG	L2B	3.94359	L2B	Polylactic acid	PLA	2	16	PLA 16	Bacteria	Bacteroidetes	Bacteroidia	Bacteroidales	Prolixibacteraceae	Draconibacterium
219	TACGGAGGATGCAAGCGTTATCCGGATTCATTGGGTTTAAAGGGTGCGCAGGTGGGCTTGTAAGTCAGTGGTGAAATACTGCCGCTTAACGGTAGAACTGCCATTGATACTGCGAGTCTTGAGTATGGTTGAGGTAGGCGGAATGTGTTGTGTAGCGGTGAAATGCATAGATATGACACAGAACGCCGATTGCGAAGGCAGCTTACTAAGCCATTACTGACGCTGAGGCACGAAAGCGTGGGGAGCGAACAGGATTAGATACCCTGGTAGTCCACGCCGTAAACGATGTTCACTCGCTGTCTGCGATACACAGTAGGCGGCTGAGCGAAAGCATTAAGTGAACCACCTGGGGAGTACGATCGCAAGGTTG	C3B	3.73971	C3B	Control	None	3	16	CON 16	Bacteria	Bacteroidetes	Bacteroidia	Bacteroidales	Prolixibacteraceae	Draconibacterium
220	TACGGAGGATGCAAGCGTTATCCGGATTCATTGGGTTTAAAGGGTGCGCAGGTGGGCTTGTAAGTCAGTGGTGAAATACTGCCGCTTAACGGTAGAACTGCCATTGATACTGCGAGTCTTGAGTATGGTTGAGGTAGGCGGAATGTGTTGTGTAGCGGTGAAATGCATAGATATGACACAGAACGCCGATTGCGAAGGCAGCTTACTAAGCCATTACTGACGCTGAGGCACGAAAGCGTGGGGAGCGAACAGGATTAGATACCCTGGTAGTCCACGCCGTAAACGATGTTCACTCGCTGTCTGCGATACACAGTAGGCGGCTGAGCGAAAGCATTAAGTGAACCACCTGGGGAGTACGATCGCAAGGTTG	F3A	3.69419	F3A	Polyurethane foam	PUF	3	7	PUF 7	Bacteria	Bacteroidetes	Bacteroidia	Bacteroidales	Prolixibacteraceae	Draconibacterium
221	TACGGAGGATGCAAGCGTTATCCGGATTCATTGGGTTTAAAGGGTGCGCAGGTGGGCTTGTAAGTCAGTGGTGAAATACTGCCGCTTAACGGTAGAACTGCCATTGATACTGCGAGTCTTGAGTATGGTTGAGGTAGGCGGAATGTGTTGTGTAGCGGTGAAATGCATAGATATGACACAGAACGCCGATTGCGAAGGCAGCTTACTAAGCCATTACTGACGCTGAGGCACGAAAGCGTGGGGAGCGAACAGGATTAGATACCCTGGTAGTCCACGCCGTAAACGATGTTCACTCGCTGTCTGCGATACACAGTAGGCGGCTGAGCGAAAGCATTAAGTGAACCACCTGGGGAGTACGATCGCAAGGTTG	C3A	3.63607	C3A	Control	None	3	7	CON 7	Bacteria	Bacteroidetes	Bacteroidia	Bacteroidales	Prolixibacteraceae	Draconibacterium
222	TACGGAGGATGCAAGCGTTATCCGGATTCATTGGGTTTAAAGGGTGCGCAGGTGGGCTTGTAAGTCAGTGGTGAAATACTGCCGCTTAACGGTAGAACTGCCATTGATACTGCGAGTCTTGAGTATGGTTGAGGTAGGCGGAATGTGTTGTGTAGCGGTGAAATGCATAGATATGACACAGAACGCCGATTGCGAAGGCAGCTTACTAAGCCATTACTGACGCTGAGGCACGAAAGCGTGGGGAGCGAACAGGATTAGATACCCTGGTAGTCCACGCCGTAAACGATGTTCACTCGCTGTCTGCGATACACAGTAGGCGGCTGAGCGAAAGCATTAAGTGAACCACCTGGGGAGTACGATCGCAAGGTTG	L3A	3.62189	L3A	Polylactic acid	PLA	3	7	PLA 7	Bacteria	Bacteroidetes	Bacteroidia	Bacteroidales	Prolixibacteraceae	Draconibacterium
223	TACGGAGGATGCAAGCGTTATCCGGATTCATTGGGTTTAAAGGGTGCGCAGGTGGGCTTGTAAGTCAGTGGTGAAATACTGCCGCTTAACGGTAGAACTGCCATTGATACTGCGAGTCTTGAGTATGGTTGAGGTAGGCGGAATGTGTTGTGTAGCGGTGAAATGCATAGATATGACACAGAACGCCGATTGCGAAGGCAGCTTACTAAGCCATTACTGACGCTGAGGCACGAAAGCGTGGGGAGCGAACAGGATTAGATACCCTGGTAGTCCACGCCGTAAACGATGTTCACTCGCTGTCTGCGATACACAGTAGGCGGCTGAGCGAAAGCATTAAGTGAACCACCTGGGGAGTACGATCGCAAGGTTG	L3B	3.61475	L3B	Polylactic acid	PLA	3	16	PLA 16	Bacteria	Bacteroidetes	Bacteroidia	Bacteroidales	Prolixibacteraceae	Draconibacterium
224	TACGGAGGATGCAAGCGTTATCCGGATTCATTGGGTTTAAAGGGTGCGCAGGTGGGCTTGTAAGTCAGTGGTGAAATACTGCCGCTTAACGGTAGAACTGCCATTGATACTGCGAGTCTTGAGTATGGTTGAGGTAGGCGGAATGTGTTGTGTAGCGGTGAAATGCATAGATATGACACAGAACGCCGATTGCGAAGGCAGCTTACTAAGCCATTACTGACGCTGAGGCACGAAAGCGTGGGGAGCGAACAGGATTAGATACCCTGGTAGTCCACGCCGTAAACGATGTTCACTCGCTGTCTGCGATACACAGTAGGCGGCTGAGCGAAAGCATTAAGTGAACCACCTGGGGAGTACGATCGCAAGGTTG	C2B	3.61235	C2B	Control	None	2	16	CON 16	Bacteria	Bacteroidetes	Bacteroidia	Bacteroidales	Prolixibacteraceae	Draconibacterium
225	TACGGAGGATGCAAGCGTTATCCGGATTCATTGGGTTTAAAGGGTGCGCAGGTGGGCTTGTAAGTCAGTGGTGAAATACTGCCGCTTAACGGTAGAACTGCCATTGATACTGCGAGTCTTGAGTATGGTTGAGGTAGGCGGAATGTGTTGTGTAGCGGTGAAATGCATAGATATGACACAGAACGCCGATTGCGAAGGCAGCTTACTAAGCCATTACTGACGCTGAGGCACGAAAGCGTGGGGAGCGAACAGGATTAGATACCCTGGTAGTCCACGCCGTAAACGATGTTCACTCGCTGTCTGCGATACACAGTAGGCGGCTGAGCGAAAGCATTAAGTGAACCACCTGGGGAGTACGATCGCAAGGTTG	F3B	3.60458	F3B	Polyurethane foam	PUF	3	16	PUF 16	Bacteria	Bacteroidetes	Bacteroidia	Bacteroidales	Prolixibacteraceae	Draconibacterium
226	TACGGAGGATGCAAGCGTTATCCGGATTCATTGGGTTTAAAGGGTGCGCAGGTGGGCTTGTAAGTCAGTGGTGAAATACTGCCGCTTAACGGTAGAACTGCCATTGATACTGCGAGTCTTGAGTATGGTTGAGGTAGGCGGAATGTGTTGTGTAGCGGTGAAATGCATAGATATGACACAGAACGCCGATTGCGAAGGCAGCTTACTAAGCCATTACTGACGCTGAGGCACGAAAGCGTGGGGAGCGAACAGGATTAGATACCCTGGTAGTCCACGCCGTAAACGATGTTCACTCGCTGTCTGCGATACACAGTAGGCGGCTGAGCGAAAGCATTAAGTGAACCACCTGGGGAGTACGATCGCAAGGTTG	F1A	3.58743	F1A	Polyurethane foam	PUF	1	7	PUF 7	Bacteria	Bacteroidetes	Bacteroidia	Bacteroidales	Prolixibacteraceae	Draconibacterium
227	TACGGAGGATGCAAGCGTTATCCGGATTCATTGGGTTTAAAGGGTGCGCAGGTGGGCTTGTAAGTCAGTGGTGAAATACTGCCGCTTAACGGTAGAACTGCCATTGATACTGCGAGTCTTGAGTATGGTTGAGGTAGGCGGAATGTGTTGTGTAGCGGTGAAATGCATAGATATGACACAGAACGCCGATTGCGAAGGCAGCTTACTAAGCCATTACTGACGCTGAGGCACGAAAGCGTGGGGAGCGAACAGGATTAGATACCCTGGTAGTCCACGCCGTAAACGATGTTCACTCGCTGTCTGCGATACACAGTAGGCGGCTGAGCGAAAGCATTAAGTGAACCACCTGGGGAGTACGATCGCAAGGTTG	E2A	3.5517	E2A	Polyethylene	PE	2	7	PE 7	Bacteria	Bacteroidetes	Bacteroidia	Bacteroidales	Prolixibacteraceae	Draconibacterium
228	TACGGAGGATGCAAGCGTTATCCGGATTCATTGGGTTTAAAGGGTGCGCAGGTGGGCTTGTAAGTCAGTGGTGAAATACTGCCGCTTAACGGTAGAACTGCCATTGATACTGCGAGTCTTGAGTATGGTTGAGGTAGGCGGAATGTGTTGTGTAGCGGTGAAATGCATAGATATGACACAGAACGCCGATTGCGAAGGCAGCTTACTAAGCCATTACTGACGCTGAGGCACGAAAGCGTGGGGAGCGAACAGGATTAGATACCCTGGTAGTCCACGCCGTAAACGATGTTCACTCGCTGTCTGCGATACACAGTAGGCGGCTGAGCGAAAGCATTAAGTGAACCACCTGGGGAGTACGATCGCAAGGTTG	C1A	3.53765	C1A	Control	None	1	7	CON 7	Bacteria	Bacteroidetes	Bacteroidia	Bacteroidales	Prolixibacteraceae	Draconibacterium
229	TACGGAGGATGCAAGCGTTATCCGGATTCATTGGGTTTAAAGGGTGCGCAGGTGGGCTTGTAAGTCAGTGGTGAAATACTGCCGCTTAACGGTAGAACTGCCATTGATACTGCGAGTCTTGAGTATGGTTGAGGTAGGCGGAATGTGTTGTGTAGCGGTGAAATGCATAGATATGACACAGAACGCCGATTGCGAAGGCAGCTTACTAAGCCATTACTGACGCTGAGGCACGAAAGCGTGGGGAGCGAACAGGATTAGATACCCTGGTAGTCCACGCCGTAAACGATGTTCACTCGCTGTCTGCGATACACAGTAGGCGGCTGAGCGAAAGCATTAAGTGAACCACCTGGGGAGTACGATCGCAAGGTTG	E2B	3.53256	E2B	Polyethylene	PE	2	16	PE 16	Bacteria	Bacteroidetes	Bacteroidia	Bacteroidales	Prolixibacteraceae	Draconibacterium
230	TACGGAGGATGCAAGCGTTATCCGGATTCATTGGGTTTAAAGGGTGCGCAGGTGGGCTTGTAAGTCAGTGGTGAAATACTGCCGCTTAACGGTAGAACTGCCATTGATACTGCGAGTCTTGAGTATGGTTGAGGTAGGCGGAATGTGTTGTGTAGCGGTGAAATGCATAGATATGACACAGAACGCCGATTGCGAAGGCAGCTTACTAAGCCATTACTGACGCTGAGGCACGAAAGCGTGGGGAGCGAACAGGATTAGATACCCTGGTAGTCCACGCCGTAAACGATGTTCACTCGCTGTCTGCGATACACAGTAGGCGGCTGAGCGAAAGCATTAAGTGAACCACCTGGGGAGTACGATCGCAAGGTTG	E1B	3.50612	E1B	Polyethylene	PE	1	16	PE 16	Bacteria	Bacteroidetes	Bacteroidia	Bacteroidales	Prolixibacteraceae	Draconibacterium
231	TACGGAGGATGCAAGCGTTATCCGGATTCATTGGGTTTAAAGGGTGCGCAGGTGGGCTTGTAAGTCAGTGGTGAAATACTGCCGCTTAACGGTAGAACTGCCATTGATACTGCGAGTCTTGAGTATGGTTGAGGTAGGCGGAATGTGTTGTGTAGCGGTGAAATGCATAGATATGACACAGAACGCCGATTGCGAAGGCAGCTTACTAAGCCATTACTGACGCTGAGGCACGAAAGCGTGGGGAGCGAACAGGATTAGATACCCTGGTAGTCCACGCCGTAAACGATGTTCACTCGCTGTCTGCGATACACAGTAGGCGGCTGAGCGAAAGCATTAAGTGAACCACCTGGGGAGTACGATCGCAAGGTTG	L2A	3.40287	L2A	Polylactic acid	PLA	2	7	PLA 7	Bacteria	Bacteroidetes	Bacteroidia	Bacteroidales	Prolixibacteraceae	Draconibacterium
232	TACGGAGGATGCAAGCGTTATCCGGATTCATTGGGTTTAAAGGGTGCGCAGGTGGGCTTGTAAGTCAGTGGTGAAATACTGCCGCTTAACGGTAGAACTGCCATTGATACTGCGAGTCTTGAGTATGGTTGAGGTAGGCGGAATGTGTTGTGTAGCGGTGAAATGCATAGATATGACACAGAACGCCGATTGCGAAGGCAGCTTACTAAGCCATTACTGACGCTGAGGCACGAAAGCGTGGGGAGCGAACAGGATTAGATACCCTGGTAGTCCACGCCGTAAACGATGTTCACTCGCTGTCTGCGATACACAGTAGGCGGCTGAGCGAAAGCATTAAGTGAACCACCTGGGGAGTACGATCGCAAGGTTG	E3A	3.30473	E3A	Polyethylene	PE	3	7	PE 7	Bacteria	Bacteroidetes	Bacteroidia	Bacteroidales	Prolixibacteraceae	Draconibacterium
233	TACGGAGGATGCAAGCGTTATCCGGATTCATTGGGTTTAAAGGGTGCGCAGGTGGGCTTGTAAGTCAGTGGTGAAATACTGCCGCTTAACGGTAGAACTGCCATTGATACTGCGAGTCTTGAGTATGGTTGAGGTAGGCGGAATGTGTTGTGTAGCGGTGAAATGCATAGATATGACACAGAACGCCGATTGCGAAGGCAGCTTACTAAGCCATTACTGACGCTGAGGCACGAAAGCGTGGGGAGCGAACAGGATTAGATACCCTGGTAGTCCACGCCGTAAACGATGTTCACTCGCTGTCTGCGATACACAGTAGGCGGCTGAGCGAAAGCATTAAGTGAACCACCTGGGGAGTACGATCGCAAGGTTG	F2A	3.30166	F2A	Polyurethane foam	PUF	2	7	PUF 7	Bacteria	Bacteroidetes	Bacteroidia	Bacteroidales	Prolixibacteraceae	Draconibacterium
234	TACGGAGGATGCAAGCGTTATCCGGATTCATTGGGTTTAAAGGGTGCGCAGGTGGGCTTGTAAGTCAGTGGTGAAATACTGCCGCTTAACGGTAGAACTGCCATTGATACTGCGAGTCTTGAGTATGGTTGAGGTAGGCGGAATGTGTTGTGTAGCGGTGAAATGCATAGATATGACACAGAACGCCGATTGCGAAGGCAGCTTACTAAGCCATTACTGACGCTGAGGCACGAAAGCGTGGGGAGCGAACAGGATTAGATACCCTGGTAGTCCACGCCGTAAACGATGTTCACTCGCTGTCTGCGATACACAGTAGGCGGCTGAGCGAAAGCATTAAGTGAACCACCTGGGGAGTACGATCGCAAGGTTG	E3B	3.23645	E3B	Polyethylene	PE	3	16	PE 16	Bacteria	Bacteroidetes	Bacteroidia	Bacteroidales	Prolixibacteraceae	Draconibacterium
235	TACGGAGGATGCAAGCGTTATCCGGATTCATTGGGTTTAAAGGGTGCGCAGGTGGGCTTGTAAGTCAGTGGTGAAATACTGCCGCTTAACGGTAGAACTGCCATTGATACTGCGAGTCTTGAGTATGGTTGAGGTAGGCGGAATGTGTTGTGTAGCGGTGAAATGCATAGATATGACACAGAACGCCGATTGCGAAGGCAGCTTACTAAGCCATTACTGACGCTGAGGCACGAAAGCGTGGGGAGCGAACAGGATTAGATACCCTGGTAGTCCACGCCGTAAACGATGTTCACTCGCTGTCTGCGATACACAGTAGGCGGCTGAGCGAAAGCATTAAGTGAACCACCTGGGGAGTACGATCGCAAGGTTG	V2A	3.1916	V2A	Polyvinyl chloride	PVC	2	7	PVC 7	Bacteria	Bacteroidetes	Bacteroidia	Bacteroidales	Prolixibacteraceae	Draconibacterium
236	TACGGAGGATGCAAGCGTTATCCGGATTCATTGGGTTTAAAGGGTGCGCAGGTGGGCTTGTAAGTCAGTGGTGAAATACTGCCGCTTAACGGTAGAACTGCCATTGATACTGCGAGTCTTGAGTATGGTTGAGGTAGGCGGAATGTGTTGTGTAGCGGTGAAATGCATAGATATGACACAGAACGCCGATTGCGAAGGCAGCTTACTAAGCCATTACTGACGCTGAGGCACGAAAGCGTGGGGAGCGAACAGGATTAGATACCCTGGTAGTCCACGCCGTAAACGATGTTCACTCGCTGTCTGCGATACACAGTAGGCGGCTGAGCGAAAGCATTAAGTGAACCACCTGGGGAGTACGATCGCAAGGTTG	V3B	2.95887	V3B	Polyvinyl chloride	PVC	3	16	PVC 16	Bacteria	Bacteroidetes	Bacteroidia	Bacteroidales	Prolixibacteraceae	Draconibacterium
237	TACGGAGGATGCAAGCGTTATCCGGATTCATTGGGTTTAAAGGGTGCGCAGGTGGGCTTGTAAGTCAGTGGTGAAATACTGCCGCTTAACGGTAGAACTGCCATTGATACTGCGAGTCTTGAGTATGGTTGAGGTAGGCGGAATGTGTTGTGTAGCGGTGAAATGCATAGATATGACACAGAACGCCGATTGCGAAGGCAGCTTACTAAGCCATTACTGACGCTGAGGCACGAAAGCGTGGGGAGCGAACAGGATTAGATACCCTGGTAGTCCACGCCGTAAACGATGTTCACTCGCTGTCTGCGATACACAGTAGGCGGCTGAGCGAAAGCATTAAGTGAACCACCTGGGGAGTACGATCGCAAGGTTG	E1A	2.94434	E1A	Polyethylene	PE	1	7	PE 7	Bacteria	Bacteroidetes	Bacteroidia	Bacteroidales	Prolixibacteraceae	Draconibacterium
238	TACGGAGGATGCAAGCGTTATCCGGATTCATTGGGTTTAAAGGGTGCGCAGGTGGGCTTGTAAGTCAGTGGTGAAATACTGCCGCTTAACGGTAGAACTGCCATTGATACTGCGAGTCTTGAGTATGGTTGAGGTAGGCGGAATGTGTTGTGTAGCGGTGAAATGCATAGATATGACACAGAACGCCGATTGCGAAGGCAGCTTACTAAGCCATTACTGACGCTGAGGCACGAAAGCGTGGGGAGCGAACAGGATTAGATACCCTGGTAGTCCACGCCGTAAACGATGTTCACTCGCTGTCTGCGATACACAGTAGGCGGCTGAGCGAAAGCATTAAGTGAACCACCTGGGGAGTACGATCGCAAGGTTG	V3A	2.75901	V3A	Polyvinyl chloride	PVC	3	7	PVC 7	Bacteria	Bacteroidetes	Bacteroidia	Bacteroidales	Prolixibacteraceae	Draconibacterium
239	TACGGAGGATGCAAGCGTTATCCGGATTCATTGGGTTTAAAGGGTGCGCAGGTGGGCTTGTAAGTCAGTGGTGAAATACTGCCGCTTAACGGTAGAACTGCCATTGATACTGCGAGTCTTGAGTATGGTTGAGGTAGGCGGAATGTGTTGTGTAGCGGTGAAATGCATAGATATGACACAGAACGCCGATTGCGAAGGCAGCTTACTAAGCCATTACTGACGCTGAGGCACGAAAGCGTGGGGAGCGAACAGGATTAGATACCCTGGTAGTCCACGCCGTAAACGATGTTCACTCGCTGTCTGCGATACACAGTAGGCGGCTGAGCGAAAGCATTAAGTGAACCACCTGGGGAGTACGATCGCAAGGTTG	C1B	2.72741	C1B	Control	None	1	16	CON 16	Bacteria	Bacteroidetes	Bacteroidia	Bacteroidales	Prolixibacteraceae	Draconibacterium
240	TACGGAGGATGCAAGCGTTATCCGGATTCATTGGGTTTAAAGGGTGCGCAGGTGGGCTTGTAAGTCAGTGGTGAAATACTGCCGCTTAACGGTAGAACTGCCATTGATACTGCGAGTCTTGAGTATGGTTGAGGTAGGCGGAATGTGTTGTGTAGCGGTGAAATGCATAGATATGACACAGAACGCCGATTGCGAAGGCAGCTTACTAAGCCATTACTGACGCTGAGGCACGAAAGCGTGGGGAGCGAACAGGATTAGATACCCTGGTAGTCCACGCCGTAAACGATGTTCACTCGCTGTCTGCGATACACAGTAGGCGGCTGAGCGAAAGCATTAAGTGAACCACCTGGGGAGTACGATCGCAAGGTTG	L1A	2.64457	L1A	Polylactic acid	PLA	1	7	PLA 7	Bacteria	Bacteroidetes	Bacteroidia	Bacteroidales	Prolixibacteraceae	Draconibacterium
241	TACGGAGGATGCAAGCGTTATCCGGATTCATTGGGTTTAAAGGGTGCGCAGGTGGGCTTGTAAGTCAGTGGTGAAATACTGCCGCTTAACGGTAGAACTGCCATTGATACTGCGAGTCTTGAGTATGGTTGAGGTAGGCGGAATGTGTTGTGTAGCGGTGAAATGCATAGATATGACACAGAACGCCGATTGCGAAGGCAGCTTACTAAGCCATTACTGACGCTGAGGCACGAAAGCGTGGGGAGCGAACAGGATTAGATACCCTGGTAGTCCACGCCGTAAACGATGTTCACTCGCTGTCTGCGATACACAGTAGGCGGCTGAGCGAAAGCATTAAGTGAACCACCTGGGGAGTACGATCGCAAGGTTG	V1B	2.29339	V1B	Polyvinyl chloride	PVC	1	16	PVC 16	Bacteria	Bacteroidetes	Bacteroidia	Bacteroidales	Prolixibacteraceae	Draconibacterium
242	TACGGAGGATGCAAGCGTTATCCGGATTCATTGGGTTTAAAGGGTGCGCAGGTGGGCTTGTAAGTCAGTGGTGAAATACTGCCGCTTAACGGTAGAACTGCCATTGATACTGCGAGTCTTGAGTATGGTTGAGGTAGGCGGAATGTGTTGTGTAGCGGTGAAATGCATAGATATGACACAGAACGCCGATTGCGAAGGCAGCTTACTAAGCCATTACTGACGCTGAGGCACGAAAGCGTGGGGAGCGAACAGGATTAGATACCCTGGTAGTCCACGCCGTAAACGATGTTCACTCGCTGTCTGCGATACACAGTAGGCGGCTGAGCGAAAGCATTAAGTGAACCACCTGGGGAGTACGATCGCAAGGTTG	V1A	2.24515	V1A	Polyvinyl chloride	PVC	1	7	PVC 7	Bacteria	Bacteroidetes	Bacteroidia	Bacteroidales	Prolixibacteraceae	Draconibacterium
243	TACGGAGGATGCAAGCGTTATCCGGATTCATTGGGTTTAAAGGGTGCGCAGGTGGGCTTGTAAGTCAGTGGTGAAATACTGCCGCTTAACGGTAGAACTGCCATTGATACTGCGAGTCTTGAGTATGGTTGAGGTAGGCGGAATGTGTTGTGTAGCGGTGAAATGCATAGATATGACACAGAACGCCGATTGCGAAGGCAGCTTACTAAGCCATTACTGACGCTGAGGCACGAAAGCGTGGGGAGCGAACAGGATTAGATACCCTGGTAGTCCACGCCGTAAACGATGTTCACTCGCTGTCTGCGATACACAGTAGGCGGCTGAGCGAAAGCATTAAGTGAACCACCTGGGGAGTACGATCGCAAGGTTG	V2B	2.08356	V2B	Polyvinyl chloride	PVC	2	16	PVC 16	Bacteria	Bacteroidetes	Bacteroidia	Bacteroidales	Prolixibacteraceae	Draconibacterium
244	TACGGAGGGTGCAAGCGTTAATCGGAATTACTGGGCGTAAAGCGCGCGTAGGCGGTCTGTTAAGTCAGATGTGAAAGCCCTGGGCTTAACCTGGGAACTGCATTTGATACTGGCGGACTAGAGTATGGTAGAGGGAAGTGGAATTCCGGGTGTAGCGGTGAAATGCGTAGATATCCGGAAGAACATCAGTGGCGAAGGCGGCTTCCTGGACCAATACTGACGCTGAGGTGCGAAAGCGTGGGGAGCAAACAGGATTAGATACCCTGGTAGTCCACGCTGTAAACGATGTCAACTAGCTGTTGGGCCCATTTAAGGGTTTAGTGGCGTAGCTAACGCGCTAAGTTGACCGCCTGGGGAGTACGGCCGCAAGGTTA	L3B	2.32768	L3B	Polylactic acid	PLA	3	16	PLA 16	Bacteria	Proteobacteria	Gammaproteobacteria	Gammaproteobacteria_Incertae_Sedis	Unknown_Family	Endothiovibrio
245	TACGTAGGGTGCAAGCGTTATCCGGAATCACTGGGCGTAAAGGGTGCGTAGGCGGTTTCGCAAGTCAGAAGTGAAAGGCAATGGCTCAACCATTGTAAGCTTTTGAAACTGTGAGACTTGAATGCAGGAGAGGTAAGTGGAATTCCTAGTGTAGCGGTGAAATGCGTAGATATTAGGAGGAACACCAGTGGCGAAGGCGACTTACTGGACTGTTATTGACGCTGAGGCACGAAAGCGTGGGGAGCGAACAGGATTAGATACCCTGGTAGTCCACGCCGTAAACGATGAATACTAGGTGTCGGCAAGAGATTGTCGGTGCCGCAGCTAACGCATTAAGTATTCCGCCTGGGGAGTACGCACGCAAGTGTG	V2B	2.23029	V2B	Polyvinyl chloride	PVC	2	16	PVC 16	Bacteria	Firmicutes	Clostridia	Clostridiales	Family_XII	Fusibacter
246	TACGTAGGGTGCAAGCGTTATCCGGAATCACTGGGCGTAAAGGGTGCGTAGGCGGTTTCGCAAGTCAGAAGTGAAAGGCAATGGCTCAACCATTGTAAGCTTTTGAAACTGTGAGACTTGAATGCAGGAGAGGTAAGTGGAATTCCTAGTGTAGCGGTGAAATGCGTAGATATTAGGAGGAACACCAGTGGCGAAGGCGACTTACTGGACTGTTATTGACGCTGAGGCACGAAAGCGTGGGGAGCGAACAGGATTAGATACCCTGGTAGTCCACGCCGTAAACGATGAATACTAGGTGTCGGCAAGAGATTGTCGGTGCCGCAGCTAACGCATTAAGTATTCCGCCTGGGGAGTACGCACGCAAGTGTG	V1B	1.85896	V1B	Polyvinyl chloride	PVC	1	16	PVC 16	Bacteria	Firmicutes	Clostridia	Clostridiales	Family_XII	Fusibacter
247	TACGTAGGGTGCAAGCGTTATCCGGAATCACTGGGCGTAAAGGGTGCGTAGGCGGTTTCGCAAGTCAGAAGTGAAAGGCAATGGCTCAACCATTGTAAGCTTTTGAAACTGTGAGACTTGAATGCAGGAGAGGTAAGTGGAATTCCTAGTGTAGCGGTGAAATGCGTAGATATTAGGAGGAACACCAGTGGCGAAGGCGACTTACTGGACTGTTATTGACGCTGAGGCACGAAAGCGTGGGGAGCGAACAGGATTAGATACCCTGGTAGTCCACGCCGTAAACGATGAATACTAGGTGTCGGCAAGAGATTGTCGGTGCCGCAGCTAACGCATTAAGTATTCCGCCTGGGGAGTACGCACGCAAGTGTG	V2A	1.81522	V2A	Polyvinyl chloride	PVC	2	7	PVC 7	Bacteria	Firmicutes	Clostridia	Clostridiales	Family_XII	Fusibacter
248	TACGTAGGGTGCAAGCGTTATCCGGAATCACTGGGCGTAAAGGGTGCGTAGGCGGTTTCGCAAGTCAGAAGTGAAAGGCAATGGCTCAACCATTGTAAGCTTTTGAAACTGTGAGACTTGAATGCAGGAGAGGTAAGTGGAATTCCTAGTGTAGCGGTGAAATGCGTAGATATTAGGAGGAACACCAGTGGCGAAGGCGACTTACTGGACTGTTATTGACGCTGAGGCACGAAAGCGTGGGGAGCGAACAGGATTAGATACCCTGGTAGTCCACGCCGTAAACGATGAATACTAGGTGTCGGCAAGAGATTGTCGGTGCCGCAGCTAACGCATTAAGTATTCCGCCTGGGGAGTACGCACGCAAGTGTG	V3B	1.72426	V3B	Polyvinyl chloride	PVC	3	16	PVC 16	Bacteria	Firmicutes	Clostridia	Clostridiales	Family_XII	Fusibacter
249	TACGTAGGGTGCAAGCGTTATCCGGAATCACTGGGCGTAAAGGGTGCGTAGGCGGTTTCGCAAGTCAGAAGTGAAAGGCAATGGCTCAACCATTGTAAGCTTTTGAAACTGTGAGACTTGAATGCAGGAGAGGTAAGTGGAATTCCTAGTGTAGCGGTGAAATGCGTAGATATTAGGAGGAACACCAGTGGCGAAGGCGACTTACTGGACTGTTATTGACGCTGAGGCACGAAAGCGTGGGGAGCGAACAGGATTAGATACCCTGGTAGTCCACGCCGTAAACGATGAATACTAGGTGTCGGCAAGAGATTGTCGGTGCCGCAGCTAACGCATTAAGTATTCCGCCTGGGGAGTACGCACGCAAGTGTG	E3A	1.53708	E3A	Polyethylene	PE	3	7	PE 7	Bacteria	Firmicutes	Clostridia	Clostridiales	Family_XII	Fusibacter
250	TACGTAGGGTGCAAGCGTTATCCGGAATCACTGGGCGTAAAGGGTGCGTAGGCGGTTTCGCAAGTCAGAAGTGAAAGGCAATGGCTCAACCATTGTAAGCTTTTGAAACTGTGAGACTTGAATGCAGGAGAGGTAAGTGGAATTCCTAGTGTAGCGGTGAAATGCGTAGATATTAGGAGGAACACCAGTGGCGAAGGCGACTTACTGGACTGTTATTGACGCTGAGGCACGAAAGCGTGGGGAGCGAACAGGATTAGATACCCTGGTAGTCCACGCCGTAAACGATGAATACTAGGTGTCGGCAAGAGATTGTCGGTGCCGCAGCTAACGCATTAAGTATTCCGCCTGGGGAGTACGCACGCAAGTGTG	E2A	1.35995	E2A	Polyethylene	PE	2	7	PE 7	Bacteria	Firmicutes	Clostridia	Clostridiales	Family_XII	Fusibacter
251	TACGTAGGGTGCAAGCGTTATCCGGAATCACTGGGCGTAAAGGGTGCGTAGGCGGTTTCGCAAGTCAGAAGTGAAAGGCAATGGCTCAACCATTGTAAGCTTTTGAAACTGTGAGACTTGAATGCAGGAGAGGTAAGTGGAATTCCTAGTGTAGCGGTGAAATGCGTAGATATTAGGAGGAACACCAGTGGCGAAGGCGACTTACTGGACTGTTATTGACGCTGAGGCACGAAAGCGTGGGGAGCGAACAGGATTAGATACCCTGGTAGTCCACGCCGTAAACGATGAATACTAGGTGTCGGCAAGAGATTGTCGGTGCCGCAGCTAACGCATTAAGTATTCCGCCTGGGGAGTACGCACGCAAGTGTG	V3A	1.34751	V3A	Polyvinyl chloride	PVC	3	7	PVC 7	Bacteria	Firmicutes	Clostridia	Clostridiales	Family_XII	Fusibacter
252	TACGTAGGGTGCAAGCGTTATCCGGAATCACTGGGCGTAAAGGGTGCGTAGGCGGTTTCGCAAGTCAGAAGTGAAAGGCAATGGCTCAACCATTGTAAGCTTTTGAAACTGTGAGACTTGAATGCAGGAGAGGTAAGTGGAATTCCTAGTGTAGCGGTGAAATGCGTAGATATTAGGAGGAACACCAGTGGCGAAGGCGACTTACTGGACTGTTATTGACGCTGAGGCACGAAAGCGTGGGGAGCGAACAGGATTAGATACCCTGGTAGTCCACGCCGTAAACGATGAATACTAGGTGTCGGCAAGAGATTGTCGGTGCCGCAGCTAACGCATTAAGTATTCCGCCTGGGGAGTACGCACGCAAGTGTG	F1A	1.18372	F1A	Polyurethane foam	PUF	1	7	PUF 7	Bacteria	Firmicutes	Clostridia	Clostridiales	Family_XII	Fusibacter
253	TACGTAGGGTGCAAGCGTTATCCGGAATCACTGGGCGTAAAGGGTGCGTAGGCGGTTTCGCAAGTCAGAAGTGAAAGGCAATGGCTCAACCATTGTAAGCTTTTGAAACTGTGAGACTTGAATGCAGGAGAGGTAAGTGGAATTCCTAGTGTAGCGGTGAAATGCGTAGATATTAGGAGGAACACCAGTGGCGAAGGCGACTTACTGGACTGTTATTGACGCTGAGGCACGAAAGCGTGGGGAGCGAACAGGATTAGATACCCTGGTAGTCCACGCCGTAAACGATGAATACTAGGTGTCGGCAAGAGATTGTCGGTGCCGCAGCTAACGCATTAAGTATTCCGCCTGGGGAGTACGCACGCAAGTGTG	V1A	1.17631	V1A	Polyvinyl chloride	PVC	1	7	PVC 7	Bacteria	Firmicutes	Clostridia	Clostridiales	Family_XII	Fusibacter
254	TACGTAGGGTGCAAGCGTTATCCGGAATCACTGGGCGTAAAGGGTGCGTAGGCGGTTTCGCAAGTCAGAAGTGAAAGGCAATGGCTCAACCATTGTAAGCTTTTGAAACTGTGAGACTTGAATGCAGGAGAGGTAAGTGGAATTCCTAGTGTAGCGGTGAAATGCGTAGATATTAGGAGGAACACCAGTGGCGAAGGCGACTTACTGGACTGTTATTGACGCTGAGGCACGAAAGCGTGGGGAGCGAACAGGATTAGATACCCTGGTAGTCCACGCCGTAAACGATGAATACTAGGTGTCGGCAAGAGATTGTCGGTGCCGCAGCTAACGCATTAAGTATTCCGCCTGGGGAGTACGCACGCAAGTGTG	E3B	1.13688	E3B	Polyethylene	PE	3	16	PE 16	Bacteria	Firmicutes	Clostridia	Clostridiales	Family_XII	Fusibacter
255	TACGGAGGATCCAAGCGTTATCCGGAATCATTGGGTTTAAAGGGTCCGTAGGTGGATAATTAAGTCAGAGGTGAAAGTCTGCAGCTCAACTGTAGAATTGCCTTTGATACTGGTTGTCTTGAGTTATTATGAAGTAGTTAGAATATGTAGTGTAGCGGTGAAATGCATAGATATTACATAGAATACCAATTGCGAAGGCAGATTACTAATAATATACTGACACTGATGGACGAAAGCGTGGGGAGCGAACAGGATTAGATACCCTGGTAGTCCACGCCGTAAACGATGGATACTAGCTGTTCGGATTTATCTGAGTGGCTAAGCGAAAGTGATAAGTATCCCACCTGGGGAGTACGTTCGCAAGAATG	T0	4.79864	T0	Initial	Initial	0	0	Initial	Bacteria	Bacteroidetes	Bacteroidia	Flavobacteriales	Flavobacteriaceae	Gaetbulibacter
256	TACGGAGGATCCAAGCGTTATCCGGAATCATTGGGTTTAAAGGGTCCGTAGGTGGATAATTAAGTCAGAGGTGAAAGTCTGCAGCTCAACTGTAGAATTGCCTTTGATACTGGTTGTCTTGAGTTATTATGAAGTAGTTAGAATATGTAGTGTAGCGGTGAAATGCATAGATATTACATAGAATACCAATTGCGAAGGCAGATTACTAATAATATACTGACACTGATGGACGAAAGCGTGGGGAGCGAACAGGATTAGATACCCTGGTAGTCCACGCCGTAAACGATGGATACTAGCTGTTCGGATTTATCTGAGTGGCTAAGCGAAAGTGATAAGTATCCCACCTGGGGAGTACGTTCGCAAGAATG	L2A	4.53839	L2A	Polylactic acid	PLA	2	7	PLA 7	Bacteria	Bacteroidetes	Bacteroidia	Flavobacteriales	Flavobacteriaceae	Gaetbulibacter
257	TACGGAGGATCCAAGCGTTATCCGGAATCATTGGGTTTAAAGGGTCCGTAGGTGGATAATTAAGTCAGAGGTGAAAGTCTGCAGCTCAACTGTAGAATTGCCTTTGATACTGGTTGTCTTGAGTTATTATGAAGTAGTTAGAATATGTAGTGTAGCGGTGAAATGCATAGATATTACATAGAATACCAATTGCGAAGGCAGATTACTAATAATATACTGACACTGATGGACGAAAGCGTGGGGAGCGAACAGGATTAGATACCCTGGTAGTCCACGCCGTAAACGATGGATACTAGCTGTTCGGATTTATCTGAGTGGCTAAGCGAAAGTGATAAGTATCCCACCTGGGGAGTACGTTCGCAAGAATG	V3B	4.53623	V3B	Polyvinyl chloride	PVC	3	16	PVC 16	Bacteria	Bacteroidetes	Bacteroidia	Flavobacteriales	Flavobacteriaceae	Gaetbulibacter
258	TACGGAGGATCCAAGCGTTATCCGGAATCATTGGGTTTAAAGGGTCCGTAGGTGGATAATTAAGTCAGAGGTGAAAGTCTGCAGCTCAACTGTAGAATTGCCTTTGATACTGGTTGTCTTGAGTTATTATGAAGTAGTTAGAATATGTAGTGTAGCGGTGAAATGCATAGATATTACATAGAATACCAATTGCGAAGGCAGATTACTAATAATATACTGACACTGATGGACGAAAGCGTGGGGAGCGAACAGGATTAGATACCCTGGTAGTCCACGCCGTAAACGATGGATACTAGCTGTTCGGATTTATCTGAGTGGCTAAGCGAAAGTGATAAGTATCCCACCTGGGGAGTACGTTCGCAAGAATG	C3A	4.52507	C3A	Control	None	3	7	CON 7	Bacteria	Bacteroidetes	Bacteroidia	Flavobacteriales	Flavobacteriaceae	Gaetbulibacter
259	TACGGAGGATCCAAGCGTTATCCGGAATCATTGGGTTTAAAGGGTCCGTAGGTGGATAATTAAGTCAGAGGTGAAAGTCTGCAGCTCAACTGTAGAATTGCCTTTGATACTGGTTGTCTTGAGTTATTATGAAGTAGTTAGAATATGTAGTGTAGCGGTGAAATGCATAGATATTACATAGAATACCAATTGCGAAGGCAGATTACTAATAATATACTGACACTGATGGACGAAAGCGTGGGGAGCGAACAGGATTAGATACCCTGGTAGTCCACGCCGTAAACGATGGATACTAGCTGTTCGGATTTATCTGAGTGGCTAAGCGAAAGTGATAAGTATCCCACCTGGGGAGTACGTTCGCAAGAATG	E2A	4.35051	E2A	Polyethylene	PE	2	7	PE 7	Bacteria	Bacteroidetes	Bacteroidia	Flavobacteriales	Flavobacteriaceae	Gaetbulibacter
260	TACGGAGGATCCAAGCGTTATCCGGAATCATTGGGTTTAAAGGGTCCGTAGGTGGATAATTAAGTCAGAGGTGAAAGTCTGCAGCTCAACTGTAGAATTGCCTTTGATACTGGTTGTCTTGAGTTATTATGAAGTAGTTAGAATATGTAGTGTAGCGGTGAAATGCATAGATATTACATAGAATACCAATTGCGAAGGCAGATTACTAATAATATACTGACACTGATGGACGAAAGCGTGGGGAGCGAACAGGATTAGATACCCTGGTAGTCCACGCCGTAAACGATGGATACTAGCTGTTCGGATTTATCTGAGTGGCTAAGCGAAAGTGATAAGTATCCCACCTGGGGAGTACGTTCGCAAGAATG	L1A	4.31231	L1A	Polylactic acid	PLA	1	7	PLA 7	Bacteria	Bacteroidetes	Bacteroidia	Flavobacteriales	Flavobacteriaceae	Gaetbulibacter
261	TACGGAGGATCCAAGCGTTATCCGGAATCATTGGGTTTAAAGGGTCCGTAGGTGGATAATTAAGTCAGAGGTGAAAGTCTGCAGCTCAACTGTAGAATTGCCTTTGATACTGGTTGTCTTGAGTTATTATGAAGTAGTTAGAATATGTAGTGTAGCGGTGAAATGCATAGATATTACATAGAATACCAATTGCGAAGGCAGATTACTAATAATATACTGACACTGATGGACGAAAGCGTGGGGAGCGAACAGGATTAGATACCCTGGTAGTCCACGCCGTAAACGATGGATACTAGCTGTTCGGATTTATCTGAGTGGCTAAGCGAAAGTGATAAGTATCCCACCTGGGGAGTACGTTCGCAAGAATG	C2A	4.27414	C2A	Control	None	2	7	CON 7	Bacteria	Bacteroidetes	Bacteroidia	Flavobacteriales	Flavobacteriaceae	Gaetbulibacter
262	TACGGAGGATCCAAGCGTTATCCGGAATCATTGGGTTTAAAGGGTCCGTAGGTGGATAATTAAGTCAGAGGTGAAAGTCTGCAGCTCAACTGTAGAATTGCCTTTGATACTGGTTGTCTTGAGTTATTATGAAGTAGTTAGAATATGTAGTGTAGCGGTGAAATGCATAGATATTACATAGAATACCAATTGCGAAGGCAGATTACTAATAATATACTGACACTGATGGACGAAAGCGTGGGGAGCGAACAGGATTAGATACCCTGGTAGTCCACGCCGTAAACGATGGATACTAGCTGTTCGGATTTATCTGAGTGGCTAAGCGAAAGTGATAAGTATCCCACCTGGGGAGTACGTTCGCAAGAATG	C1A	4.2638	C1A	Control	None	1	7	CON 7	Bacteria	Bacteroidetes	Bacteroidia	Flavobacteriales	Flavobacteriaceae	Gaetbulibacter
263	TACGGAGGATCCAAGCGTTATCCGGAATCATTGGGTTTAAAGGGTCCGTAGGTGGATAATTAAGTCAGAGGTGAAAGTCTGCAGCTCAACTGTAGAATTGCCTTTGATACTGGTTGTCTTGAGTTATTATGAAGTAGTTAGAATATGTAGTGTAGCGGTGAAATGCATAGATATTACATAGAATACCAATTGCGAAGGCAGATTACTAATAATATACTGACACTGATGGACGAAAGCGTGGGGAGCGAACAGGATTAGATACCCTGGTAGTCCACGCCGTAAACGATGGATACTAGCTGTTCGGATTTATCTGAGTGGCTAAGCGAAAGTGATAAGTATCCCACCTGGGGAGTACGTTCGCAAGAATG	L3A	4.17518	L3A	Polylactic acid	PLA	3	7	PLA 7	Bacteria	Bacteroidetes	Bacteroidia	Flavobacteriales	Flavobacteriaceae	Gaetbulibacter
264	TACGGAGGATCCAAGCGTTATCCGGAATCATTGGGTTTAAAGGGTCCGTAGGTGGATAATTAAGTCAGAGGTGAAAGTCTGCAGCTCAACTGTAGAATTGCCTTTGATACTGGTTGTCTTGAGTTATTATGAAGTAGTTAGAATATGTAGTGTAGCGGTGAAATGCATAGATATTACATAGAATACCAATTGCGAAGGCAGATTACTAATAATATACTGACACTGATGGACGAAAGCGTGGGGAGCGAACAGGATTAGATACCCTGGTAGTCCACGCCGTAAACGATGGATACTAGCTGTTCGGATTTATCTGAGTGGCTAAGCGAAAGTGATAAGTATCCCACCTGGGGAGTACGTTCGCAAGAATG	E2B	4.0523	E2B	Polyethylene	PE	2	16	PE 16	Bacteria	Bacteroidetes	Bacteroidia	Flavobacteriales	Flavobacteriaceae	Gaetbulibacter
265	TACGGAGGATCCAAGCGTTATCCGGAATCATTGGGTTTAAAGGGTCCGTAGGTGGATAATTAAGTCAGAGGTGAAAGTCTGCAGCTCAACTGTAGAATTGCCTTTGATACTGGTTGTCTTGAGTTATTATGAAGTAGTTAGAATATGTAGTGTAGCGGTGAAATGCATAGATATTACATAGAATACCAATTGCGAAGGCAGATTACTAATAATATACTGACACTGATGGACGAAAGCGTGGGGAGCGAACAGGATTAGATACCCTGGTAGTCCACGCCGTAAACGATGGATACTAGCTGTTCGGATTTATCTGAGTGGCTAAGCGAAAGTGATAAGTATCCCACCTGGGGAGTACGTTCGCAAGAATG	F1A	3.99668	F1A	Polyurethane foam	PUF	1	7	PUF 7	Bacteria	Bacteroidetes	Bacteroidia	Flavobacteriales	Flavobacteriaceae	Gaetbulibacter
266	TACGGAGGATCCAAGCGTTATCCGGAATCATTGGGTTTAAAGGGTCCGTAGGTGGATAATTAAGTCAGAGGTGAAAGTCTGCAGCTCAACTGTAGAATTGCCTTTGATACTGGTTGTCTTGAGTTATTATGAAGTAGTTAGAATATGTAGTGTAGCGGTGAAATGCATAGATATTACATAGAATACCAATTGCGAAGGCAGATTACTAATAATATACTGACACTGATGGACGAAAGCGTGGGGAGCGAACAGGATTAGATACCCTGGTAGTCCACGCCGTAAACGATGGATACTAGCTGTTCGGATTTATCTGAGTGGCTAAGCGAAAGTGATAAGTATCCCACCTGGGGAGTACGTTCGCAAGAATG	F2A	3.96566	F2A	Polyurethane foam	PUF	2	7	PUF 7	Bacteria	Bacteroidetes	Bacteroidia	Flavobacteriales	Flavobacteriaceae	Gaetbulibacter
267	TACGGAGGATCCAAGCGTTATCCGGAATCATTGGGTTTAAAGGGTCCGTAGGTGGATAATTAAGTCAGAGGTGAAAGTCTGCAGCTCAACTGTAGAATTGCCTTTGATACTGGTTGTCTTGAGTTATTATGAAGTAGTTAGAATATGTAGTGTAGCGGTGAAATGCATAGATATTACATAGAATACCAATTGCGAAGGCAGATTACTAATAATATACTGACACTGATGGACGAAAGCGTGGGGAGCGAACAGGATTAGATACCCTGGTAGTCCACGCCGTAAACGATGGATACTAGCTGTTCGGATTTATCTGAGTGGCTAAGCGAAAGTGATAAGTATCCCACCTGGGGAGTACGTTCGCAAGAATG	E1B	3.96248	E1B	Polyethylene	PE	1	16	PE 16	Bacteria	Bacteroidetes	Bacteroidia	Flavobacteriales	Flavobacteriaceae	Gaetbulibacter
268	TACGGAGGATCCAAGCGTTATCCGGAATCATTGGGTTTAAAGGGTCCGTAGGTGGATAATTAAGTCAGAGGTGAAAGTCTGCAGCTCAACTGTAGAATTGCCTTTGATACTGGTTGTCTTGAGTTATTATGAAGTAGTTAGAATATGTAGTGTAGCGGTGAAATGCATAGATATTACATAGAATACCAATTGCGAAGGCAGATTACTAATAATATACTGACACTGATGGACGAAAGCGTGGGGAGCGAACAGGATTAGATACCCTGGTAGTCCACGCCGTAAACGATGGATACTAGCTGTTCGGATTTATCTGAGTGGCTAAGCGAAAGTGATAAGTATCCCACCTGGGGAGTACGTTCGCAAGAATG	V2A	3.94295	V2A	Polyvinyl chloride	PVC	2	7	PVC 7	Bacteria	Bacteroidetes	Bacteroidia	Flavobacteriales	Flavobacteriaceae	Gaetbulibacter
269	TACGGAGGATCCAAGCGTTATCCGGAATCATTGGGTTTAAAGGGTCCGTAGGTGGATAATTAAGTCAGAGGTGAAAGTCTGCAGCTCAACTGTAGAATTGCCTTTGATACTGGTTGTCTTGAGTTATTATGAAGTAGTTAGAATATGTAGTGTAGCGGTGAAATGCATAGATATTACATAGAATACCAATTGCGAAGGCAGATTACTAATAATATACTGACACTGATGGACGAAAGCGTGGGGAGCGAACAGGATTAGATACCCTGGTAGTCCACGCCGTAAACGATGGATACTAGCTGTTCGGATTTATCTGAGTGGCTAAGCGAAAGTGATAAGTATCCCACCTGGGGAGTACGTTCGCAAGAATG	V2B	3.93603	V2B	Polyvinyl chloride	PVC	2	16	PVC 16	Bacteria	Bacteroidetes	Bacteroidia	Flavobacteriales	Flavobacteriaceae	Gaetbulibacter
270	TACGGAGGATCCAAGCGTTATCCGGAATCATTGGGTTTAAAGGGTCCGTAGGTGGATAATTAAGTCAGAGGTGAAAGTCTGCAGCTCAACTGTAGAATTGCCTTTGATACTGGTTGTCTTGAGTTATTATGAAGTAGTTAGAATATGTAGTGTAGCGGTGAAATGCATAGATATTACATAGAATACCAATTGCGAAGGCAGATTACTAATAATATACTGACACTGATGGACGAAAGCGTGGGGAGCGAACAGGATTAGATACCCTGGTAGTCCACGCCGTAAACGATGGATACTAGCTGTTCGGATTTATCTGAGTGGCTAAGCGAAAGTGATAAGTATCCCACCTGGGGAGTACGTTCGCAAGAATG	F3A	3.9137	F3A	Polyurethane foam	PUF	3	7	PUF 7	Bacteria	Bacteroidetes	Bacteroidia	Flavobacteriales	Flavobacteriaceae	Gaetbulibacter
271	TACGGAGGATCCAAGCGTTATCCGGAATCATTGGGTTTAAAGGGTCCGTAGGTGGATAATTAAGTCAGAGGTGAAAGTCTGCAGCTCAACTGTAGAATTGCCTTTGATACTGGTTGTCTTGAGTTATTATGAAGTAGTTAGAATATGTAGTGTAGCGGTGAAATGCATAGATATTACATAGAATACCAATTGCGAAGGCAGATTACTAATAATATACTGACACTGATGGACGAAAGCGTGGGGAGCGAACAGGATTAGATACCCTGGTAGTCCACGCCGTAAACGATGGATACTAGCTGTTCGGATTTATCTGAGTGGCTAAGCGAAAGTGATAAGTATCCCACCTGGGGAGTACGTTCGCAAGAATG	V3A	3.9026	V3A	Polyvinyl chloride	PVC	3	7	PVC 7	Bacteria	Bacteroidetes	Bacteroidia	Flavobacteriales	Flavobacteriaceae	Gaetbulibacter
272	TACGGAGGATCCAAGCGTTATCCGGAATCATTGGGTTTAAAGGGTCCGTAGGTGGATAATTAAGTCAGAGGTGAAAGTCTGCAGCTCAACTGTAGAATTGCCTTTGATACTGGTTGTCTTGAGTTATTATGAAGTAGTTAGAATATGTAGTGTAGCGGTGAAATGCATAGATATTACATAGAATACCAATTGCGAAGGCAGATTACTAATAATATACTGACACTGATGGACGAAAGCGTGGGGAGCGAACAGGATTAGATACCCTGGTAGTCCACGCCGTAAACGATGGATACTAGCTGTTCGGATTTATCTGAGTGGCTAAGCGAAAGTGATAAGTATCCCACCTGGGGAGTACGTTCGCAAGAATG	L1B	3.8562	L1B	Polylactic acid	PLA	1	16	PLA 16	Bacteria	Bacteroidetes	Bacteroidia	Flavobacteriales	Flavobacteriaceae	Gaetbulibacter
273	TACGGAGGATCCAAGCGTTATCCGGAATCATTGGGTTTAAAGGGTCCGTAGGTGGATAATTAAGTCAGAGGTGAAAGTCTGCAGCTCAACTGTAGAATTGCCTTTGATACTGGTTGTCTTGAGTTATTATGAAGTAGTTAGAATATGTAGTGTAGCGGTGAAATGCATAGATATTACATAGAATACCAATTGCGAAGGCAGATTACTAATAATATACTGACACTGATGGACGAAAGCGTGGGGAGCGAACAGGATTAGATACCCTGGTAGTCCACGCCGTAAACGATGGATACTAGCTGTTCGGATTTATCTGAGTGGCTAAGCGAAAGTGATAAGTATCCCACCTGGGGAGTACGTTCGCAAGAATG	L3B	3.65583	L3B	Polylactic acid	PLA	3	16	PLA 16	Bacteria	Bacteroidetes	Bacteroidia	Flavobacteriales	Flavobacteriaceae	Gaetbulibacter
274	TACGGAGGATCCAAGCGTTATCCGGAATCATTGGGTTTAAAGGGTCCGTAGGTGGATAATTAAGTCAGAGGTGAAAGTCTGCAGCTCAACTGTAGAATTGCCTTTGATACTGGTTGTCTTGAGTTATTATGAAGTAGTTAGAATATGTAGTGTAGCGGTGAAATGCATAGATATTACATAGAATACCAATTGCGAAGGCAGATTACTAATAATATACTGACACTGATGGACGAAAGCGTGGGGAGCGAACAGGATTAGATACCCTGGTAGTCCACGCCGTAAACGATGGATACTAGCTGTTCGGATTTATCTGAGTGGCTAAGCGAAAGTGATAAGTATCCCACCTGGGGAGTACGTTCGCAAGAATG	F1B	3.6388	F1B	Polyurethane foam	PUF	1	16	PUF 16	Bacteria	Bacteroidetes	Bacteroidia	Flavobacteriales	Flavobacteriaceae	Gaetbulibacter
275	TACGGAGGATCCAAGCGTTATCCGGAATCATTGGGTTTAAAGGGTCCGTAGGTGGATAATTAAGTCAGAGGTGAAAGTCTGCAGCTCAACTGTAGAATTGCCTTTGATACTGGTTGTCTTGAGTTATTATGAAGTAGTTAGAATATGTAGTGTAGCGGTGAAATGCATAGATATTACATAGAATACCAATTGCGAAGGCAGATTACTAATAATATACTGACACTGATGGACGAAAGCGTGGGGAGCGAACAGGATTAGATACCCTGGTAGTCCACGCCGTAAACGATGGATACTAGCTGTTCGGATTTATCTGAGTGGCTAAGCGAAAGTGATAAGTATCCCACCTGGGGAGTACGTTCGCAAGAATG	L2B	3.62654	L2B	Polylactic acid	PLA	2	16	PLA 16	Bacteria	Bacteroidetes	Bacteroidia	Flavobacteriales	Flavobacteriaceae	Gaetbulibacter
276	TACGGAGGATCCAAGCGTTATCCGGAATCATTGGGTTTAAAGGGTCCGTAGGTGGATAATTAAGTCAGAGGTGAAAGTCTGCAGCTCAACTGTAGAATTGCCTTTGATACTGGTTGTCTTGAGTTATTATGAAGTAGTTAGAATATGTAGTGTAGCGGTGAAATGCATAGATATTACATAGAATACCAATTGCGAAGGCAGATTACTAATAATATACTGACACTGATGGACGAAAGCGTGGGGAGCGAACAGGATTAGATACCCTGGTAGTCCACGCCGTAAACGATGGATACTAGCTGTTCGGATTTATCTGAGTGGCTAAGCGAAAGTGATAAGTATCCCACCTGGGGAGTACGTTCGCAAGAATG	C3B	3.62209	C3B	Control	None	3	16	CON 16	Bacteria	Bacteroidetes	Bacteroidia	Flavobacteriales	Flavobacteriaceae	Gaetbulibacter
277	TACGGAGGATCCAAGCGTTATCCGGAATCATTGGGTTTAAAGGGTCCGTAGGTGGATAATTAAGTCAGAGGTGAAAGTCTGCAGCTCAACTGTAGAATTGCCTTTGATACTGGTTGTCTTGAGTTATTATGAAGTAGTTAGAATATGTAGTGTAGCGGTGAAATGCATAGATATTACATAGAATACCAATTGCGAAGGCAGATTACTAATAATATACTGACACTGATGGACGAAAGCGTGGGGAGCGAACAGGATTAGATACCCTGGTAGTCCACGCCGTAAACGATGGATACTAGCTGTTCGGATTTATCTGAGTGGCTAAGCGAAAGTGATAAGTATCCCACCTGGGGAGTACGTTCGCAAGAATG	F3B	3.37981	F3B	Polyurethane foam	PUF	3	16	PUF 16	Bacteria	Bacteroidetes	Bacteroidia	Flavobacteriales	Flavobacteriaceae	Gaetbulibacter
278	TACGGAGGATCCAAGCGTTATCCGGAATCATTGGGTTTAAAGGGTCCGTAGGTGGATAATTAAGTCAGAGGTGAAAGTCTGCAGCTCAACTGTAGAATTGCCTTTGATACTGGTTGTCTTGAGTTATTATGAAGTAGTTAGAATATGTAGTGTAGCGGTGAAATGCATAGATATTACATAGAATACCAATTGCGAAGGCAGATTACTAATAATATACTGACACTGATGGACGAAAGCGTGGGGAGCGAACAGGATTAGATACCCTGGTAGTCCACGCCGTAAACGATGGATACTAGCTGTTCGGATTTATCTGAGTGGCTAAGCGAAAGTGATAAGTATCCCACCTGGGGAGTACGTTCGCAAGAATG	E3A	3.2663	E3A	Polyethylene	PE	3	7	PE 7	Bacteria	Bacteroidetes	Bacteroidia	Flavobacteriales	Flavobacteriaceae	Gaetbulibacter
279	TACGGAGGATCCAAGCGTTATCCGGAATCATTGGGTTTAAAGGGTCCGTAGGTGGATAATTAAGTCAGAGGTGAAAGTCTGCAGCTCAACTGTAGAATTGCCTTTGATACTGGTTGTCTTGAGTTATTATGAAGTAGTTAGAATATGTAGTGTAGCGGTGAAATGCATAGATATTACATAGAATACCAATTGCGAAGGCAGATTACTAATAATATACTGACACTGATGGACGAAAGCGTGGGGAGCGAACAGGATTAGATACCCTGGTAGTCCACGCCGTAAACGATGGATACTAGCTGTTCGGATTTATCTGAGTGGCTAAGCGAAAGTGATAAGTATCCCACCTGGGGAGTACGTTCGCAAGAATG	V1B	3.18751	V1B	Polyvinyl chloride	PVC	1	16	PVC 16	Bacteria	Bacteroidetes	Bacteroidia	Flavobacteriales	Flavobacteriaceae	Gaetbulibacter
280	TACGGAGGATCCAAGCGTTATCCGGAATCATTGGGTTTAAAGGGTCCGTAGGTGGATAATTAAGTCAGAGGTGAAAGTCTGCAGCTCAACTGTAGAATTGCCTTTGATACTGGTTGTCTTGAGTTATTATGAAGTAGTTAGAATATGTAGTGTAGCGGTGAAATGCATAGATATTACATAGAATACCAATTGCGAAGGCAGATTACTAATAATATACTGACACTGATGGACGAAAGCGTGGGGAGCGAACAGGATTAGATACCCTGGTAGTCCACGCCGTAAACGATGGATACTAGCTGTTCGGATTTATCTGAGTGGCTAAGCGAAAGTGATAAGTATCCCACCTGGGGAGTACGTTCGCAAGAATG	F2B	3.10663	F2B	Polyurethane foam	PUF	2	16	PUF 16	Bacteria	Bacteroidetes	Bacteroidia	Flavobacteriales	Flavobacteriaceae	Gaetbulibacter
281	TACGGAGGATCCAAGCGTTATCCGGAATCATTGGGTTTAAAGGGTCCGTAGGTGGATAATTAAGTCAGAGGTGAAAGTCTGCAGCTCAACTGTAGAATTGCCTTTGATACTGGTTGTCTTGAGTTATTATGAAGTAGTTAGAATATGTAGTGTAGCGGTGAAATGCATAGATATTACATAGAATACCAATTGCGAAGGCAGATTACTAATAATATACTGACACTGATGGACGAAAGCGTGGGGAGCGAACAGGATTAGATACCCTGGTAGTCCACGCCGTAAACGATGGATACTAGCTGTTCGGATTTATCTGAGTGGCTAAGCGAAAGTGATAAGTATCCCACCTGGGGAGTACGTTCGCAAGAATG	C1B	2.83436	C1B	Control	None	1	16	CON 16	Bacteria	Bacteroidetes	Bacteroidia	Flavobacteriales	Flavobacteriaceae	Gaetbulibacter
282	TACGGAGGATCCAAGCGTTATCCGGAATCATTGGGTTTAAAGGGTCCGTAGGTGGATAATTAAGTCAGAGGTGAAAGTCTGCAGCTCAACTGTAGAATTGCCTTTGATACTGGTTGTCTTGAGTTATTATGAAGTAGTTAGAATATGTAGTGTAGCGGTGAAATGCATAGATATTACATAGAATACCAATTGCGAAGGCAGATTACTAATAATATACTGACACTGATGGACGAAAGCGTGGGGAGCGAACAGGATTAGATACCCTGGTAGTCCACGCCGTAAACGATGGATACTAGCTGTTCGGATTTATCTGAGTGGCTAAGCGAAAGTGATAAGTATCCCACCTGGGGAGTACGTTCGCAAGAATG	V1A	2.75905	V1A	Polyvinyl chloride	PVC	1	7	PVC 7	Bacteria	Bacteroidetes	Bacteroidia	Flavobacteriales	Flavobacteriaceae	Gaetbulibacter
283	TACGGAGGATCCAAGCGTTATCCGGAATCATTGGGTTTAAAGGGTCCGTAGGTGGATAATTAAGTCAGAGGTGAAAGTCTGCAGCTCAACTGTAGAATTGCCTTTGATACTGGTTGTCTTGAGTTATTATGAAGTAGTTAGAATATGTAGTGTAGCGGTGAAATGCATAGATATTACATAGAATACCAATTGCGAAGGCAGATTACTAATAATATACTGACACTGATGGACGAAAGCGTGGGGAGCGAACAGGATTAGATACCCTGGTAGTCCACGCCGTAAACGATGGATACTAGCTGTTCGGATTTATCTGAGTGGCTAAGCGAAAGTGATAAGTATCCCACCTGGGGAGTACGTTCGCAAGAATG	C2B	2.62901	C2B	Control	None	2	16	CON 16	Bacteria	Bacteroidetes	Bacteroidia	Flavobacteriales	Flavobacteriaceae	Gaetbulibacter
284	TACGGAGGATCCAAGCGTTATCCGGAATCATTGGGTTTAAAGGGTCCGTAGGTGGATAATTAAGTCAGAGGTGAAAGTCTGCAGCTCAACTGTAGAATTGCCTTTGATACTGGTTGTCTTGAGTTATTATGAAGTAGTTAGAATATGTAGTGTAGCGGTGAAATGCATAGATATTACATAGAATACCAATTGCGAAGGCAGATTACTAATAATATACTGACACTGATGGACGAAAGCGTGGGGAGCGAACAGGATTAGATACCCTGGTAGTCCACGCCGTAAACGATGGATACTAGCTGTTCGGATTTATCTGAGTGGCTAAGCGAAAGTGATAAGTATCCCACCTGGGGAGTACGTTCGCAAGAATG	E3B	2.59466	E3B	Polyethylene	PE	3	16	PE 16	Bacteria	Bacteroidetes	Bacteroidia	Flavobacteriales	Flavobacteriaceae	Gaetbulibacter
285	TACGGAGGATCCAAGCGTTATCCGGAATCATTGGGTTTAAAGGGTCCGTAGGTGGATAATTAAGTCAGAGGTGAAAGTCTGCAGCTCAACTGTAGAATTGCCTTTGATACTGGTTGTCTTGAGTTATTATGAAGTAGTTAGAATATGTAGTGTAGCGGTGAAATGCATAGATATTACATAGAATACCAATTGCGAAGGCAGATTACTAATAATATACTGACACTGATGGACGAAAGCGTGGGGAGCGAACAGGATTAGATACCCTGGTAGTCCACGCCGTAAACGATGGATACTAGCTGTTCGGATTTATCTGAGTGGCTAAGCGAAAGTGATAAGTATCCCACCTGGGGAGTACGTTCGCAAGAATG	E1A	2.58528	E1A	Polyethylene	PE	1	7	PE 7	Bacteria	Bacteroidetes	Bacteroidia	Flavobacteriales	Flavobacteriaceae	Gaetbulibacter
286	TACGGAGGGTGCGAGCGTTAATCGGAATTACTGGGCGTAAAGCGCGCGTAGGCGGTTTGTTAAGTCGGATGTGAAAGCCCCGGGCTCAACCTGGGAATTGCATTCGATACTGGCCGACTAGAGTACGAGAGAGGGAGGTAGAATTCCACGTGTAGCGGTGAAATGCGTAGATATGTGGAGGAATACCGGTGGCGAAGGCGGCCTCCTGGCTCGATACTGACGCTGAGGTGCGAAAGCGTGGGTAGCAAACAGGATTAGATACCCTGGTAGTCCACGCCGTAAACGATGTCTACTAGCCGTTGGGAGACTTGATTTCTTAGTGGCGCAGCTAACGCACTAAGTAGACCGCCTGGGGAGTACGGCCGCAAGGTTA	C2B	8.63876	C2B	Control	None	2	16	CON 16	Bacteria	Proteobacteria	Gammaproteobacteria	Cellvibrionales	Halieaceae	Halioglobus
287	TACGGAGGGTGCGAGCGTTAATCGGAATTACTGGGCGTAAAGCGCGCGTAGGCGGTTTGTTAAGTCGGATGTGAAAGCCCCGGGCTCAACCTGGGAATTGCATTCGATACTGGCCGACTAGAGTACGAGAGAGGGAGGTAGAATTCCACGTGTAGCGGTGAAATGCGTAGATATGTGGAGGAATACCGGTGGCGAAGGCGGCCTCCTGGCTCGATACTGACGCTGAGGTGCGAAAGCGTGGGTAGCAAACAGGATTAGATACCCTGGTAGTCCACGCCGTAAACGATGTCTACTAGCCGTTGGGAGACTTGATTTCTTAGTGGCGCAGCTAACGCACTAAGTAGACCGCCTGGGGAGTACGGCCGCAAGGTTA	E3A	7.68541	E3A	Polyethylene	PE	3	7	PE 7	Bacteria	Proteobacteria	Gammaproteobacteria	Cellvibrionales	Halieaceae	Halioglobus
288	TACGGAGGGTGCGAGCGTTAATCGGAATTACTGGGCGTAAAGCGCGCGTAGGCGGTTTGTTAAGTCGGATGTGAAAGCCCCGGGCTCAACCTGGGAATTGCATTCGATACTGGCCGACTAGAGTACGAGAGAGGGAGGTAGAATTCCACGTGTAGCGGTGAAATGCGTAGATATGTGGAGGAATACCGGTGGCGAAGGCGGCCTCCTGGCTCGATACTGACGCTGAGGTGCGAAAGCGTGGGTAGCAAACAGGATTAGATACCCTGGTAGTCCACGCCGTAAACGATGTCTACTAGCCGTTGGGAGACTTGATTTCTTAGTGGCGCAGCTAACGCACTAAGTAGACCGCCTGGGGAGTACGGCCGCAAGGTTA	T0	7.30159	T0	Initial	Initial	0	0	Initial	Bacteria	Proteobacteria	Gammaproteobacteria	Cellvibrionales	Halieaceae	Halioglobus
289	TACGGAGGGTGCGAGCGTTAATCGGAATTACTGGGCGTAAAGCGCGCGTAGGCGGTTTGTTAAGTCGGATGTGAAAGCCCCGGGCTCAACCTGGGAATTGCATTCGATACTGGCCGACTAGAGTACGAGAGAGGGAGGTAGAATTCCACGTGTAGCGGTGAAATGCGTAGATATGTGGAGGAATACCGGTGGCGAAGGCGGCCTCCTGGCTCGATACTGACGCTGAGGTGCGAAAGCGTGGGTAGCAAACAGGATTAGATACCCTGGTAGTCCACGCCGTAAACGATGTCTACTAGCCGTTGGGAGACTTGATTTCTTAGTGGCGCAGCTAACGCACTAAGTAGACCGCCTGGGGAGTACGGCCGCAAGGTTA	C1A	7.22797	C1A	Control	None	1	7	CON 7	Bacteria	Proteobacteria	Gammaproteobacteria	Cellvibrionales	Halieaceae	Halioglobus
290	TACGGAGGGTGCGAGCGTTAATCGGAATTACTGGGCGTAAAGCGCGCGTAGGCGGTTTGTTAAGTCGGATGTGAAAGCCCCGGGCTCAACCTGGGAATTGCATTCGATACTGGCCGACTAGAGTACGAGAGAGGGAGGTAGAATTCCACGTGTAGCGGTGAAATGCGTAGATATGTGGAGGAATACCGGTGGCGAAGGCGGCCTCCTGGCTCGATACTGACGCTGAGGTGCGAAAGCGTGGGTAGCAAACAGGATTAGATACCCTGGTAGTCCACGCCGTAAACGATGTCTACTAGCCGTTGGGAGACTTGATTTCTTAGTGGCGCAGCTAACGCACTAAGTAGACCGCCTGGGGAGTACGGCCGCAAGGTTA	E3B	7.10553	E3B	Polyethylene	PE	3	16	PE 16	Bacteria	Proteobacteria	Gammaproteobacteria	Cellvibrionales	Halieaceae	Halioglobus
291	TACGGAGGGTGCGAGCGTTAATCGGAATTACTGGGCGTAAAGCGCGCGTAGGCGGTTTGTTAAGTCGGATGTGAAAGCCCCGGGCTCAACCTGGGAATTGCATTCGATACTGGCCGACTAGAGTACGAGAGAGGGAGGTAGAATTCCACGTGTAGCGGTGAAATGCGTAGATATGTGGAGGAATACCGGTGGCGAAGGCGGCCTCCTGGCTCGATACTGACGCTGAGGTGCGAAAGCGTGGGTAGCAAACAGGATTAGATACCCTGGTAGTCCACGCCGTAAACGATGTCTACTAGCCGTTGGGAGACTTGATTTCTTAGTGGCGCAGCTAACGCACTAAGTAGACCGCCTGGGGAGTACGGCCGCAAGGTTA	C2A	7.08619	C2A	Control	None	2	7	CON 7	Bacteria	Proteobacteria	Gammaproteobacteria	Cellvibrionales	Halieaceae	Halioglobus
292	TACGGAGGGTGCGAGCGTTAATCGGAATTACTGGGCGTAAAGCGCGCGTAGGCGGTTTGTTAAGTCGGATGTGAAAGCCCCGGGCTCAACCTGGGAATTGCATTCGATACTGGCCGACTAGAGTACGAGAGAGGGAGGTAGAATTCCACGTGTAGCGGTGAAATGCGTAGATATGTGGAGGAATACCGGTGGCGAAGGCGGCCTCCTGGCTCGATACTGACGCTGAGGTGCGAAAGCGTGGGTAGCAAACAGGATTAGATACCCTGGTAGTCCACGCCGTAAACGATGTCTACTAGCCGTTGGGAGACTTGATTTCTTAGTGGCGCAGCTAACGCACTAAGTAGACCGCCTGGGGAGTACGGCCGCAAGGTTA	C3A	6.97581	C3A	Control	None	3	7	CON 7	Bacteria	Proteobacteria	Gammaproteobacteria	Cellvibrionales	Halieaceae	Halioglobus
293	TACGGAGGGTGCGAGCGTTAATCGGAATTACTGGGCGTAAAGCGCGCGTAGGCGGTTTGTTAAGTCGGATGTGAAAGCCCCGGGCTCAACCTGGGAATTGCATTCGATACTGGCCGACTAGAGTACGAGAGAGGGAGGTAGAATTCCACGTGTAGCGGTGAAATGCGTAGATATGTGGAGGAATACCGGTGGCGAAGGCGGCCTCCTGGCTCGATACTGACGCTGAGGTGCGAAAGCGTGGGTAGCAAACAGGATTAGATACCCTGGTAGTCCACGCCGTAAACGATGTCTACTAGCCGTTGGGAGACTTGATTTCTTAGTGGCGCAGCTAACGCACTAAGTAGACCGCCTGGGGAGTACGGCCGCAAGGTTA	F3A	6.58529	F3A	Polyurethane foam	PUF	3	7	PUF 7	Bacteria	Proteobacteria	Gammaproteobacteria	Cellvibrionales	Halieaceae	Halioglobus
294	TACGGAGGGTGCGAGCGTTAATCGGAATTACTGGGCGTAAAGCGCGCGTAGGCGGTTTGTTAAGTCGGATGTGAAAGCCCCGGGCTCAACCTGGGAATTGCATTCGATACTGGCCGACTAGAGTACGAGAGAGGGAGGTAGAATTCCACGTGTAGCGGTGAAATGCGTAGATATGTGGAGGAATACCGGTGGCGAAGGCGGCCTCCTGGCTCGATACTGACGCTGAGGTGCGAAAGCGTGGGTAGCAAACAGGATTAGATACCCTGGTAGTCCACGCCGTAAACGATGTCTACTAGCCGTTGGGAGACTTGATTTCTTAGTGGCGCAGCTAACGCACTAAGTAGACCGCCTGGGGAGTACGGCCGCAAGGTTA	C3B	6.51076	C3B	Control	None	3	16	CON 16	Bacteria	Proteobacteria	Gammaproteobacteria	Cellvibrionales	Halieaceae	Halioglobus
295	TACGGAGGGTGCGAGCGTTAATCGGAATTACTGGGCGTAAAGCGCGCGTAGGCGGTTTGTTAAGTCGGATGTGAAAGCCCCGGGCTCAACCTGGGAATTGCATTCGATACTGGCCGACTAGAGTACGAGAGAGGGAGGTAGAATTCCACGTGTAGCGGTGAAATGCGTAGATATGTGGAGGAATACCGGTGGCGAAGGCGGCCTCCTGGCTCGATACTGACGCTGAGGTGCGAAAGCGTGGGTAGCAAACAGGATTAGATACCCTGGTAGTCCACGCCGTAAACGATGTCTACTAGCCGTTGGGAGACTTGATTTCTTAGTGGCGCAGCTAACGCACTAAGTAGACCGCCTGGGGAGTACGGCCGCAAGGTTA	C1B	6.48063	C1B	Control	None	1	16	CON 16	Bacteria	Proteobacteria	Gammaproteobacteria	Cellvibrionales	Halieaceae	Halioglobus
296	TACGGAGGGTGCGAGCGTTAATCGGAATTACTGGGCGTAAAGCGCGCGTAGGCGGTTTGTTAAGTCGGATGTGAAAGCCCCGGGCTCAACCTGGGAATTGCATTCGATACTGGCCGACTAGAGTACGAGAGAGGGAGGTAGAATTCCACGTGTAGCGGTGAAATGCGTAGATATGTGGAGGAATACCGGTGGCGAAGGCGGCCTCCTGGCTCGATACTGACGCTGAGGTGCGAAAGCGTGGGTAGCAAACAGGATTAGATACCCTGGTAGTCCACGCCGTAAACGATGTCTACTAGCCGTTGGGAGACTTGATTTCTTAGTGGCGCAGCTAACGCACTAAGTAGACCGCCTGGGGAGTACGGCCGCAAGGTTA	E1B	6.38593	E1B	Polyethylene	PE	1	16	PE 16	Bacteria	Proteobacteria	Gammaproteobacteria	Cellvibrionales	Halieaceae	Halioglobus
297	TACGGAGGGTGCGAGCGTTAATCGGAATTACTGGGCGTAAAGCGCGCGTAGGCGGTTTGTTAAGTCGGATGTGAAAGCCCCGGGCTCAACCTGGGAATTGCATTCGATACTGGCCGACTAGAGTACGAGAGAGGGAGGTAGAATTCCACGTGTAGCGGTGAAATGCGTAGATATGTGGAGGAATACCGGTGGCGAAGGCGGCCTCCTGGCTCGATACTGACGCTGAGGTGCGAAAGCGTGGGTAGCAAACAGGATTAGATACCCTGGTAGTCCACGCCGTAAACGATGTCTACTAGCCGTTGGGAGACTTGATTTCTTAGTGGCGCAGCTAACGCACTAAGTAGACCGCCTGGGGAGTACGGCCGCAAGGTTA	L1B	6.16226	L1B	Polylactic acid	PLA	1	16	PLA 16	Bacteria	Proteobacteria	Gammaproteobacteria	Cellvibrionales	Halieaceae	Halioglobus
298	TACGGAGGGTGCGAGCGTTAATCGGAATTACTGGGCGTAAAGCGCGCGTAGGCGGTTTGTTAAGTCGGATGTGAAAGCCCCGGGCTCAACCTGGGAATTGCATTCGATACTGGCCGACTAGAGTACGAGAGAGGGAGGTAGAATTCCACGTGTAGCGGTGAAATGCGTAGATATGTGGAGGAATACCGGTGGCGAAGGCGGCCTCCTGGCTCGATACTGACGCTGAGGTGCGAAAGCGTGGGTAGCAAACAGGATTAGATACCCTGGTAGTCCACGCCGTAAACGATGTCTACTAGCCGTTGGGAGACTTGATTTCTTAGTGGCGCAGCTAACGCACTAAGTAGACCGCCTGGGGAGTACGGCCGCAAGGTTA	L2B	6.12374	L2B	Polylactic acid	PLA	2	16	PLA 16	Bacteria	Proteobacteria	Gammaproteobacteria	Cellvibrionales	Halieaceae	Halioglobus
299	TACGGAGGGTGCGAGCGTTAATCGGAATTACTGGGCGTAAAGCGCGCGTAGGCGGTTTGTTAAGTCGGATGTGAAAGCCCCGGGCTCAACCTGGGAATTGCATTCGATACTGGCCGACTAGAGTACGAGAGAGGGAGGTAGAATTCCACGTGTAGCGGTGAAATGCGTAGATATGTGGAGGAATACCGGTGGCGAAGGCGGCCTCCTGGCTCGATACTGACGCTGAGGTGCGAAAGCGTGGGTAGCAAACAGGATTAGATACCCTGGTAGTCCACGCCGTAAACGATGTCTACTAGCCGTTGGGAGACTTGATTTCTTAGTGGCGCAGCTAACGCACTAAGTAGACCGCCTGGGGAGTACGGCCGCAAGGTTA	L2A	6.06968	L2A	Polylactic acid	PLA	2	7	PLA 7	Bacteria	Proteobacteria	Gammaproteobacteria	Cellvibrionales	Halieaceae	Halioglobus
300	TACGGAGGGTGCGAGCGTTAATCGGAATTACTGGGCGTAAAGCGCGCGTAGGCGGTTTGTTAAGTCGGATGTGAAAGCCCCGGGCTCAACCTGGGAATTGCATTCGATACTGGCCGACTAGAGTACGAGAGAGGGAGGTAGAATTCCACGTGTAGCGGTGAAATGCGTAGATATGTGGAGGAATACCGGTGGCGAAGGCGGCCTCCTGGCTCGATACTGACGCTGAGGTGCGAAAGCGTGGGTAGCAAACAGGATTAGATACCCTGGTAGTCCACGCCGTAAACGATGTCTACTAGCCGTTGGGAGACTTGATTTCTTAGTGGCGCAGCTAACGCACTAAGTAGACCGCCTGGGGAGTACGGCCGCAAGGTTA	F2A	5.965	F2A	Polyurethane foam	PUF	2	7	PUF 7	Bacteria	Proteobacteria	Gammaproteobacteria	Cellvibrionales	Halieaceae	Halioglobus
301	TACGGAGGGTGCGAGCGTTAATCGGAATTACTGGGCGTAAAGCGCGCGTAGGCGGTTTGTTAAGTCGGATGTGAAAGCCCCGGGCTCAACCTGGGAATTGCATTCGATACTGGCCGACTAGAGTACGAGAGAGGGAGGTAGAATTCCACGTGTAGCGGTGAAATGCGTAGATATGTGGAGGAATACCGGTGGCGAAGGCGGCCTCCTGGCTCGATACTGACGCTGAGGTGCGAAAGCGTGGGTAGCAAACAGGATTAGATACCCTGGTAGTCCACGCCGTAAACGATGTCTACTAGCCGTTGGGAGACTTGATTTCTTAGTGGCGCAGCTAACGCACTAAGTAGACCGCCTGGGGAGTACGGCCGCAAGGTTA	F2B	5.95205	F2B	Polyurethane foam	PUF	2	16	PUF 16	Bacteria	Proteobacteria	Gammaproteobacteria	Cellvibrionales	Halieaceae	Halioglobus
302	TACGGAGGGTGCGAGCGTTAATCGGAATTACTGGGCGTAAAGCGCGCGTAGGCGGTTTGTTAAGTCGGATGTGAAAGCCCCGGGCTCAACCTGGGAATTGCATTCGATACTGGCCGACTAGAGTACGAGAGAGGGAGGTAGAATTCCACGTGTAGCGGTGAAATGCGTAGATATGTGGAGGAATACCGGTGGCGAAGGCGGCCTCCTGGCTCGATACTGACGCTGAGGTGCGAAAGCGTGGGTAGCAAACAGGATTAGATACCCTGGTAGTCCACGCCGTAAACGATGTCTACTAGCCGTTGGGAGACTTGATTTCTTAGTGGCGCAGCTAACGCACTAAGTAGACCGCCTGGGGAGTACGGCCGCAAGGTTA	E1A	5.89767	E1A	Polyethylene	PE	1	7	PE 7	Bacteria	Proteobacteria	Gammaproteobacteria	Cellvibrionales	Halieaceae	Halioglobus
303	TACGGAGGGTGCGAGCGTTAATCGGAATTACTGGGCGTAAAGCGCGCGTAGGCGGTTTGTTAAGTCGGATGTGAAAGCCCCGGGCTCAACCTGGGAATTGCATTCGATACTGGCCGACTAGAGTACGAGAGAGGGAGGTAGAATTCCACGTGTAGCGGTGAAATGCGTAGATATGTGGAGGAATACCGGTGGCGAAGGCGGCCTCCTGGCTCGATACTGACGCTGAGGTGCGAAAGCGTGGGTAGCAAACAGGATTAGATACCCTGGTAGTCCACGCCGTAAACGATGTCTACTAGCCGTTGGGAGACTTGATTTCTTAGTGGCGCAGCTAACGCACTAAGTAGACCGCCTGGGGAGTACGGCCGCAAGGTTA	E2A	5.81828	E2A	Polyethylene	PE	2	7	PE 7	Bacteria	Proteobacteria	Gammaproteobacteria	Cellvibrionales	Halieaceae	Halioglobus
304	TACGGAGGGTGCGAGCGTTAATCGGAATTACTGGGCGTAAAGCGCGCGTAGGCGGTTTGTTAAGTCGGATGTGAAAGCCCCGGGCTCAACCTGGGAATTGCATTCGATACTGGCCGACTAGAGTACGAGAGAGGGAGGTAGAATTCCACGTGTAGCGGTGAAATGCGTAGATATGTGGAGGAATACCGGTGGCGAAGGCGGCCTCCTGGCTCGATACTGACGCTGAGGTGCGAAAGCGTGGGTAGCAAACAGGATTAGATACCCTGGTAGTCCACGCCGTAAACGATGTCTACTAGCCGTTGGGAGACTTGATTTCTTAGTGGCGCAGCTAACGCACTAAGTAGACCGCCTGGGGAGTACGGCCGCAAGGTTA	L3B	5.81099	L3B	Polylactic acid	PLA	3	16	PLA 16	Bacteria	Proteobacteria	Gammaproteobacteria	Cellvibrionales	Halieaceae	Halioglobus
305	TACGGAGGGTGCGAGCGTTAATCGGAATTACTGGGCGTAAAGCGCGCGTAGGCGGTTTGTTAAGTCGGATGTGAAAGCCCCGGGCTCAACCTGGGAATTGCATTCGATACTGGCCGACTAGAGTACGAGAGAGGGAGGTAGAATTCCACGTGTAGCGGTGAAATGCGTAGATATGTGGAGGAATACCGGTGGCGAAGGCGGCCTCCTGGCTCGATACTGACGCTGAGGTGCGAAAGCGTGGGTAGCAAACAGGATTAGATACCCTGGTAGTCCACGCCGTAAACGATGTCTACTAGCCGTTGGGAGACTTGATTTCTTAGTGGCGCAGCTAACGCACTAAGTAGACCGCCTGGGGAGTACGGCCGCAAGGTTA	E2B	5.79016	E2B	Polyethylene	PE	2	16	PE 16	Bacteria	Proteobacteria	Gammaproteobacteria	Cellvibrionales	Halieaceae	Halioglobus
306	TACGGAGGGTGCGAGCGTTAATCGGAATTACTGGGCGTAAAGCGCGCGTAGGCGGTTTGTTAAGTCGGATGTGAAAGCCCCGGGCTCAACCTGGGAATTGCATTCGATACTGGCCGACTAGAGTACGAGAGAGGGAGGTAGAATTCCACGTGTAGCGGTGAAATGCGTAGATATGTGGAGGAATACCGGTGGCGAAGGCGGCCTCCTGGCTCGATACTGACGCTGAGGTGCGAAAGCGTGGGTAGCAAACAGGATTAGATACCCTGGTAGTCCACGCCGTAAACGATGTCTACTAGCCGTTGGGAGACTTGATTTCTTAGTGGCGCAGCTAACGCACTAAGTAGACCGCCTGGGGAGTACGGCCGCAAGGTTA	L3A	5.635	L3A	Polylactic acid	PLA	3	7	PLA 7	Bacteria	Proteobacteria	Gammaproteobacteria	Cellvibrionales	Halieaceae	Halioglobus
307	TACGGAGGGTGCGAGCGTTAATCGGAATTACTGGGCGTAAAGCGCGCGTAGGCGGTTTGTTAAGTCGGATGTGAAAGCCCCGGGCTCAACCTGGGAATTGCATTCGATACTGGCCGACTAGAGTACGAGAGAGGGAGGTAGAATTCCACGTGTAGCGGTGAAATGCGTAGATATGTGGAGGAATACCGGTGGCGAAGGCGGCCTCCTGGCTCGATACTGACGCTGAGGTGCGAAAGCGTGGGTAGCAAACAGGATTAGATACCCTGGTAGTCCACGCCGTAAACGATGTCTACTAGCCGTTGGGAGACTTGATTTCTTAGTGGCGCAGCTAACGCACTAAGTAGACCGCCTGGGGAGTACGGCCGCAAGGTTA	F1A	5.43425	F1A	Polyurethane foam	PUF	1	7	PUF 7	Bacteria	Proteobacteria	Gammaproteobacteria	Cellvibrionales	Halieaceae	Halioglobus
308	TACGGAGGGTGCGAGCGTTAATCGGAATTACTGGGCGTAAAGCGCGCGTAGGCGGTTTGTTAAGTCGGATGTGAAAGCCCCGGGCTCAACCTGGGAATTGCATTCGATACTGGCCGACTAGAGTACGAGAGAGGGAGGTAGAATTCCACGTGTAGCGGTGAAATGCGTAGATATGTGGAGGAATACCGGTGGCGAAGGCGGCCTCCTGGCTCGATACTGACGCTGAGGTGCGAAAGCGTGGGTAGCAAACAGGATTAGATACCCTGGTAGTCCACGCCGTAAACGATGTCTACTAGCCGTTGGGAGACTTGATTTCTTAGTGGCGCAGCTAACGCACTAAGTAGACCGCCTGGGGAGTACGGCCGCAAGGTTA	F3B	5.29032	F3B	Polyurethane foam	PUF	3	16	PUF 16	Bacteria	Proteobacteria	Gammaproteobacteria	Cellvibrionales	Halieaceae	Halioglobus
309	TACGGAGGGTGCGAGCGTTAATCGGAATTACTGGGCGTAAAGCGCGCGTAGGCGGTTTGTTAAGTCGGATGTGAAAGCCCCGGGCTCAACCTGGGAATTGCATTCGATACTGGCCGACTAGAGTACGAGAGAGGGAGGTAGAATTCCACGTGTAGCGGTGAAATGCGTAGATATGTGGAGGAATACCGGTGGCGAAGGCGGCCTCCTGGCTCGATACTGACGCTGAGGTGCGAAAGCGTGGGTAGCAAACAGGATTAGATACCCTGGTAGTCCACGCCGTAAACGATGTCTACTAGCCGTTGGGAGACTTGATTTCTTAGTGGCGCAGCTAACGCACTAAGTAGACCGCCTGGGGAGTACGGCCGCAAGGTTA	F1B	5.08701	F1B	Polyurethane foam	PUF	1	16	PUF 16	Bacteria	Proteobacteria	Gammaproteobacteria	Cellvibrionales	Halieaceae	Halioglobus
310	TACGGAGGGTGCGAGCGTTAATCGGAATTACTGGGCGTAAAGCGCGCGTAGGCGGTTTGTTAAGTCGGATGTGAAAGCCCCGGGCTCAACCTGGGAATTGCATTCGATACTGGCCGACTAGAGTACGAGAGAGGGAGGTAGAATTCCACGTGTAGCGGTGAAATGCGTAGATATGTGGAGGAATACCGGTGGCGAAGGCGGCCTCCTGGCTCGATACTGACGCTGAGGTGCGAAAGCGTGGGTAGCAAACAGGATTAGATACCCTGGTAGTCCACGCCGTAAACGATGTCTACTAGCCGTTGGGAGACTTGATTTCTTAGTGGCGCAGCTAACGCACTAAGTAGACCGCCTGGGGAGTACGGCCGCAAGGTTA	L1A	4.65947	L1A	Polylactic acid	PLA	1	7	PLA 7	Bacteria	Proteobacteria	Gammaproteobacteria	Cellvibrionales	Halieaceae	Halioglobus
311	TACGGAGGGTGCGAGCGTTAATCGGAATTACTGGGCGTAAAGCGCGCGTAGGCGGTTTGTTAAGTCGGATGTGAAAGCCCCGGGCTCAACCTGGGAATTGCATTCGATACTGGCCGACTAGAGTACGAGAGAGGGAGGTAGAATTCCACGTGTAGCGGTGAAATGCGTAGATATGTGGAGGAATACCGGTGGCGAAGGCGGCCTCCTGGCTCGATACTGACGCTGAGGTGCGAAAGCGTGGGTAGCAAACAGGATTAGATACCCTGGTAGTCCACGCCGTAAACGATGTCTACTAGCCGTTGGGAGACTTGATTTCTTAGTGGCGCAGCTAACGCACTAAGTAGACCGCCTGGGGAGTACGGCCGCAAGGTTA	V3A	4.56236	V3A	Polyvinyl chloride	PVC	3	7	PVC 7	Bacteria	Proteobacteria	Gammaproteobacteria	Cellvibrionales	Halieaceae	Halioglobus
312	TACGGAGGGTGCGAGCGTTAATCGGAATTACTGGGCGTAAAGCGCGCGTAGGCGGTTTGTTAAGTCGGATGTGAAAGCCCCGGGCTCAACCTGGGAATTGCATTCGATACTGGCCGACTAGAGTACGAGAGAGGGAGGTAGAATTCCACGTGTAGCGGTGAAATGCGTAGATATGTGGAGGAATACCGGTGGCGAAGGCGGCCTCCTGGCTCGATACTGACGCTGAGGTGCGAAAGCGTGGGTAGCAAACAGGATTAGATACCCTGGTAGTCCACGCCGTAAACGATGTCTACTAGCCGTTGGGAGACTTGATTTCTTAGTGGCGCAGCTAACGCACTAAGTAGACCGCCTGGGGAGTACGGCCGCAAGGTTA	V2A	4.3685	V2A	Polyvinyl chloride	PVC	2	7	PVC 7	Bacteria	Proteobacteria	Gammaproteobacteria	Cellvibrionales	Halieaceae	Halioglobus
313	TACGGAGGGTGCGAGCGTTAATCGGAATTACTGGGCGTAAAGCGCGCGTAGGCGGTTTGTTAAGTCGGATGTGAAAGCCCCGGGCTCAACCTGGGAATTGCATTCGATACTGGCCGACTAGAGTACGAGAGAGGGAGGTAGAATTCCACGTGTAGCGGTGAAATGCGTAGATATGTGGAGGAATACCGGTGGCGAAGGCGGCCTCCTGGCTCGATACTGACGCTGAGGTGCGAAAGCGTGGGTAGCAAACAGGATTAGATACCCTGGTAGTCCACGCCGTAAACGATGTCTACTAGCCGTTGGGAGACTTGATTTCTTAGTGGCGCAGCTAACGCACTAAGTAGACCGCCTGGGGAGTACGGCCGCAAGGTTA	V3B	3.31212	V3B	Polyvinyl chloride	PVC	3	16	PVC 16	Bacteria	Proteobacteria	Gammaproteobacteria	Cellvibrionales	Halieaceae	Halioglobus
314	TACGGAGGGTGCGAGCGTTAATCGGAATTACTGGGCGTAAAGCGCGCGTAGGCGGTTTGTTAAGTCGGATGTGAAAGCCCCGGGCTCAACCTGGGAATTGCATTCGATACTGGCCGACTAGAGTACGAGAGAGGGAGGTAGAATTCCACGTGTAGCGGTGAAATGCGTAGATATGTGGAGGAATACCGGTGGCGAAGGCGGCCTCCTGGCTCGATACTGACGCTGAGGTGCGAAAGCGTGGGTAGCAAACAGGATTAGATACCCTGGTAGTCCACGCCGTAAACGATGTCTACTAGCCGTTGGGAGACTTGATTTCTTAGTGGCGCAGCTAACGCACTAAGTAGACCGCCTGGGGAGTACGGCCGCAAGGTTA	V1A	3.31008	V1A	Polyvinyl chloride	PVC	1	7	PVC 7	Bacteria	Proteobacteria	Gammaproteobacteria	Cellvibrionales	Halieaceae	Halioglobus
315	TACGGAGGGTGCGAGCGTTAATCGGAATTACTGGGCGTAAAGCGCGCGTAGGCGGTTTGTTAAGTCGGATGTGAAAGCCCCGGGCTCAACCTGGGAATTGCATTCGATACTGGCCGACTAGAGTACGAGAGAGGGAGGTAGAATTCCACGTGTAGCGGTGAAATGCGTAGATATGTGGAGGAATACCGGTGGCGAAGGCGGCCTCCTGGCTCGATACTGACGCTGAGGTGCGAAAGCGTGGGTAGCAAACAGGATTAGATACCCTGGTAGTCCACGCCGTAAACGATGTCTACTAGCCGTTGGGAGACTTGATTTCTTAGTGGCGCAGCTAACGCACTAAGTAGACCGCCTGGGGAGTACGGCCGCAAGGTTA	V1B	3.18246	V1B	Polyvinyl chloride	PVC	1	16	PVC 16	Bacteria	Proteobacteria	Gammaproteobacteria	Cellvibrionales	Halieaceae	Halioglobus
316	TACGGAGGGTGCGAGCGTTAATCGGAATTACTGGGCGTAAAGCGCGCGTAGGCGGTTTGTTAAGTCGGATGTGAAAGCCCCGGGCTCAACCTGGGAATTGCATTCGATACTGGCCGACTAGAGTACGAGAGAGGGAGGTAGAATTCCACGTGTAGCGGTGAAATGCGTAGATATGTGGAGGAATACCGGTGGCGAAGGCGGCCTCCTGGCTCGATACTGACGCTGAGGTGCGAAAGCGTGGGTAGCAAACAGGATTAGATACCCTGGTAGTCCACGCCGTAAACGATGTCTACTAGCCGTTGGGAGACTTGATTTCTTAGTGGCGCAGCTAACGCACTAAGTAGACCGCCTGGGGAGTACGGCCGCAAGGTTA	V2B	3.14735	V2B	Polyvinyl chloride	PVC	2	16	PVC 16	Bacteria	Proteobacteria	Gammaproteobacteria	Cellvibrionales	Halieaceae	Halioglobus
317	TACGGAGGGTGCAAGCGTTAATCGGAATCACTGGGCGTAAAGCGCACGTAGGCGGCTAGGTCAGTCAGATGTGAAAGCCCCGGGCTCAACCTGGGAACTGCATTTGATACTGCCTGGCTTGAGTATGGTAGAGGGAGGTGGAATTCCAGGTGTAGCGGTGAAATGCGTAGATATCTGGAGGAACACCAGTGGCGAAGGCGGCCTCCTGGACCAATACTGACGCTGAGGTGCGAAAGCGTGGGGAGCAAACAGGATTAGATACCCTGGTAGTCCACGCCGTAAACGATGTCGACTAGCCGTTGGATCCATTTAAGGGTTTAGTGGCGCAGCTAACGCGATAAGTCGACCGCCTGGGGAGTACGGCCGCAAGGTTA	C2B	11.4791	C2B	Control	None	2	16	CON 16	Bacteria	Proteobacteria	Gammaproteobacteria	Chromatiales	Chromatiaceae	Halochromatium
318	TACGGAGGGTGCAAGCGTTAATCGGAATCACTGGGCGTAAAGCGCACGTAGGCGGCTAGGTCAGTCAGATGTGAAAGCCCCGGGCTCAACCTGGGAACTGCATTTGATACTGCCTGGCTTGAGTATGGTAGAGGGAGGTGGAATTCCAGGTGTAGCGGTGAAATGCGTAGATATCTGGAGGAACACCAGTGGCGAAGGCGGCCTCCTGGACCAATACTGACGCTGAGGTGCGAAAGCGTGGGGAGCAAACAGGATTAGATACCCTGGTAGTCCACGCCGTAAACGATGTCGACTAGCCGTTGGATCCATTTAAGGGTTTAGTGGCGCAGCTAACGCGATAAGTCGACCGCCTGGGGAGTACGGCCGCAAGGTTA	E1A	11.3196	E1A	Polyethylene	PE	1	7	PE 7	Bacteria	Proteobacteria	Gammaproteobacteria	Chromatiales	Chromatiaceae	Halochromatium
319	TACGGAGGGTGCAAGCGTTAATCGGAATCACTGGGCGTAAAGCGCACGTAGGCGGCTAGGTCAGTCAGATGTGAAAGCCCCGGGCTCAACCTGGGAACTGCATTTGATACTGCCTGGCTTGAGTATGGTAGAGGGAGGTGGAATTCCAGGTGTAGCGGTGAAATGCGTAGATATCTGGAGGAACACCAGTGGCGAAGGCGGCCTCCTGGACCAATACTGACGCTGAGGTGCGAAAGCGTGGGGAGCAAACAGGATTAGATACCCTGGTAGTCCACGCCGTAAACGATGTCGACTAGCCGTTGGATCCATTTAAGGGTTTAGTGGCGCAGCTAACGCGATAAGTCGACCGCCTGGGGAGTACGGCCGCAAGGTTA	C1B	10.9534	C1B	Control	None	1	16	CON 16	Bacteria	Proteobacteria	Gammaproteobacteria	Chromatiales	Chromatiaceae	Halochromatium
320	TACGGAGGGTGCAAGCGTTAATCGGAATCACTGGGCGTAAAGCGCACGTAGGCGGCTAGGTCAGTCAGATGTGAAAGCCCCGGGCTCAACCTGGGAACTGCATTTGATACTGCCTGGCTTGAGTATGGTAGAGGGAGGTGGAATTCCAGGTGTAGCGGTGAAATGCGTAGATATCTGGAGGAACACCAGTGGCGAAGGCGGCCTCCTGGACCAATACTGACGCTGAGGTGCGAAAGCGTGGGGAGCAAACAGGATTAGATACCCTGGTAGTCCACGCCGTAAACGATGTCGACTAGCCGTTGGATCCATTTAAGGGTTTAGTGGCGCAGCTAACGCGATAAGTCGACCGCCTGGGGAGTACGGCCGCAAGGTTA	E3B	10.3695	E3B	Polyethylene	PE	3	16	PE 16	Bacteria	Proteobacteria	Gammaproteobacteria	Chromatiales	Chromatiaceae	Halochromatium
321	TACGGAGGGTGCAAGCGTTAATCGGAATCACTGGGCGTAAAGCGCACGTAGGCGGCTAGGTCAGTCAGATGTGAAAGCCCCGGGCTCAACCTGGGAACTGCATTTGATACTGCCTGGCTTGAGTATGGTAGAGGGAGGTGGAATTCCAGGTGTAGCGGTGAAATGCGTAGATATCTGGAGGAACACCAGTGGCGAAGGCGGCCTCCTGGACCAATACTGACGCTGAGGTGCGAAAGCGTGGGGAGCAAACAGGATTAGATACCCTGGTAGTCCACGCCGTAAACGATGTCGACTAGCCGTTGGATCCATTTAAGGGTTTAGTGGCGCAGCTAACGCGATAAGTCGACCGCCTGGGGAGTACGGCCGCAAGGTTA	E3A	9.46586	E3A	Polyethylene	PE	3	7	PE 7	Bacteria	Proteobacteria	Gammaproteobacteria	Chromatiales	Chromatiaceae	Halochromatium
322	TACGGAGGGTGCAAGCGTTAATCGGAATCACTGGGCGTAAAGCGCACGTAGGCGGCTAGGTCAGTCAGATGTGAAAGCCCCGGGCTCAACCTGGGAACTGCATTTGATACTGCCTGGCTTGAGTATGGTAGAGGGAGGTGGAATTCCAGGTGTAGCGGTGAAATGCGTAGATATCTGGAGGAACACCAGTGGCGAAGGCGGCCTCCTGGACCAATACTGACGCTGAGGTGCGAAAGCGTGGGGAGCAAACAGGATTAGATACCCTGGTAGTCCACGCCGTAAACGATGTCGACTAGCCGTTGGATCCATTTAAGGGTTTAGTGGCGCAGCTAACGCGATAAGTCGACCGCCTGGGGAGTACGGCCGCAAGGTTA	L1A	9.31895	L1A	Polylactic acid	PLA	1	7	PLA 7	Bacteria	Proteobacteria	Gammaproteobacteria	Chromatiales	Chromatiaceae	Halochromatium
323	TACGGAGGGTGCAAGCGTTAATCGGAATCACTGGGCGTAAAGCGCACGTAGGCGGCTAGGTCAGTCAGATGTGAAAGCCCCGGGCTCAACCTGGGAACTGCATTTGATACTGCCTGGCTTGAGTATGGTAGAGGGAGGTGGAATTCCAGGTGTAGCGGTGAAATGCGTAGATATCTGGAGGAACACCAGTGGCGAAGGCGGCCTCCTGGACCAATACTGACGCTGAGGTGCGAAAGCGTGGGGAGCAAACAGGATTAGATACCCTGGTAGTCCACGCCGTAAACGATGTCGACTAGCCGTTGGATCCATTTAAGGGTTTAGTGGCGCAGCTAACGCGATAAGTCGACCGCCTGGGGAGTACGGCCGCAAGGTTA	C1A	9.2947	C1A	Control	None	1	7	CON 7	Bacteria	Proteobacteria	Gammaproteobacteria	Chromatiales	Chromatiaceae	Halochromatium
324	TACGGAGGGTGCAAGCGTTAATCGGAATCACTGGGCGTAAAGCGCACGTAGGCGGCTAGGTCAGTCAGATGTGAAAGCCCCGGGCTCAACCTGGGAACTGCATTTGATACTGCCTGGCTTGAGTATGGTAGAGGGAGGTGGAATTCCAGGTGTAGCGGTGAAATGCGTAGATATCTGGAGGAACACCAGTGGCGAAGGCGGCCTCCTGGACCAATACTGACGCTGAGGTGCGAAAGCGTGGGGAGCAAACAGGATTAGATACCCTGGTAGTCCACGCCGTAAACGATGTCGACTAGCCGTTGGATCCATTTAAGGGTTTAGTGGCGCAGCTAACGCGATAAGTCGACCGCCTGGGGAGTACGGCCGCAAGGTTA	T0	9.10665	T0	Initial	Initial	0	0	Initial	Bacteria	Proteobacteria	Gammaproteobacteria	Chromatiales	Chromatiaceae	Halochromatium
325	TACGGAGGGTGCAAGCGTTAATCGGAATCACTGGGCGTAAAGCGCACGTAGGCGGCTAGGTCAGTCAGATGTGAAAGCCCCGGGCTCAACCTGGGAACTGCATTTGATACTGCCTGGCTTGAGTATGGTAGAGGGAGGTGGAATTCCAGGTGTAGCGGTGAAATGCGTAGATATCTGGAGGAACACCAGTGGCGAAGGCGGCCTCCTGGACCAATACTGACGCTGAGGTGCGAAAGCGTGGGGAGCAAACAGGATTAGATACCCTGGTAGTCCACGCCGTAAACGATGTCGACTAGCCGTTGGATCCATTTAAGGGTTTAGTGGCGCAGCTAACGCGATAAGTCGACCGCCTGGGGAGTACGGCCGCAAGGTTA	E1B	8.85028	E1B	Polyethylene	PE	1	16	PE 16	Bacteria	Proteobacteria	Gammaproteobacteria	Chromatiales	Chromatiaceae	Halochromatium
326	TACGGAGGGTGCAAGCGTTAATCGGAATCACTGGGCGTAAAGCGCACGTAGGCGGCTAGGTCAGTCAGATGTGAAAGCCCCGGGCTCAACCTGGGAACTGCATTTGATACTGCCTGGCTTGAGTATGGTAGAGGGAGGTGGAATTCCAGGTGTAGCGGTGAAATGCGTAGATATCTGGAGGAACACCAGTGGCGAAGGCGGCCTCCTGGACCAATACTGACGCTGAGGTGCGAAAGCGTGGGGAGCAAACAGGATTAGATACCCTGGTAGTCCACGCCGTAAACGATGTCGACTAGCCGTTGGATCCATTTAAGGGTTTAGTGGCGCAGCTAACGCGATAAGTCGACCGCCTGGGGAGTACGGCCGCAAGGTTA	L3A	8.34185	L3A	Polylactic acid	PLA	3	7	PLA 7	Bacteria	Proteobacteria	Gammaproteobacteria	Chromatiales	Chromatiaceae	Halochromatium
327	TACGGAGGGTGCAAGCGTTAATCGGAATCACTGGGCGTAAAGCGCACGTAGGCGGCTAGGTCAGTCAGATGTGAAAGCCCCGGGCTCAACCTGGGAACTGCATTTGATACTGCCTGGCTTGAGTATGGTAGAGGGAGGTGGAATTCCAGGTGTAGCGGTGAAATGCGTAGATATCTGGAGGAACACCAGTGGCGAAGGCGGCCTCCTGGACCAATACTGACGCTGAGGTGCGAAAGCGTGGGGAGCAAACAGGATTAGATACCCTGGTAGTCCACGCCGTAAACGATGTCGACTAGCCGTTGGATCCATTTAAGGGTTTAGTGGCGCAGCTAACGCGATAAGTCGACCGCCTGGGGAGTACGGCCGCAAGGTTA	C3B	8.30969	C3B	Control	None	3	16	CON 16	Bacteria	Proteobacteria	Gammaproteobacteria	Chromatiales	Chromatiaceae	Halochromatium
328	TACGGAGGGTGCAAGCGTTAATCGGAATCACTGGGCGTAAAGCGCACGTAGGCGGCTAGGTCAGTCAGATGTGAAAGCCCCGGGCTCAACCTGGGAACTGCATTTGATACTGCCTGGCTTGAGTATGGTAGAGGGAGGTGGAATTCCAGGTGTAGCGGTGAAATGCGTAGATATCTGGAGGAACACCAGTGGCGAAGGCGGCCTCCTGGACCAATACTGACGCTGAGGTGCGAAAGCGTGGGGAGCAAACAGGATTAGATACCCTGGTAGTCCACGCCGTAAACGATGTCGACTAGCCGTTGGATCCATTTAAGGGTTTAGTGGCGCAGCTAACGCGATAAGTCGACCGCCTGGGGAGTACGGCCGCAAGGTTA	C2A	8.21599	C2A	Control	None	2	7	CON 7	Bacteria	Proteobacteria	Gammaproteobacteria	Chromatiales	Chromatiaceae	Halochromatium
329	TACGGAGGGTGCAAGCGTTAATCGGAATCACTGGGCGTAAAGCGCACGTAGGCGGCTAGGTCAGTCAGATGTGAAAGCCCCGGGCTCAACCTGGGAACTGCATTTGATACTGCCTGGCTTGAGTATGGTAGAGGGAGGTGGAATTCCAGGTGTAGCGGTGAAATGCGTAGATATCTGGAGGAACACCAGTGGCGAAGGCGGCCTCCTGGACCAATACTGACGCTGAGGTGCGAAAGCGTGGGGAGCAAACAGGATTAGATACCCTGGTAGTCCACGCCGTAAACGATGTCGACTAGCCGTTGGATCCATTTAAGGGTTTAGTGGCGCAGCTAACGCGATAAGTCGACCGCCTGGGGAGTACGGCCGCAAGGTTA	F2B	8.19106	F2B	Polyurethane foam	PUF	2	16	PUF 16	Bacteria	Proteobacteria	Gammaproteobacteria	Chromatiales	Chromatiaceae	Halochromatium
330	TACGGAGGGTGCAAGCGTTAATCGGAATCACTGGGCGTAAAGCGCACGTAGGCGGCTAGGTCAGTCAGATGTGAAAGCCCCGGGCTCAACCTGGGAACTGCATTTGATACTGCCTGGCTTGAGTATGGTAGAGGGAGGTGGAATTCCAGGTGTAGCGGTGAAATGCGTAGATATCTGGAGGAACACCAGTGGCGAAGGCGGCCTCCTGGACCAATACTGACGCTGAGGTGCGAAAGCGTGGGGAGCAAACAGGATTAGATACCCTGGTAGTCCACGCCGTAAACGATGTCGACTAGCCGTTGGATCCATTTAAGGGTTTAGTGGCGCAGCTAACGCGATAAGTCGACCGCCTGGGGAGTACGGCCGCAAGGTTA	C3A	8.16915	C3A	Control	None	3	7	CON 7	Bacteria	Proteobacteria	Gammaproteobacteria	Chromatiales	Chromatiaceae	Halochromatium
331	TACGGAGGGTGCAAGCGTTAATCGGAATCACTGGGCGTAAAGCGCACGTAGGCGGCTAGGTCAGTCAGATGTGAAAGCCCCGGGCTCAACCTGGGAACTGCATTTGATACTGCCTGGCTTGAGTATGGTAGAGGGAGGTGGAATTCCAGGTGTAGCGGTGAAATGCGTAGATATCTGGAGGAACACCAGTGGCGAAGGCGGCCTCCTGGACCAATACTGACGCTGAGGTGCGAAAGCGTGGGGAGCAAACAGGATTAGATACCCTGGTAGTCCACGCCGTAAACGATGTCGACTAGCCGTTGGATCCATTTAAGGGTTTAGTGGCGCAGCTAACGCGATAAGTCGACCGCCTGGGGAGTACGGCCGCAAGGTTA	L2A	8.1225	L2A	Polylactic acid	PLA	2	7	PLA 7	Bacteria	Proteobacteria	Gammaproteobacteria	Chromatiales	Chromatiaceae	Halochromatium
332	TACGGAGGGTGCAAGCGTTAATCGGAATCACTGGGCGTAAAGCGCACGTAGGCGGCTAGGTCAGTCAGATGTGAAAGCCCCGGGCTCAACCTGGGAACTGCATTTGATACTGCCTGGCTTGAGTATGGTAGAGGGAGGTGGAATTCCAGGTGTAGCGGTGAAATGCGTAGATATCTGGAGGAACACCAGTGGCGAAGGCGGCCTCCTGGACCAATACTGACGCTGAGGTGCGAAAGCGTGGGGAGCAAACAGGATTAGATACCCTGGTAGTCCACGCCGTAAACGATGTCGACTAGCCGTTGGATCCATTTAAGGGTTTAGTGGCGCAGCTAACGCGATAAGTCGACCGCCTGGGGAGTACGGCCGCAAGGTTA	E2B	8.1046	E2B	Polyethylene	PE	2	16	PE 16	Bacteria	Proteobacteria	Gammaproteobacteria	Chromatiales	Chromatiaceae	Halochromatium
333	TACGGAGGGTGCAAGCGTTAATCGGAATCACTGGGCGTAAAGCGCACGTAGGCGGCTAGGTCAGTCAGATGTGAAAGCCCCGGGCTCAACCTGGGAACTGCATTTGATACTGCCTGGCTTGAGTATGGTAGAGGGAGGTGGAATTCCAGGTGTAGCGGTGAAATGCGTAGATATCTGGAGGAACACCAGTGGCGAAGGCGGCCTCCTGGACCAATACTGACGCTGAGGTGCGAAAGCGTGGGGAGCAAACAGGATTAGATACCCTGGTAGTCCACGCCGTAAACGATGTCGACTAGCCGTTGGATCCATTTAAGGGTTTAGTGGCGCAGCTAACGCGATAAGTCGACCGCCTGGGGAGTACGGCCGCAAGGTTA	L3B	7.9908	L3B	Polylactic acid	PLA	3	16	PLA 16	Bacteria	Proteobacteria	Gammaproteobacteria	Chromatiales	Chromatiaceae	Halochromatium
334	TACGGAGGGTGCAAGCGTTAATCGGAATCACTGGGCGTAAAGCGCACGTAGGCGGCTAGGTCAGTCAGATGTGAAAGCCCCGGGCTCAACCTGGGAACTGCATTTGATACTGCCTGGCTTGAGTATGGTAGAGGGAGGTGGAATTCCAGGTGTAGCGGTGAAATGCGTAGATATCTGGAGGAACACCAGTGGCGAAGGCGGCCTCCTGGACCAATACTGACGCTGAGGTGCGAAAGCGTGGGGAGCAAACAGGATTAGATACCCTGGTAGTCCACGCCGTAAACGATGTCGACTAGCCGTTGGATCCATTTAAGGGTTTAGTGGCGCAGCTAACGCGATAAGTCGACCGCCTGGGGAGTACGGCCGCAAGGTTA	L1B	7.97018	L1B	Polylactic acid	PLA	1	16	PLA 16	Bacteria	Proteobacteria	Gammaproteobacteria	Chromatiales	Chromatiaceae	Halochromatium
335	TACGGAGGGTGCAAGCGTTAATCGGAATCACTGGGCGTAAAGCGCACGTAGGCGGCTAGGTCAGTCAGATGTGAAAGCCCCGGGCTCAACCTGGGAACTGCATTTGATACTGCCTGGCTTGAGTATGGTAGAGGGAGGTGGAATTCCAGGTGTAGCGGTGAAATGCGTAGATATCTGGAGGAACACCAGTGGCGAAGGCGGCCTCCTGGACCAATACTGACGCTGAGGTGCGAAAGCGTGGGGAGCAAACAGGATTAGATACCCTGGTAGTCCACGCCGTAAACGATGTCGACTAGCCGTTGGATCCATTTAAGGGTTTAGTGGCGCAGCTAACGCGATAAGTCGACCGCCTGGGGAGTACGGCCGCAAGGTTA	L2B	7.80868	L2B	Polylactic acid	PLA	2	16	PLA 16	Bacteria	Proteobacteria	Gammaproteobacteria	Chromatiales	Chromatiaceae	Halochromatium
336	TACGGAGGGTGCAAGCGTTAATCGGAATCACTGGGCGTAAAGCGCACGTAGGCGGCTAGGTCAGTCAGATGTGAAAGCCCCGGGCTCAACCTGGGAACTGCATTTGATACTGCCTGGCTTGAGTATGGTAGAGGGAGGTGGAATTCCAGGTGTAGCGGTGAAATGCGTAGATATCTGGAGGAACACCAGTGGCGAAGGCGGCCTCCTGGACCAATACTGACGCTGAGGTGCGAAAGCGTGGGGAGCAAACAGGATTAGATACCCTGGTAGTCCACGCCGTAAACGATGTCGACTAGCCGTTGGATCCATTTAAGGGTTTAGTGGCGCAGCTAACGCGATAAGTCGACCGCCTGGGGAGTACGGCCGCAAGGTTA	V2A	7.57671	V2A	Polyvinyl chloride	PVC	2	7	PVC 7	Bacteria	Proteobacteria	Gammaproteobacteria	Chromatiales	Chromatiaceae	Halochromatium
337	TACGGAGGGTGCAAGCGTTAATCGGAATCACTGGGCGTAAAGCGCACGTAGGCGGCTAGGTCAGTCAGATGTGAAAGCCCCGGGCTCAACCTGGGAACTGCATTTGATACTGCCTGGCTTGAGTATGGTAGAGGGAGGTGGAATTCCAGGTGTAGCGGTGAAATGCGTAGATATCTGGAGGAACACCAGTGGCGAAGGCGGCCTCCTGGACCAATACTGACGCTGAGGTGCGAAAGCGTGGGGAGCAAACAGGATTAGATACCCTGGTAGTCCACGCCGTAAACGATGTCGACTAGCCGTTGGATCCATTTAAGGGTTTAGTGGCGCAGCTAACGCGATAAGTCGACCGCCTGGGGAGTACGGCCGCAAGGTTA	V3B	7.48811	V3B	Polyvinyl chloride	PVC	3	16	PVC 16	Bacteria	Proteobacteria	Gammaproteobacteria	Chromatiales	Chromatiaceae	Halochromatium
338	TACGGAGGGTGCAAGCGTTAATCGGAATCACTGGGCGTAAAGCGCACGTAGGCGGCTAGGTCAGTCAGATGTGAAAGCCCCGGGCTCAACCTGGGAACTGCATTTGATACTGCCTGGCTTGAGTATGGTAGAGGGAGGTGGAATTCCAGGTGTAGCGGTGAAATGCGTAGATATCTGGAGGAACACCAGTGGCGAAGGCGGCCTCCTGGACCAATACTGACGCTGAGGTGCGAAAGCGTGGGGAGCAAACAGGATTAGATACCCTGGTAGTCCACGCCGTAAACGATGTCGACTAGCCGTTGGATCCATTTAAGGGTTTAGTGGCGCAGCTAACGCGATAAGTCGACCGCCTGGGGAGTACGGCCGCAAGGTTA	V2B	7.2081	V2B	Polyvinyl chloride	PVC	2	16	PVC 16	Bacteria	Proteobacteria	Gammaproteobacteria	Chromatiales	Chromatiaceae	Halochromatium
339	TACGGAGGGTGCAAGCGTTAATCGGAATCACTGGGCGTAAAGCGCACGTAGGCGGCTAGGTCAGTCAGATGTGAAAGCCCCGGGCTCAACCTGGGAACTGCATTTGATACTGCCTGGCTTGAGTATGGTAGAGGGAGGTGGAATTCCAGGTGTAGCGGTGAAATGCGTAGATATCTGGAGGAACACCAGTGGCGAAGGCGGCCTCCTGGACCAATACTGACGCTGAGGTGCGAAAGCGTGGGGAGCAAACAGGATTAGATACCCTGGTAGTCCACGCCGTAAACGATGTCGACTAGCCGTTGGATCCATTTAAGGGTTTAGTGGCGCAGCTAACGCGATAAGTCGACCGCCTGGGGAGTACGGCCGCAAGGTTA	V1B	6.86502	V1B	Polyvinyl chloride	PVC	1	16	PVC 16	Bacteria	Proteobacteria	Gammaproteobacteria	Chromatiales	Chromatiaceae	Halochromatium
340	TACGGAGGGTGCAAGCGTTAATCGGAATCACTGGGCGTAAAGCGCACGTAGGCGGCTAGGTCAGTCAGATGTGAAAGCCCCGGGCTCAACCTGGGAACTGCATTTGATACTGCCTGGCTTGAGTATGGTAGAGGGAGGTGGAATTCCAGGTGTAGCGGTGAAATGCGTAGATATCTGGAGGAACACCAGTGGCGAAGGCGGCCTCCTGGACCAATACTGACGCTGAGGTGCGAAAGCGTGGGGAGCAAACAGGATTAGATACCCTGGTAGTCCACGCCGTAAACGATGTCGACTAGCCGTTGGATCCATTTAAGGGTTTAGTGGCGCAGCTAACGCGATAAGTCGACCGCCTGGGGAGTACGGCCGCAAGGTTA	F3B	6.76379	F3B	Polyurethane foam	PUF	3	16	PUF 16	Bacteria	Proteobacteria	Gammaproteobacteria	Chromatiales	Chromatiaceae	Halochromatium
341	TACGGAGGGTGCAAGCGTTAATCGGAATCACTGGGCGTAAAGCGCACGTAGGCGGCTAGGTCAGTCAGATGTGAAAGCCCCGGGCTCAACCTGGGAACTGCATTTGATACTGCCTGGCTTGAGTATGGTAGAGGGAGGTGGAATTCCAGGTGTAGCGGTGAAATGCGTAGATATCTGGAGGAACACCAGTGGCGAAGGCGGCCTCCTGGACCAATACTGACGCTGAGGTGCGAAAGCGTGGGGAGCAAACAGGATTAGATACCCTGGTAGTCCACGCCGTAAACGATGTCGACTAGCCGTTGGATCCATTTAAGGGTTTAGTGGCGCAGCTAACGCGATAAGTCGACCGCCTGGGGAGTACGGCCGCAAGGTTA	F2A	6.62167	F2A	Polyurethane foam	PUF	2	7	PUF 7	Bacteria	Proteobacteria	Gammaproteobacteria	Chromatiales	Chromatiaceae	Halochromatium
342	TACGGAGGGTGCAAGCGTTAATCGGAATCACTGGGCGTAAAGCGCACGTAGGCGGCTAGGTCAGTCAGATGTGAAAGCCCCGGGCTCAACCTGGGAACTGCATTTGATACTGCCTGGCTTGAGTATGGTAGAGGGAGGTGGAATTCCAGGTGTAGCGGTGAAATGCGTAGATATCTGGAGGAACACCAGTGGCGAAGGCGGCCTCCTGGACCAATACTGACGCTGAGGTGCGAAAGCGTGGGGAGCAAACAGGATTAGATACCCTGGTAGTCCACGCCGTAAACGATGTCGACTAGCCGTTGGATCCATTTAAGGGTTTAGTGGCGCAGCTAACGCGATAAGTCGACCGCCTGGGGAGTACGGCCGCAAGGTTA	V3A	6.62162	V3A	Polyvinyl chloride	PVC	3	7	PVC 7	Bacteria	Proteobacteria	Gammaproteobacteria	Chromatiales	Chromatiaceae	Halochromatium
343	TACGGAGGGTGCAAGCGTTAATCGGAATCACTGGGCGTAAAGCGCACGTAGGCGGCTAGGTCAGTCAGATGTGAAAGCCCCGGGCTCAACCTGGGAACTGCATTTGATACTGCCTGGCTTGAGTATGGTAGAGGGAGGTGGAATTCCAGGTGTAGCGGTGAAATGCGTAGATATCTGGAGGAACACCAGTGGCGAAGGCGGCCTCCTGGACCAATACTGACGCTGAGGTGCGAAAGCGTGGGGAGCAAACAGGATTAGATACCCTGGTAGTCCACGCCGTAAACGATGTCGACTAGCCGTTGGATCCATTTAAGGGTTTAGTGGCGCAGCTAACGCGATAAGTCGACCGCCTGGGGAGTACGGCCGCAAGGTTA	E2A	6.49825	E2A	Polyethylene	PE	2	7	PE 7	Bacteria	Proteobacteria	Gammaproteobacteria	Chromatiales	Chromatiaceae	Halochromatium
344	TACGGAGGGTGCAAGCGTTAATCGGAATCACTGGGCGTAAAGCGCACGTAGGCGGCTAGGTCAGTCAGATGTGAAAGCCCCGGGCTCAACCTGGGAACTGCATTTGATACTGCCTGGCTTGAGTATGGTAGAGGGAGGTGGAATTCCAGGTGTAGCGGTGAAATGCGTAGATATCTGGAGGAACACCAGTGGCGAAGGCGGCCTCCTGGACCAATACTGACGCTGAGGTGCGAAAGCGTGGGGAGCAAACAGGATTAGATACCCTGGTAGTCCACGCCGTAAACGATGTCGACTAGCCGTTGGATCCATTTAAGGGTTTAGTGGCGCAGCTAACGCGATAAGTCGACCGCCTGGGGAGTACGGCCGCAAGGTTA	F3A	6.31224	F3A	Polyurethane foam	PUF	3	7	PUF 7	Bacteria	Proteobacteria	Gammaproteobacteria	Chromatiales	Chromatiaceae	Halochromatium
345	TACGGAGGGTGCAAGCGTTAATCGGAATCACTGGGCGTAAAGCGCACGTAGGCGGCTAGGTCAGTCAGATGTGAAAGCCCCGGGCTCAACCTGGGAACTGCATTTGATACTGCCTGGCTTGAGTATGGTAGAGGGAGGTGGAATTCCAGGTGTAGCGGTGAAATGCGTAGATATCTGGAGGAACACCAGTGGCGAAGGCGGCCTCCTGGACCAATACTGACGCTGAGGTGCGAAAGCGTGGGGAGCAAACAGGATTAGATACCCTGGTAGTCCACGCCGTAAACGATGTCGACTAGCCGTTGGATCCATTTAAGGGTTTAGTGGCGCAGCTAACGCGATAAGTCGACCGCCTGGGGAGTACGGCCGCAAGGTTA	F1B	6.12632	F1B	Polyurethane foam	PUF	1	16	PUF 16	Bacteria	Proteobacteria	Gammaproteobacteria	Chromatiales	Chromatiaceae	Halochromatium
346	TACGGAGGGTGCAAGCGTTAATCGGAATCACTGGGCGTAAAGCGCACGTAGGCGGCTAGGTCAGTCAGATGTGAAAGCCCCGGGCTCAACCTGGGAACTGCATTTGATACTGCCTGGCTTGAGTATGGTAGAGGGAGGTGGAATTCCAGGTGTAGCGGTGAAATGCGTAGATATCTGGAGGAACACCAGTGGCGAAGGCGGCCTCCTGGACCAATACTGACGCTGAGGTGCGAAAGCGTGGGGAGCAAACAGGATTAGATACCCTGGTAGTCCACGCCGTAAACGATGTCGACTAGCCGTTGGATCCATTTAAGGGTTTAGTGGCGCAGCTAACGCGATAAGTCGACCGCCTGGGGAGTACGGCCGCAAGGTTA	F1A	5.76579	F1A	Polyurethane foam	PUF	1	7	PUF 7	Bacteria	Proteobacteria	Gammaproteobacteria	Chromatiales	Chromatiaceae	Halochromatium
347	TACGGAGGGTGCAAGCGTTAATCGGAATCACTGGGCGTAAAGCGCACGTAGGCGGCTAGGTCAGTCAGATGTGAAAGCCCCGGGCTCAACCTGGGAACTGCATTTGATACTGCCTGGCTTGAGTATGGTAGAGGGAGGTGGAATTCCAGGTGTAGCGGTGAAATGCGTAGATATCTGGAGGAACACCAGTGGCGAAGGCGGCCTCCTGGACCAATACTGACGCTGAGGTGCGAAAGCGTGGGGAGCAAACAGGATTAGATACCCTGGTAGTCCACGCCGTAAACGATGTCGACTAGCCGTTGGATCCATTTAAGGGTTTAGTGGCGCAGCTAACGCGATAAGTCGACCGCCTGGGGAGTACGGCCGCAAGGTTA	V1A	5.09213	V1A	Polyvinyl chloride	PVC	1	7	PVC 7	Bacteria	Proteobacteria	Gammaproteobacteria	Chromatiales	Chromatiaceae	Halochromatium
348	TACGTAGGGGGCAAGCGTTGTCCGGATTCACTGGGTGTAAAGGGCGCGCAGGCGGGTTGGCAAGTCAGAGGTGAAATCCTACAGCTTAACTGTAGAACTGCCTTTGAGACTGCTAATCTTGAGTACGGAAGAGAGAGATGGAATTCCAGGTGTAGTGGTGAAATACGTAGATATCTGGAAGAACACCAGTGGCGAAGGCGATCTCTTGGTCCTTTACTGACGCTAAGGCGCGAAAGCGTGGGGAGCAAACAGGATTAGATACCCTGGTAGTCCACGCTGTAAACGATGAATACTAGGTGTCGGGTCGCAAGGCTCGGTACCGCAGCTAACGCATTAAGTATTCCACCTGGGGAGTACGATCGCAAGGTTG	E3B	1.50362	E3B	Polyethylene	PE	3	16	PE 16	Bacteria	Bacteroidetes	Ignavibacteria	Ignavibacteriales	Ignavibacteriaceae	Ignavibacterium
349	TACGTAGGGGGCAAGCGTTGTCCGGATTCACTGGGTGTAAAGGGCGCGCAGGCGGGTTGGCAAGTCAGAGGTGAAATCCTACAGCTTAACTGTAGAACTGCCTTTGAGACTGCTAATCTTGAGTACGGAAGAGAGAGATGGAATTCCAGGTGTAGTGGTGAAATACGTAGATATCTGGAAGAACACCAGTGGCGAAGGCGATCTCTTGGTCCTTTACTGACGCTAAGGCGCGAAAGCGTGGGGAGCAAACAGGATTAGATACCCTGGTAGTCCACGCTGTAAACGATGAATACTAGGTGTCGGGTCGCAAGGCTCGGTACCGCAGCTAACGCATTAAGTATTCCACCTGGGGAGTACGATCGCAAGGTTG	L3B	1.37196	L3B	Polylactic acid	PLA	3	16	PLA 16	Bacteria	Bacteroidetes	Ignavibacteria	Ignavibacteriales	Ignavibacteriaceae	Ignavibacterium
350	TACGTAGGGGGCAAGCGTTGTCCGGATTCACTGGGTGTAAAGGGCGCGCAGGCGGGTTGGCAAGTCAGAGGTGAAATCCTACAGCTTAACTGTAGAACTGCCTTTGAGACTGCTAATCTTGAGTACGGAAGAGAGAGATGGAATTCCAGGTGTAGTGGTGAAATACGTAGATATCTGGAAGAACACCAGTGGCGAAGGCGATCTCTTGGTCCTTTACTGACGCTAAGGCGCGAAAGCGTGGGGAGCAAACAGGATTAGATACCCTGGTAGTCCACGCTGTAAACGATGAATACTAGGTGTCGGGTCGCAAGGCTCGGTACCGCAGCTAACGCATTAAGTATTCCACCTGGGGAGTACGATCGCAAGGTTG	E1B	1.20857	E1B	Polyethylene	PE	1	16	PE 16	Bacteria	Bacteroidetes	Ignavibacteria	Ignavibacteriales	Ignavibacteriaceae	Ignavibacterium
351	TACGTAGGGGGCAAGCGTTGTCCGGATTCACTGGGTGTAAAGGGCGCGCAGGCGGGTTGGCAAGTCAGAGGTGAAATCCTACAGCTTAACTGTAGAACTGCCTTTGAGACTGCTAATCTTGAGTACGGAAGAGAGAGATGGAATTCCAGGTGTAGTGGTGAAATACGTAGATATCTGGAAGAACACCAGTGGCGAAGGCGATCTCTTGGTCCTTTACTGACGCTAAGGCGCGAAAGCGTGGGGAGCAAACAGGATTAGATACCCTGGTAGTCCACGCTGTAAACGATGAATACTAGGTGTCGGGTCGCAAGGCTCGGTACCGCAGCTAACGCATTAAGTATTCCACCTGGGGAGTACGATCGCAAGGTTG	C1B	1.18139	C1B	Control	None	1	16	CON 16	Bacteria	Bacteroidetes	Ignavibacteria	Ignavibacteriales	Ignavibacteriaceae	Ignavibacterium
352	TACGTAGGGGGCAAGCGTTGTCCGGATTCACTGGGTGTAAAGGGCGCGCAGGCGGGTTGGCAAGTCAGAGGTGAAATCCTACAGCTTAACTGTAGAACTGCCTTTGAGACTGCTAATCTTGAGTACGGAAGAGAGAGATGGAATTCCAGGTGTAGTGGTGAAATACGTAGATATCTGGAAGAACACCAGTGGCGAAGGCGATCTCTTGGTCCTTTACTGACGCTAAGGCGCGAAAGCGTGGGGAGCAAACAGGATTAGATACCCTGGTAGTCCACGCTGTAAACGATGAATACTAGGTGTCGGGTCGCAAGGCTCGGTACCGCAGCTAACGCATTAAGTATTCCACCTGGGGAGTACGATCGCAAGGTTG	C3A	1.18132	C3A	Control	None	3	7	CON 7	Bacteria	Bacteroidetes	Ignavibacteria	Ignavibacteriales	Ignavibacteriaceae	Ignavibacterium
353	TACGTAGGGGGCAAGCGTTGTCCGGATTCACTGGGTGTAAAGGGCGCGCAGGCGGGTTGGCAAGTCAGAGGTGAAATCCTACAGCTTAACTGTAGAACTGCCTTTGAGACTGCTAATCTTGAGTACGGAAGAGAGAGATGGAATTCCAGGTGTAGTGGTGAAATACGTAGATATCTGGAAGAACACCAGTGGCGAAGGCGATCTCTTGGTCCTTTACTGACGCTAAGGCGCGAAAGCGTGGGGAGCAAACAGGATTAGATACCCTGGTAGTCCACGCTGTAAACGATGAATACTAGGTGTCGGGTCGCAAGGCTCGGTACCGCAGCTAACGCATTAAGTATTCCACCTGGGGAGTACGATCGCAAGGTTG	C3B	1.17623	C3B	Control	None	3	16	CON 16	Bacteria	Bacteroidetes	Ignavibacteria	Ignavibacteriales	Ignavibacteriaceae	Ignavibacterium
354	TACGTAGGGGGCAAGCGTTGTCCGGATTCACTGGGTGTAAAGGGCGCGCAGGCGGGTTGGCAAGTCAGAGGTGAAATCCTACAGCTTAACTGTAGAACTGCCTTTGAGACTGCTAATCTTGAGTACGGAAGAGAGAGATGGAATTCCAGGTGTAGTGGTGAAATACGTAGATATCTGGAAGAACACCAGTGGCGAAGGCGATCTCTTGGTCCTTTACTGACGCTAAGGCGCGAAAGCGTGGGGAGCAAACAGGATTAGATACCCTGGTAGTCCACGCTGTAAACGATGAATACTAGGTGTCGGGTCGCAAGGCTCGGTACCGCAGCTAACGCATTAAGTATTCCACCTGGGGAGTACGATCGCAAGGTTG	L1B	1.09729	L1B	Polylactic acid	PLA	1	16	PLA 16	Bacteria	Bacteroidetes	Ignavibacteria	Ignavibacteriales	Ignavibacteriaceae	Ignavibacterium
355	TACGTAGGGGGCAAGCGTTGTCCGGATTCACTGGGTGTAAAGGGCGCGCAGGCGGGTTGGCAAGTCAGAGGTGAAATCCTACAGCTTAACTGTAGAACTGCCTTTGAGACTGCTAATCTTGAGTACGGAAGAGAGAGATGGAATTCCAGGTGTAGTGGTGAAATACGTAGATATCTGGAAGAACACCAGTGGCGAAGGCGATCTCTTGGTCCTTTACTGACGCTAAGGCGCGAAAGCGTGGGGAGCAAACAGGATTAGATACCCTGGTAGTCCACGCTGTAAACGATGAATACTAGGTGTCGGGTCGCAAGGCTCGGTACCGCAGCTAACGCATTAAGTATTCCACCTGGGGAGTACGATCGCAAGGTTG	C2B	1.06461	C2B	Control	None	2	16	CON 16	Bacteria	Bacteroidetes	Ignavibacteria	Ignavibacteriales	Ignavibacteriaceae	Ignavibacterium
356	TACGTAGGGGGCAAGCGTTGTCCGGATTCACTGGGTGTAAAGGGCGCGCAGGCGGGTTGGCAAGTCAGAGGTGAAATCCTACAGCTTAACTGTAGAACTGCCTTTGAGACTGCTAATCTTGAGTACGGAAGAGAGAGATGGAATTCCAGGTGTAGTGGTGAAATACGTAGATATCTGGAAGAACACCAGTGGCGAAGGCGATCTCTTGGTCCTTTACTGACGCTAAGGCGCGAAAGCGTGGGGAGCAAACAGGATTAGATACCCTGGTAGTCCACGCTGTAAACGATGAATACTAGGTGTCGGGTCGCAAGGCTCGGTACCGCAGCTAACGCATTAAGTATTCCACCTGGGGAGTACGATCGCAAGGTTG	L3A	1.04699	L3A	Polylactic acid	PLA	3	7	PLA 7	Bacteria	Bacteroidetes	Ignavibacteria	Ignavibacteriales	Ignavibacteriaceae	Ignavibacterium
357	TACGTAGGGGGCAAGCGTTGTCCGGATTCACTGGGTGTAAAGGGCGCGCAGGCGGGTTGGCAAGTCAGAGGTGAAATCCTACAGCTTAACTGTAGAACTGCCTTTGAGACTGCTAATCTTGAGTACGGAAGAGAGAGATGGAATTCCAGGTGTAGTGGTGAAATACGTAGATATCTGGAAGAACACCAGTGGCGAAGGCGATCTCTTGGTCCTTTACTGACGCTAAGGCGCGAAAGCGTGGGGAGCAAACAGGATTAGATACCCTGGTAGTCCACGCTGTAAACGATGAATACTAGGTGTCGGGTCGCAAGGCTCGGTACCGCAGCTAACGCATTAAGTATTCCACCTGGGGAGTACGATCGCAAGGTTG	L2B	1.02062	L2B	Polylactic acid	PLA	2	16	PLA 16	Bacteria	Bacteroidetes	Ignavibacteria	Ignavibacteriales	Ignavibacteriaceae	Ignavibacterium
358	TACGTAGGGGGCAAGCGTTGTCCGGATTTACTGGGTGTAAAGGGCGCGCAGGTGGGTTTGCAAGTCAGGGGTGAAATCCTACAGCTTAACTGTAGAACTGCCTTTGATACTGCAAATCTTGAGTACGGAAGAGAGAGGCGGAATTTCAGGTGTAGTGGTGAAATACGTAGATATCTGGAAGAACACCAGAGGCGAAGGCGGTCTCTTGGTCCGTTACTGACGCTGAGGCGCGAAAGCGTGGGGAGCAAACAGGATTAGATACCCTGGTAGTCCACGCCGTAAACGATGAATACTAGGTGTTGGGTTTTTAACTCAGTGCCGCAGCAAACGCATTAAGTATTCCACCTGGGGAGTACGATCGCAAGGTTG	E2B	1.46175	E2B	Polyethylene	PE	2	16	PE 16	Bacteria	Bacteroidetes	Ignavibacteria	Ignavibacteriales	Melioribacteraceae	IheB3-7
359	TACGTAGGGGGCAAGCGTTGTCCGGATTTACTGGGTGTAAAGGGCGCGCAGGTGGGTTTGCAAGTCAGGGGTGAAATCCTACAGCTTAACTGTAGAACTGCCTTTGATACTGCAAATCTTGAGTACGGAAGAGAGAGGCGGAATTTCAGGTGTAGTGGTGAAATACGTAGATATCTGGAAGAACACCAGAGGCGAAGGCGGTCTCTTGGTCCGTTACTGACGCTGAGGCGCGAAAGCGTGGGGAGCAAACAGGATTAGATACCCTGGTAGTCCACGCCGTAAACGATGAATACTAGGTGTTGGGTTTTTAACTCAGTGCCGCAGCAAACGCATTAAGTATTCCACCTGGGGAGTACGATCGCAAGGTTG	C3B	1.40455	C3B	Control	None	3	16	CON 16	Bacteria	Bacteroidetes	Ignavibacteria	Ignavibacteriales	Melioribacteraceae	IheB3-7
360	TACGTAGGGGGCAAGCGTTGTCCGGATTTACTGGGTGTAAAGGGCGCGCAGGTGGGTTTGCAAGTCAGGGGTGAAATCCTACAGCTTAACTGTAGAACTGCCTTTGATACTGCAAATCTTGAGTACGGAAGAGAGAGGCGGAATTTCAGGTGTAGTGGTGAAATACGTAGATATCTGGAAGAACACCAGAGGCGAAGGCGGTCTCTTGGTCCGTTACTGACGCTGAGGCGCGAAAGCGTGGGGAGCAAACAGGATTAGATACCCTGGTAGTCCACGCCGTAAACGATGAATACTAGGTGTTGGGTTTTTAACTCAGTGCCGCAGCAAACGCATTAAGTATTCCACCTGGGGAGTACGATCGCAAGGTTG	L3B	1.37744	L3B	Polylactic acid	PLA	3	16	PLA 16	Bacteria	Bacteroidetes	Ignavibacteria	Ignavibacteriales	Melioribacteraceae	IheB3-7
361	TACGTAGGGGGCAAGCGTTGTCCGGATTTACTGGGTGTAAAGGGCGCGCAGGTGGGTTTGCAAGTCAGGGGTGAAATCCTACAGCTTAACTGTAGAACTGCCTTTGATACTGCAAATCTTGAGTACGGAAGAGAGAGGCGGAATTTCAGGTGTAGTGGTGAAATACGTAGATATCTGGAAGAACACCAGAGGCGAAGGCGGTCTCTTGGTCCGTTACTGACGCTGAGGCGCGAAAGCGTGGGGAGCAAACAGGATTAGATACCCTGGTAGTCCACGCCGTAAACGATGAATACTAGGTGTTGGGTTTTTAACTCAGTGCCGCAGCAAACGCATTAAGTATTCCACCTGGGGAGTACGATCGCAAGGTTG	C2B	1.35311	C2B	Control	None	2	16	CON 16	Bacteria	Bacteroidetes	Ignavibacteria	Ignavibacteriales	Melioribacteraceae	IheB3-7
362	TACGTAGGGGGCAAGCGTTGTCCGGATTTACTGGGTGTAAAGGGCGCGCAGGTGGGTTTGCAAGTCAGGGGTGAAATCCTACAGCTTAACTGTAGAACTGCCTTTGATACTGCAAATCTTGAGTACGGAAGAGAGAGGCGGAATTTCAGGTGTAGTGGTGAAATACGTAGATATCTGGAAGAACACCAGAGGCGAAGGCGGTCTCTTGGTCCGTTACTGACGCTGAGGCGCGAAAGCGTGGGGAGCAAACAGGATTAGATACCCTGGTAGTCCACGCCGTAAACGATGAATACTAGGTGTTGGGTTTTTAACTCAGTGCCGCAGCAAACGCATTAAGTATTCCACCTGGGGAGTACGATCGCAAGGTTG	F1B	1.31678	F1B	Polyurethane foam	PUF	1	16	PUF 16	Bacteria	Bacteroidetes	Ignavibacteria	Ignavibacteriales	Melioribacteraceae	IheB3-7
363	TACGTAGGGGGCAAGCGTTGTCCGGATTTACTGGGTGTAAAGGGCGCGCAGGTGGGTTTGCAAGTCAGGGGTGAAATCCTACAGCTTAACTGTAGAACTGCCTTTGATACTGCAAATCTTGAGTACGGAAGAGAGAGGCGGAATTTCAGGTGTAGTGGTGAAATACGTAGATATCTGGAAGAACACCAGAGGCGAAGGCGGTCTCTTGGTCCGTTACTGACGCTGAGGCGCGAAAGCGTGGGGAGCAAACAGGATTAGATACCCTGGTAGTCCACGCCGTAAACGATGAATACTAGGTGTTGGGTTTTTAACTCAGTGCCGCAGCAAACGCATTAAGTATTCCACCTGGGGAGTACGATCGCAAGGTTG	V3B	1.30456	V3B	Polyvinyl chloride	PVC	3	16	PVC 16	Bacteria	Bacteroidetes	Ignavibacteria	Ignavibacteriales	Melioribacteraceae	IheB3-7
364	TACGTAGGGGGCAAGCGTTGTCCGGATTTACTGGGTGTAAAGGGCGCGCAGGTGGGTTTGCAAGTCAGGGGTGAAATCCTACAGCTTAACTGTAGAACTGCCTTTGATACTGCAAATCTTGAGTACGGAAGAGAGAGGCGGAATTTCAGGTGTAGTGGTGAAATACGTAGATATCTGGAAGAACACCAGAGGCGAAGGCGGTCTCTTGGTCCGTTACTGACGCTGAGGCGCGAAAGCGTGGGGAGCAAACAGGATTAGATACCCTGGTAGTCCACGCCGTAAACGATGAATACTAGGTGTTGGGTTTTTAACTCAGTGCCGCAGCAAACGCATTAAGTATTCCACCTGGGGAGTACGATCGCAAGGTTG	E3B	1.26524	E3B	Polyethylene	PE	3	16	PE 16	Bacteria	Bacteroidetes	Ignavibacteria	Ignavibacteriales	Melioribacteraceae	IheB3-7
365	TACGTAGGGGGCAAGCGTTGTCCGGATTTACTGGGTGTAAAGGGCGCGCAGGTGGGTTTGCAAGTCAGGGGTGAAATCCTACAGCTTAACTGTAGAACTGCCTTTGATACTGCAAATCTTGAGTACGGAAGAGAGAGGCGGAATTTCAGGTGTAGTGGTGAAATACGTAGATATCTGGAAGAACACCAGAGGCGAAGGCGGTCTCTTGGTCCGTTACTGACGCTGAGGCGCGAAAGCGTGGGGAGCAAACAGGATTAGATACCCTGGTAGTCCACGCCGTAAACGATGAATACTAGGTGTTGGGTTTTTAACTCAGTGCCGCAGCAAACGCATTAAGTATTCCACCTGGGGAGTACGATCGCAAGGTTG	L2B	1.25313	L2B	Polylactic acid	PLA	2	16	PLA 16	Bacteria	Bacteroidetes	Ignavibacteria	Ignavibacteriales	Melioribacteraceae	IheB3-7
366	TACGTAGGGGGCAAGCGTTGTCCGGATTTACTGGGTGTAAAGGGCGCGCAGGTGGGTTTGCAAGTCAGGGGTGAAATCCTACAGCTTAACTGTAGAACTGCCTTTGATACTGCAAATCTTGAGTACGGAAGAGAGAGGCGGAATTTCAGGTGTAGTGGTGAAATACGTAGATATCTGGAAGAACACCAGAGGCGAAGGCGGTCTCTTGGTCCGTTACTGACGCTGAGGCGCGAAAGCGTGGGGAGCAAACAGGATTAGATACCCTGGTAGTCCACGCCGTAAACGATGAATACTAGGTGTTGGGTTTTTAACTCAGTGCCGCAGCAAACGCATTAAGTATTCCACCTGGGGAGTACGATCGCAAGGTTG	V2B	1.2472	V2B	Polyvinyl chloride	PVC	2	16	PVC 16	Bacteria	Bacteroidetes	Ignavibacteria	Ignavibacteriales	Melioribacteraceae	IheB3-7
367	TACGTAGGGGGCAAGCGTTGTCCGGATTTACTGGGTGTAAAGGGCGCGCAGGTGGGTTTGCAAGTCAGGGGTGAAATCCTACAGCTTAACTGTAGAACTGCCTTTGATACTGCAAATCTTGAGTACGGAAGAGAGAGGCGGAATTTCAGGTGTAGTGGTGAAATACGTAGATATCTGGAAGAACACCAGAGGCGAAGGCGGTCTCTTGGTCCGTTACTGACGCTGAGGCGCGAAAGCGTGGGGAGCAAACAGGATTAGATACCCTGGTAGTCCACGCCGTAAACGATGAATACTAGGTGTTGGGTTTTTAACTCAGTGCCGCAGCAAACGCATTAAGTATTCCACCTGGGGAGTACGATCGCAAGGTTG	V1B	1.20226	V1B	Polyvinyl chloride	PVC	1	16	PVC 16	Bacteria	Bacteroidetes	Ignavibacteria	Ignavibacteriales	Melioribacteraceae	IheB3-7
368	TACGTAGGGGGCAAGCGTTGTCCGGATTTACTGGGTGTAAAGGGCGCGCAGGTGGGTTTGCAAGTCAGGGGTGAAATCCTACAGCTTAACTGTAGAACTGCCTTTGATACTGCAAATCTTGAGTACGGAAGAGAGAGGCGGAATTTCAGGTGTAGTGGTGAAATACGTAGATATCTGGAAGAACACCAGAGGCGAAGGCGGTCTCTTGGTCCGTTACTGACGCTGAGGCGCGAAAGCGTGGGGAGCAAACAGGATTAGATACCCTGGTAGTCCACGCCGTAAACGATGAATACTAGGTGTTGGGTTTTTAACTCAGTGCCGCAGCAAACGCATTAAGTATTCCACCTGGGGAGTACGATCGCAAGGTTG	C1B	1.20084	C1B	Control	None	1	16	CON 16	Bacteria	Bacteroidetes	Ignavibacteria	Ignavibacteriales	Melioribacteraceae	IheB3-7
369	TACGTAGGGGGCAAGCGTTGTCCGGATTTACTGGGTGTAAAGGGCGCGCAGGTGGGTTTGCAAGTCAGGGGTGAAATCCTACAGCTTAACTGTAGAACTGCCTTTGATACTGCAAATCTTGAGTACGGAAGAGAGAGGCGGAATTTCAGGTGTAGTGGTGAAATACGTAGATATCTGGAAGAACACCAGAGGCGAAGGCGGTCTCTTGGTCCGTTACTGACGCTGAGGCGCGAAAGCGTGGGGAGCAAACAGGATTAGATACCCTGGTAGTCCACGCCGTAAACGATGAATACTAGGTGTTGGGTTTTTAACTCAGTGCCGCAGCAAACGCATTAAGTATTCCACCTGGGGAGTACGATCGCAAGGTTG	L1B	1.18438	L1B	Polylactic acid	PLA	1	16	PLA 16	Bacteria	Bacteroidetes	Ignavibacteria	Ignavibacteriales	Melioribacteraceae	IheB3-7
370	TACGTAGGGGGCAAGCGTTGTCCGGATTTACTGGGTGTAAAGGGCGCGCAGGTGGGTTTGCAAGTCAGGGGTGAAATCCTACAGCTTAACTGTAGAACTGCCTTTGATACTGCAAATCTTGAGTACGGAAGAGAGAGGCGGAATTTCAGGTGTAGTGGTGAAATACGTAGATATCTGGAAGAACACCAGAGGCGAAGGCGGTCTCTTGGTCCGTTACTGACGCTGAGGCGCGAAAGCGTGGGGAGCAAACAGGATTAGATACCCTGGTAGTCCACGCCGTAAACGATGAATACTAGGTGTTGGGTTTTTAACTCAGTGCCGCAGCAAACGCATTAAGTATTCCACCTGGGGAGTACGATCGCAAGGTTG	F3A	1.16715	F3A	Polyurethane foam	PUF	3	7	PUF 7	Bacteria	Bacteroidetes	Ignavibacteria	Ignavibacteriales	Melioribacteraceae	IheB3-7
371	TACGTAGGGGGCAAGCGTTGTCCGGATTTACTGGGTGTAAAGGGCGCGCAGGTGGGTTTGCAAGTCAGGGGTGAAATCCTACAGCTTAACTGTAGAACTGCCTTTGATACTGCAAATCTTGAGTACGGAAGAGAGAGGCGGAATTTCAGGTGTAGTGGTGAAATACGTAGATATCTGGAAGAACACCAGAGGCGAAGGCGGTCTCTTGGTCCGTTACTGACGCTGAGGCGCGAAAGCGTGGGGAGCAAACAGGATTAGATACCCTGGTAGTCCACGCCGTAAACGATGAATACTAGGTGTTGGGTTTTTAACTCAGTGCCGCAGCAAACGCATTAAGTATTCCACCTGGGGAGTACGATCGCAAGGTTG	E1B	1.16451	E1B	Polyethylene	PE	1	16	PE 16	Bacteria	Bacteroidetes	Ignavibacteria	Ignavibacteriales	Melioribacteraceae	IheB3-7
372	TACGTAGGGGGCAAGCGTTGTCCGGATTTACTGGGTGTAAAGGGCGCGCAGGTGGGTTTGCAAGTCAGGGGTGAAATCCTACAGCTTAACTGTAGAACTGCCTTTGATACTGCAAATCTTGAGTACGGAAGAGAGAGGCGGAATTTCAGGTGTAGTGGTGAAATACGTAGATATCTGGAAGAACACCAGAGGCGAAGGCGGTCTCTTGGTCCGTTACTGACGCTGAGGCGCGAAAGCGTGGGGAGCAAACAGGATTAGATACCCTGGTAGTCCACGCCGTAAACGATGAATACTAGGTGTTGGGTTTTTAACTCAGTGCCGCAGCAAACGCATTAAGTATTCCACCTGGGGAGTACGATCGCAAGGTTG	E2A	1.1641	E2A	Polyethylene	PE	2	7	PE 7	Bacteria	Bacteroidetes	Ignavibacteria	Ignavibacteriales	Melioribacteraceae	IheB3-7
373	TACGTAGGGGGCAAGCGTTGTCCGGATTTACTGGGTGTAAAGGGCGCGCAGGTGGGTTTGCAAGTCAGGGGTGAAATCCTACAGCTTAACTGTAGAACTGCCTTTGATACTGCAAATCTTGAGTACGGAAGAGAGAGGCGGAATTTCAGGTGTAGTGGTGAAATACGTAGATATCTGGAAGAACACCAGAGGCGAAGGCGGTCTCTTGGTCCGTTACTGACGCTGAGGCGCGAAAGCGTGGGGAGCAAACAGGATTAGATACCCTGGTAGTCCACGCCGTAAACGATGAATACTAGGTGTTGGGTTTTTAACTCAGTGCCGCAGCAAACGCATTAAGTATTCCACCTGGGGAGTACGATCGCAAGGTTG	L1A	1.15381	L1A	Polylactic acid	PLA	1	7	PLA 7	Bacteria	Bacteroidetes	Ignavibacteria	Ignavibacteriales	Melioribacteraceae	IheB3-7
374	TACGTAGGGGGCAAGCGTTGTCCGGATTTACTGGGTGTAAAGGGCGCGCAGGTGGGTTTGCAAGTCAGGGGTGAAATCCTACAGCTTAACTGTAGAACTGCCTTTGATACTGCAAATCTTGAGTACGGAAGAGAGAGGCGGAATTTCAGGTGTAGTGGTGAAATACGTAGATATCTGGAAGAACACCAGAGGCGAAGGCGGTCTCTTGGTCCGTTACTGACGCTGAGGCGCGAAAGCGTGGGGAGCAAACAGGATTAGATACCCTGGTAGTCCACGCCGTAAACGATGAATACTAGGTGTTGGGTTTTTAACTCAGTGCCGCAGCAAACGCATTAAGTATTCCACCTGGGGAGTACGATCGCAAGGTTG	L3A	1.0938	L3A	Polylactic acid	PLA	3	7	PLA 7	Bacteria	Bacteroidetes	Ignavibacteria	Ignavibacteriales	Melioribacteraceae	IheB3-7
375	TACGTAGGGGGCAAGCGTTGTCCGGATTTACTGGGTGTAAAGGGCGCGCAGGTGGGTTTGCAAGTCAGGGGTGAAATCCTACAGCTTAACTGTAGAACTGCCTTTGATACTGCAAATCTTGAGTACGGAAGAGAGAGGCGGAATTTCAGGTGTAGTGGTGAAATACGTAGATATCTGGAAGAACACCAGAGGCGAAGGCGGTCTCTTGGTCCGTTACTGACGCTGAGGCGCGAAAGCGTGGGGAGCAAACAGGATTAGATACCCTGGTAGTCCACGCCGTAAACGATGAATACTAGGTGTTGGGTTTTTAACTCAGTGCCGCAGCAAACGCATTAAGTATTCCACCTGGGGAGTACGATCGCAAGGTTG	C3A	1.09322	C3A	Control	None	3	7	CON 7	Bacteria	Bacteroidetes	Ignavibacteria	Ignavibacteriales	Melioribacteraceae	IheB3-7
376	TACGTAGGGGGCAAGCGTTGTCCGGATTTACTGGGTGTAAAGGGCGCGCAGGTGGGTTTGCAAGTCAGGGGTGAAATCCTACAGCTTAACTGTAGAACTGCCTTTGATACTGCAAATCTTGAGTACGGAAGAGAGAGGCGGAATTTCAGGTGTAGTGGTGAAATACGTAGATATCTGGAAGAACACCAGAGGCGAAGGCGGTCTCTTGGTCCGTTACTGACGCTGAGGCGCGAAAGCGTGGGGAGCAAACAGGATTAGATACCCTGGTAGTCCACGCCGTAAACGATGAATACTAGGTGTTGGGTTTTTAACTCAGTGCCGCAGCAAACGCATTAAGTATTCCACCTGGGGAGTACGATCGCAAGGTTG	F1A	1.05939	F1A	Polyurethane foam	PUF	1	7	PUF 7	Bacteria	Bacteroidetes	Ignavibacteria	Ignavibacteriales	Melioribacteraceae	IheB3-7
377	TACGTAGGGGGCAAGCGTTGTCCGGATTTACTGGGTGTAAAGGGCGCGCAGGTGGGTTTGCAAGTCAGGGGTGAAATCCTACAGCTTAACTGTAGAACTGCCTTTGATACTGCAAATCTTGAGTACGGAAGAGAGAGGCGGAATTTCAGGTGTAGTGGTGAAATACGTAGATATCTGGAAGAACACCAGAGGCGAAGGCGGTCTCTTGGTCCGTTACTGACGCTGAGGCGCGAAAGCGTGGGGAGCAAACAGGATTAGATACCCTGGTAGTCCACGCCGTAAACGATGAATACTAGGTGTTGGGTTTTTAACTCAGTGCCGCAGCAAACGCATTAAGTATTCCACCTGGGGAGTACGATCGCAAGGTTG	L2A	1.05785	L2A	Polylactic acid	PLA	2	7	PLA 7	Bacteria	Bacteroidetes	Ignavibacteria	Ignavibacteriales	Melioribacteraceae	IheB3-7
378	TACGTAGGGGGCAAGCGTTGTCCGGATTTACTGGGTGTAAAGGGCGCGCAGGTGGGTTTGCAAGTCAGGGGTGAAATCCTACAGCTTAACTGTAGAACTGCCTTTGATACTGCAAATCTTGAGTACGGAAGAGAGAGGCGGAATTTCAGGTGTAGTGGTGAAATACGTAGATATCTGGAAGAACACCAGAGGCGAAGGCGGTCTCTTGGTCCGTTACTGACGCTGAGGCGCGAAAGCGTGGGGAGCAAACAGGATTAGATACCCTGGTAGTCCACGCCGTAAACGATGAATACTAGGTGTTGGGTTTTTAACTCAGTGCCGCAGCAAACGCATTAAGTATTCCACCTGGGGAGTACGATCGCAAGGTTG	C2A	1.04258	C2A	Control	None	2	7	CON 7	Bacteria	Bacteroidetes	Ignavibacteria	Ignavibacteriales	Melioribacteraceae	IheB3-7
379	TACGTAGGGGGCAAGCGTTGTCCGGATTTACTGGGTGTAAAGGGCGCGCAGGTGGGTTTGCAAGTCAGGGGTGAAATCCTACAGCTTAACTGTAGAACTGCCTTTGATACTGCAAATCTTGAGTACGGAAGAGAGAGGCGGAATTTCAGGTGTAGTGGTGAAATACGTAGATATCTGGAAGAACACCAGAGGCGAAGGCGGTCTCTTGGTCCGTTACTGACGCTGAGGCGCGAAAGCGTGGGGAGCAAACAGGATTAGATACCCTGGTAGTCCACGCCGTAAACGATGAATACTAGGTGTTGGGTTTTTAACTCAGTGCCGCAGCAAACGCATTAAGTATTCCACCTGGGGAGTACGATCGCAAGGTTG	F3B	1.03226	F3B	Polyurethane foam	PUF	3	16	PUF 16	Bacteria	Bacteroidetes	Ignavibacteria	Ignavibacteriales	Melioribacteraceae	IheB3-7
380	TACGTAGGGAGCGAGCGTTATCCGGAATTATTGGGCGTAAAGCGTGCGTAGGCGGTTTGTTAAGTCAAATCTGAAAGCCCCCGGCTTAACCGGGGAGGGTGATTTGAAACTGGCAGACTTGAGTACGGCAGAGGTTAGTGGAATTCAATGTGTAGCGGTGGAATGCGTAGATATATTGAGGAACACCAGTGGCGAAGGCGGCTAACTGGACCGGAACTGACGCTGAGGCACGAAAGCGTGGGGAGCAAACAGGATTAGATACCCTGGTAGTCCACGCCGTAAACGATGAGAACTAAGTGTTGGGGTTACCCAGTGCTGAAGCTAACGCATTAAGTTCTCCGCCTGGGGAGTACGACCGCAAGGTTG	V3B	2.66158	V3B	Polyvinyl chloride	PVC	3	16	PVC 16	Bacteria	Tenericutes	Mollicutes	Izimaplasmatales	Izimaplasmataceae	Izimaplasma
381	TACGTAGGGAGCGAGCGTTATCCGGAATTATTGGGCGTAAAGCGTGCGTAGGCGGTTTGTTAAGTCAAATCTGAAAGCCCCCGGCTTAACCGGGGAGGGTGATTTGAAACTGGCAGACTTGAGTACGGCAGAGGTTAGTGGAATTCAATGTGTAGCGGTGGAATGCGTAGATATATTGAGGAACACCAGTGGCGAAGGCGGCTAACTGGACCGGAACTGACGCTGAGGCACGAAAGCGTGGGGAGCAAACAGGATTAGATACCCTGGTAGTCCACGCCGTAAACGATGAGAACTAAGTGTTGGGGTTACCCAGTGCTGAAGCTAACGCATTAAGTTCTCCGCCTGGGGAGTACGACCGCAAGGTTG	V1B	2.62174	V1B	Polyvinyl chloride	PVC	1	16	PVC 16	Bacteria	Tenericutes	Mollicutes	Izimaplasmatales	Izimaplasmataceae	Izimaplasma
382	TACGTAGGGAGCGAGCGTTATCCGGAATTATTGGGCGTAAAGCGTGCGTAGGCGGTTTGTTAAGTCAAATCTGAAAGCCCCCGGCTTAACCGGGGAGGGTGATTTGAAACTGGCAGACTTGAGTACGGCAGAGGTTAGTGGAATTCAATGTGTAGCGGTGGAATGCGTAGATATATTGAGGAACACCAGTGGCGAAGGCGGCTAACTGGACCGGAACTGACGCTGAGGCACGAAAGCGTGGGGAGCAAACAGGATTAGATACCCTGGTAGTCCACGCCGTAAACGATGAGAACTAAGTGTTGGGGTTACCCAGTGCTGAAGCTAACGCATTAAGTTCTCCGCCTGGGGAGTACGACCGCAAGGTTG	V2B	2.322	V2B	Polyvinyl chloride	PVC	2	16	PVC 16	Bacteria	Tenericutes	Mollicutes	Izimaplasmatales	Izimaplasmataceae	Izimaplasma
383	TACGTAGGGAGCGAGCGTTATCCGGAATTATTGGGCGTAAAGCGTGCGTAGGCGGTTTGTTAAGTCAAATCTGAAAGCCCCCGGCTTAACCGGGGAGGGTGATTTGAAACTGGCAGACTTGAGTACGGCAGAGGTTAGTGGAATTCAATGTGTAGCGGTGGAATGCGTAGATATATTGAGGAACACCAGTGGCGAAGGCGGCTAACTGGACCGGAACTGACGCTGAGGCACGAAAGCGTGGGGAGCAAACAGGATTAGATACCCTGGTAGTCCACGCCGTAAACGATGAGAACTAAGTGTTGGGGTTACCCAGTGCTGAAGCTAACGCATTAAGTTCTCCGCCTGGGGAGTACGACCGCAAGGTTG	V2A	1.51933	V2A	Polyvinyl chloride	PVC	2	7	PVC 7	Bacteria	Tenericutes	Mollicutes	Izimaplasmatales	Izimaplasmataceae	Izimaplasma
384	TACGTAGGGAGCGAGCGTTATCCGGAATTATTGGGCGTAAAGCGTGCGTAGGCGGTTTGTTAAGTCAAATCTGAAAGCCCCCGGCTTAACCGGGGAGGGTGATTTGAAACTGGCAGACTTGAGTACGGCAGAGGTTAGTGGAATTCAATGTGTAGCGGTGGAATGCGTAGATATATTGAGGAACACCAGTGGCGAAGGCGGCTAACTGGACCGGAACTGACGCTGAGGCACGAAAGCGTGGGGAGCAAACAGGATTAGATACCCTGGTAGTCCACGCCGTAAACGATGAGAACTAAGTGTTGGGGTTACCCAGTGCTGAAGCTAACGCATTAAGTTCTCCGCCTGGGGAGTACGACCGCAAGGTTG	F1B	1.44822	F1B	Polyurethane foam	PUF	1	16	PUF 16	Bacteria	Tenericutes	Mollicutes	Izimaplasmatales	Izimaplasmataceae	Izimaplasma
385	TACGTAGGGAGCGAGCGTTATCCGGAATTATTGGGCGTAAAGCGTGCGTAGGCGGTTTGTTAAGTCAAATCTGAAAGCCCCCGGCTTAACCGGGGAGGGTGATTTGAAACTGGCAGACTTGAGTACGGCAGAGGTTAGTGGAATTCAATGTGTAGCGGTGGAATGCGTAGATATATTGAGGAACACCAGTGGCGAAGGCGGCTAACTGGACCGGAACTGACGCTGAGGCACGAAAGCGTGGGGAGCAAACAGGATTAGATACCCTGGTAGTCCACGCCGTAAACGATGAGAACTAAGTGTTGGGGTTACCCAGTGCTGAAGCTAACGCATTAAGTTCTCCGCCTGGGGAGTACGACCGCAAGGTTG	V3A	1.42749	V3A	Polyvinyl chloride	PVC	3	7	PVC 7	Bacteria	Tenericutes	Mollicutes	Izimaplasmatales	Izimaplasmataceae	Izimaplasma
386	TACGTAGGGAGCGAGCGTTATCCGGAATTATTGGGCGTAAAGCGTGCGTAGGCGGTTTGTTAAGTCAAATCTGAAAGCCCCCGGCTTAACCGGGGAGGGTGATTTGAAACTGGCAGACTTGAGTACGGCAGAGGTTAGTGGAATTCAATGTGTAGCGGTGGAATGCGTAGATATATTGAGGAACACCAGTGGCGAAGGCGGCTAACTGGACCGGAACTGACGCTGAGGCACGAAAGCGTGGGGAGCAAACAGGATTAGATACCCTGGTAGTCCACGCCGTAAACGATGAGAACTAAGTGTTGGGGTTACCCAGTGCTGAAGCTAACGCATTAAGTTCTCCGCCTGGGGAGTACGACCGCAAGGTTG	V1A	1.42447	V1A	Polyvinyl chloride	PVC	1	7	PVC 7	Bacteria	Tenericutes	Mollicutes	Izimaplasmatales	Izimaplasmataceae	Izimaplasma
387	TACGTAGGGAGCGAGCGTTATCCGGAATTATTGGGCGTAAAGCGTGCGTAGGCGGTTTGTTAAGTCAAATCTGAAAGCCCCCGGCTTAACCGGGGAGGGTGATTTGAAACTGGCAGACTTGAGTACGGCAGAGGTTAGTGGAATTCAATGTGTAGCGGTGGAATGCGTAGATATATTGAGGAACACCAGTGGCGAAGGCGGCTAACTGGACCGGAACTGACGCTGAGGCACGAAAGCGTGGGGAGCAAACAGGATTAGATACCCTGGTAGTCCACGCCGTAAACGATGAGAACTAAGTGTTGGGGTTACCCAGTGCTGAAGCTAACGCATTAAGTTCTCCGCCTGGGGAGTACGACCGCAAGGTTG	F2B	1.29676	F2B	Polyurethane foam	PUF	2	16	PUF 16	Bacteria	Tenericutes	Mollicutes	Izimaplasmatales	Izimaplasmataceae	Izimaplasma
388	TACGTAGGGAGCGAGCGTTATCCGGAATTATTGGGCGTAAAGCGTGCGTAGGCGGTTTGTTAAGTCAAATCTGAAAGCCCCCGGCTTAACCGGGGAGGGTGATTTGAAACTGGCAGACTTGAGTACGGCAGAGGTTAGTGGAATTCAATGTGTAGCGGTGGAATGCGTAGATATATTGAGGAACACCAGTGGCGAAGGCGGCTAACTGGACCGGAACTGACGCTGAGGCACGAAAGCGTGGGGAGCAAACAGGATTAGATACCCTGGTAGTCCACGCCGTAAACGATGAGAACTAAGTGTTGGGGTTACCCAGTGCTGAAGCTAACGCATTAAGTTCTCCGCCTGGGGAGTACGACCGCAAGGTTG	L2B	1.17764	L2B	Polylactic acid	PLA	2	16	PLA 16	Bacteria	Tenericutes	Mollicutes	Izimaplasmatales	Izimaplasmataceae	Izimaplasma
389	TACGTAGGGAGCGAGCGTTATCCGGAATTATTGGGCGTAAAGCGTGCGTAGGCGGTTTGTTAAGTCAAATCTGAAAGCCCCCGGCTTAACCGGGGAGGGTGATTTGAAACTGGCAGACTTGAGTACGGCAGAGGTTAGTGGAATTCAATGTGTAGCGGTGGAATGCGTAGATATATTGAGGAACACCAGTGGCGAAGGCGGCTAACTGGACCGGAACTGACGCTGAGGCACGAAAGCGTGGGGAGCAAACAGGATTAGATACCCTGGTAGTCCACGCCGTAAACGATGAGAACTAAGTGTTGGGGTTACCCAGTGCTGAAGCTAACGCATTAAGTTCTCCGCCTGGGGAGTACGACCGCAAGGTTG	F3B	1.14464	F3B	Polyurethane foam	PUF	3	16	PUF 16	Bacteria	Tenericutes	Mollicutes	Izimaplasmatales	Izimaplasmataceae	Izimaplasma
390	TACGTAGGGAGCGAGCGTTATCCGGAATTATTGGGCGTAAAGCGTGCGTAGGCGGTTTGTTAAGTCAAATCTGAAAGCCCCCGGCTTAACCGGGGAGGGTGATTTGAAACTGGCAGACTTGAGTACGGCAGAGGTTAGTGGAATTCAATGTGTAGCGGTGGAATGCGTAGATATATTGAGGAACACCAGTGGCGAAGGCGGCTAACTGGACCGGAACTGACGCTGAGGCACGAAAGCGTGGGGAGCAAACAGGATTAGATACCCTGGTAGTCCACGCCGTAAACGATGAGAACTAAGTGTTGGGGTTACCCAGTGCTGAAGCTAACGCATTAAGTTCTCCGCCTGGGGAGTACGACCGCAAGGTTG	L1B	1.11123	L1B	Polylactic acid	PLA	1	16	PLA 16	Bacteria	Tenericutes	Mollicutes	Izimaplasmatales	Izimaplasmataceae	Izimaplasma
391	TACGTAGGGAGCGAGCGTTATCCGGAATTATTGGGCGTAAAGCGTGCGTAGGCGGTTTGTTAAGTCAAATCTGAAAGCCCCCGGCTTAACCGGGGAGGGTGATTTGAAACTGGCAGACTTGAGTACGGCAGAGGTTAGTGGAATTCAATGTGTAGCGGTGGAATGCGTAGATATATTGAGGAACACCAGTGGCGAAGGCGGCTAACTGGACCGGAACTGACGCTGAGGCACGAAAGCGTGGGGAGCAAACAGGATTAGATACCCTGGTAGTCCACGCCGTAAACGATGAGAACTAAGTGTTGGGGTTACCCAGTGCTGAAGCTAACGCATTAAGTTCTCCGCCTGGGGAGTACGACCGCAAGGTTG	E1B	1.07639	E1B	Polyethylene	PE	1	16	PE 16	Bacteria	Tenericutes	Mollicutes	Izimaplasmatales	Izimaplasmataceae	Izimaplasma
392	TACGTAGGGAGCGAGCGTTATCCGGAATTATTGGGCGTAAAGCGTGCGTAGGCGGTTTGTTAAGTCAAATCTGAAAGCCCCCGGCTTAACCGGGGAGGGTGATTTGAAACTGGCAGACTTGAGTACGGCAGAGGTTAGTGGAATTCAATGTGTAGCGGTGGAATGCGTAGATATATTGAGGAACACCAGTGGCGAAGGCGGCTAACTGGACCGGAACTGACGCTGAGGCACGAAAGCGTGGGGAGCAAACAGGATTAGATACCCTGGTAGTCCACGCCGTAAACGATGAGAACTAAGTGTTGGGGTTACCCAGTGCTGAAGCTAACGCATTAAGTTCTCCGCCTGGGGAGTACGACCGCAAGGTTG	F1A	1.07234	F1A	Polyurethane foam	PUF	1	7	PUF 7	Bacteria	Tenericutes	Mollicutes	Izimaplasmatales	Izimaplasmataceae	Izimaplasma
393	TACGTAGGGAGCGAGCGTTATCCGGAATTATTGGGCGTAAAGCGTGCGTAGGCGGTTTGTTAAGTCAAATCTGAAAGCCCCCGGCTTAACCGGGGAGGGTGATTTGAAACTGGCAGACTTGAGTACGGCAGAGGTTAGTGGAATTCAATGTGTAGCGGTGGAATGCGTAGATATATTGAGGAACACCAGTGGCGAAGGCGGCTAACTGGACCGGAACTGACGCTGAGGCACGAAAGCGTGGGGAGCAAACAGGATTAGATACCCTGGTAGTCCACGCCGTAAACGATGAGAACTAAGTGTTGGGGTTACCCAGTGCTGAAGCTAACGCATTAAGTTCTCCGCCTGGGGAGTACGACCGCAAGGTTG	F3A	1.05472	F3A	Polyurethane foam	PUF	3	7	PUF 7	Bacteria	Tenericutes	Mollicutes	Izimaplasmatales	Izimaplasmataceae	Izimaplasma
394	TACGTAGGGAGCGAGCGTTATCCGGAATTATTGGGCGTAAAGCGTGCGTAGGCGGTTTGTTAAGTCAAATCTGAAAGCCCCCGGCTTAACCGGGGAGGGTGATTTGAAACTGGCAGACTTGAGTACGGCAGAGGTTAGTGGAATTCAATGTGTAGCGGTGGAATGCGTAGATATATTGAGGAACACCAGTGGCGAAGGCGGCTAACTGGACCGGAACTGACGCTGAGGCACGAAAGCGTGGGGAGCAAACAGGATTAGATACCCTGGTAGTCCACGCCGTAAACGATGAGAACTAAGTGTTGGGGTTACCCAGTGCTGAAGCTAACGCATTAAGTTCTCCGCCTGGGGAGTACGACCGCAAGGTTG	E3B	1.00853	E3B	Polyethylene	PE	3	16	PE 16	Bacteria	Tenericutes	Mollicutes	Izimaplasmatales	Izimaplasmataceae	Izimaplasma
395	TACGGAGGGTGCAAGCGTTATCCGGAATCACTGGGTTTAAAGGGTGCGTAGGTGGCTATGTAAGTCAGAGGTGAAAGCCCGGCGCTTAACGTCGGAATTGCCTTTGATACTGCGTAGCTTGAATTGGGTTGAGGTAGGCGGAATGAGTCATGTAGCGGTGAAATGCATAGATATGACTTAGAACACCGATTGCGAAGGCAGCTTACTGGACCTTGATTGACACTGAGGCACGAAAGCGTGGGGAGCGAACAGGATTAGATACCCTGGTAGTCCACGCCCTAAACGATGTTTACTCGATATTCGCCCACTTATGTGGTGAGTGTCTAAGGGAAACCGATAAGTAAACCACCTGGGGAGTACGTTCGCAAGAATG	T0	2.45835	T0	Initial	Initial	0	0	Initial	Bacteria	Bacteroidetes	Bacteroidia	Chitinophagales	Saprospiraceae	Lewinella
396	TACGGAGGGTGCAAGCGTTATCCGGAATCACTGGGTTTAAAGGGTGCGTAGGTGGCTATGTAAGTCAGAGGTGAAAGCCCGGCGCTTAACGTCGGAATTGCCTTTGATACTGCGTAGCTTGAATTGGGTTGAGGTAGGCGGAATGAGTCATGTAGCGGTGAAATGCATAGATATGACTTAGAACACCGATTGCGAAGGCAGCTTACTGGACCTTGATTGACACTGAGGCACGAAAGCGTGGGGAGCGAACAGGATTAGATACCCTGGTAGTCCACGCCCTAAACGATGTTTACTCGATATTCGCCCACTTATGTGGTGAGTGTCTAAGGGAAACCGATAAGTAAACCACCTGGGGAGTACGTTCGCAAGAATG	F3A	1.93276	F3A	Polyurethane foam	PUF	3	7	PUF 7	Bacteria	Bacteroidetes	Bacteroidia	Chitinophagales	Saprospiraceae	Lewinella
397	TACGGAGGGTGCAAGCGTTATCCGGAATCACTGGGTTTAAAGGGTGCGTAGGTGGCTATGTAAGTCAGAGGTGAAAGCCCGGCGCTTAACGTCGGAATTGCCTTTGATACTGCGTAGCTTGAATTGGGTTGAGGTAGGCGGAATGAGTCATGTAGCGGTGAAATGCATAGATATGACTTAGAACACCGATTGCGAAGGCAGCTTACTGGACCTTGATTGACACTGAGGCACGAAAGCGTGGGGAGCGAACAGGATTAGATACCCTGGTAGTCCACGCCCTAAACGATGTTTACTCGATATTCGCCCACTTATGTGGTGAGTGTCTAAGGGAAACCGATAAGTAAACCACCTGGGGAGTACGTTCGCAAGAATG	C2A	1.79855	C2A	Control	None	2	7	CON 7	Bacteria	Bacteroidetes	Bacteroidia	Chitinophagales	Saprospiraceae	Lewinella
398	TACGGAGGGTGCAAGCGTTATCCGGAATCACTGGGTTTAAAGGGTGCGTAGGTGGCTATGTAAGTCAGAGGTGAAAGCCCGGCGCTTAACGTCGGAATTGCCTTTGATACTGCGTAGCTTGAATTGGGTTGAGGTAGGCGGAATGAGTCATGTAGCGGTGAAATGCATAGATATGACTTAGAACACCGATTGCGAAGGCAGCTTACTGGACCTTGATTGACACTGAGGCACGAAAGCGTGGGGAGCGAACAGGATTAGATACCCTGGTAGTCCACGCCCTAAACGATGTTTACTCGATATTCGCCCACTTATGTGGTGAGTGTCTAAGGGAAACCGATAAGTAAACCACCTGGGGAGTACGTTCGCAAGAATG	F3B	1.7898	F3B	Polyurethane foam	PUF	3	16	PUF 16	Bacteria	Bacteroidetes	Bacteroidia	Chitinophagales	Saprospiraceae	Lewinella
399	TACGGAGGGTGCAAGCGTTATCCGGAATCACTGGGTTTAAAGGGTGCGTAGGTGGCTATGTAAGTCAGAGGTGAAAGCCCGGCGCTTAACGTCGGAATTGCCTTTGATACTGCGTAGCTTGAATTGGGTTGAGGTAGGCGGAATGAGTCATGTAGCGGTGAAATGCATAGATATGACTTAGAACACCGATTGCGAAGGCAGCTTACTGGACCTTGATTGACACTGAGGCACGAAAGCGTGGGGAGCGAACAGGATTAGATACCCTGGTAGTCCACGCCCTAAACGATGTTTACTCGATATTCGCCCACTTATGTGGTGAGTGTCTAAGGGAAACCGATAAGTAAACCACCTGGGGAGTACGTTCGCAAGAATG	F2A	1.7242	F2A	Polyurethane foam	PUF	2	7	PUF 7	Bacteria	Bacteroidetes	Bacteroidia	Chitinophagales	Saprospiraceae	Lewinella
400	TACGGAGGGTGCAAGCGTTATCCGGAATCACTGGGTTTAAAGGGTGCGTAGGTGGCTATGTAAGTCAGAGGTGAAAGCCCGGCGCTTAACGTCGGAATTGCCTTTGATACTGCGTAGCTTGAATTGGGTTGAGGTAGGCGGAATGAGTCATGTAGCGGTGAAATGCATAGATATGACTTAGAACACCGATTGCGAAGGCAGCTTACTGGACCTTGATTGACACTGAGGCACGAAAGCGTGGGGAGCGAACAGGATTAGATACCCTGGTAGTCCACGCCCTAAACGATGTTTACTCGATATTCGCCCACTTATGTGGTGAGTGTCTAAGGGAAACCGATAAGTAAACCACCTGGGGAGTACGTTCGCAAGAATG	L2A	1.64965	L2A	Polylactic acid	PLA	2	7	PLA 7	Bacteria	Bacteroidetes	Bacteroidia	Chitinophagales	Saprospiraceae	Lewinella
401	TACGGAGGGTGCAAGCGTTATCCGGAATCACTGGGTTTAAAGGGTGCGTAGGTGGCTATGTAAGTCAGAGGTGAAAGCCCGGCGCTTAACGTCGGAATTGCCTTTGATACTGCGTAGCTTGAATTGGGTTGAGGTAGGCGGAATGAGTCATGTAGCGGTGAAATGCATAGATATGACTTAGAACACCGATTGCGAAGGCAGCTTACTGGACCTTGATTGACACTGAGGCACGAAAGCGTGGGGAGCGAACAGGATTAGATACCCTGGTAGTCCACGCCCTAAACGATGTTTACTCGATATTCGCCCACTTATGTGGTGAGTGTCTAAGGGAAACCGATAAGTAAACCACCTGGGGAGTACGTTCGCAAGAATG	V1B	1.60639	V1B	Polyvinyl chloride	PVC	1	16	PVC 16	Bacteria	Bacteroidetes	Bacteroidia	Chitinophagales	Saprospiraceae	Lewinella
402	TACGGAGGGTGCAAGCGTTATCCGGAATCACTGGGTTTAAAGGGTGCGTAGGTGGCTATGTAAGTCAGAGGTGAAAGCCCGGCGCTTAACGTCGGAATTGCCTTTGATACTGCGTAGCTTGAATTGGGTTGAGGTAGGCGGAATGAGTCATGTAGCGGTGAAATGCATAGATATGACTTAGAACACCGATTGCGAAGGCAGCTTACTGGACCTTGATTGACACTGAGGCACGAAAGCGTGGGGAGCGAACAGGATTAGATACCCTGGTAGTCCACGCCCTAAACGATGTTTACTCGATATTCGCCCACTTATGTGGTGAGTGTCTAAGGGAAACCGATAAGTAAACCACCTGGGGAGTACGTTCGCAAGAATG	V2A	1.58915	V2A	Polyvinyl chloride	PVC	2	7	PVC 7	Bacteria	Bacteroidetes	Bacteroidia	Chitinophagales	Saprospiraceae	Lewinella
403	TACGGAGGGTGCAAGCGTTATCCGGAATCACTGGGTTTAAAGGGTGCGTAGGTGGCTATGTAAGTCAGAGGTGAAAGCCCGGCGCTTAACGTCGGAATTGCCTTTGATACTGCGTAGCTTGAATTGGGTTGAGGTAGGCGGAATGAGTCATGTAGCGGTGAAATGCATAGATATGACTTAGAACACCGATTGCGAAGGCAGCTTACTGGACCTTGATTGACACTGAGGCACGAAAGCGTGGGGAGCGAACAGGATTAGATACCCTGGTAGTCCACGCCCTAAACGATGTTTACTCGATATTCGCCCACTTATGTGGTGAGTGTCTAAGGGAAACCGATAAGTAAACCACCTGGGGAGTACGTTCGCAAGAATG	V2B	1.55534	V2B	Polyvinyl chloride	PVC	2	16	PVC 16	Bacteria	Bacteroidetes	Bacteroidia	Chitinophagales	Saprospiraceae	Lewinella
404	TACGGAGGGTGCAAGCGTTATCCGGAATCACTGGGTTTAAAGGGTGCGTAGGTGGCTATGTAAGTCAGAGGTGAAAGCCCGGCGCTTAACGTCGGAATTGCCTTTGATACTGCGTAGCTTGAATTGGGTTGAGGTAGGCGGAATGAGTCATGTAGCGGTGAAATGCATAGATATGACTTAGAACACCGATTGCGAAGGCAGCTTACTGGACCTTGATTGACACTGAGGCACGAAAGCGTGGGGAGCGAACAGGATTAGATACCCTGGTAGTCCACGCCCTAAACGATGTTTACTCGATATTCGCCCACTTATGTGGTGAGTGTCTAAGGGAAACCGATAAGTAAACCACCTGGGGAGTACGTTCGCAAGAATG	V1A	1.54366	V1A	Polyvinyl chloride	PVC	1	7	PVC 7	Bacteria	Bacteroidetes	Bacteroidia	Chitinophagales	Saprospiraceae	Lewinella
405	TACGGAGGGTGCAAGCGTTATCCGGAATCACTGGGTTTAAAGGGTGCGTAGGTGGCTATGTAAGTCAGAGGTGAAAGCCCGGCGCTTAACGTCGGAATTGCCTTTGATACTGCGTAGCTTGAATTGGGTTGAGGTAGGCGGAATGAGTCATGTAGCGGTGAAATGCATAGATATGACTTAGAACACCGATTGCGAAGGCAGCTTACTGGACCTTGATTGACACTGAGGCACGAAAGCGTGGGGAGCGAACAGGATTAGATACCCTGGTAGTCCACGCCCTAAACGATGTTTACTCGATATTCGCCCACTTATGTGGTGAGTGTCTAAGGGAAACCGATAAGTAAACCACCTGGGGAGTACGTTCGCAAGAATG	C3A	1.53772	C3A	Control	None	3	7	CON 7	Bacteria	Bacteroidetes	Bacteroidia	Chitinophagales	Saprospiraceae	Lewinella
406	TACGGAGGGTGCAAGCGTTATCCGGAATCACTGGGTTTAAAGGGTGCGTAGGTGGCTATGTAAGTCAGAGGTGAAAGCCCGGCGCTTAACGTCGGAATTGCCTTTGATACTGCGTAGCTTGAATTGGGTTGAGGTAGGCGGAATGAGTCATGTAGCGGTGAAATGCATAGATATGACTTAGAACACCGATTGCGAAGGCAGCTTACTGGACCTTGATTGACACTGAGGCACGAAAGCGTGGGGAGCGAACAGGATTAGATACCCTGGTAGTCCACGCCCTAAACGATGTTTACTCGATATTCGCCCACTTATGTGGTGAGTGTCTAAGGGAAACCGATAAGTAAACCACCTGGGGAGTACGTTCGCAAGAATG	F1A	1.5334	F1A	Polyurethane foam	PUF	1	7	PUF 7	Bacteria	Bacteroidetes	Bacteroidia	Chitinophagales	Saprospiraceae	Lewinella
407	TACGGAGGGTGCAAGCGTTATCCGGAATCACTGGGTTTAAAGGGTGCGTAGGTGGCTATGTAAGTCAGAGGTGAAAGCCCGGCGCTTAACGTCGGAATTGCCTTTGATACTGCGTAGCTTGAATTGGGTTGAGGTAGGCGGAATGAGTCATGTAGCGGTGAAATGCATAGATATGACTTAGAACACCGATTGCGAAGGCAGCTTACTGGACCTTGATTGACACTGAGGCACGAAAGCGTGGGGAGCGAACAGGATTAGATACCCTGGTAGTCCACGCCCTAAACGATGTTTACTCGATATTCGCCCACTTATGTGGTGAGTGTCTAAGGGAAACCGATAAGTAAACCACCTGGGGAGTACGTTCGCAAGAATG	C1A	1.52677	C1A	Control	None	1	7	CON 7	Bacteria	Bacteroidetes	Bacteroidia	Chitinophagales	Saprospiraceae	Lewinella
408	TACGGAGGGTGCAAGCGTTATCCGGAATCACTGGGTTTAAAGGGTGCGTAGGTGGCTATGTAAGTCAGAGGTGAAAGCCCGGCGCTTAACGTCGGAATTGCCTTTGATACTGCGTAGCTTGAATTGGGTTGAGGTAGGCGGAATGAGTCATGTAGCGGTGAAATGCATAGATATGACTTAGAACACCGATTGCGAAGGCAGCTTACTGGACCTTGATTGACACTGAGGCACGAAAGCGTGGGGAGCGAACAGGATTAGATACCCTGGTAGTCCACGCCCTAAACGATGTTTACTCGATATTCGCCCACTTATGTGGTGAGTGTCTAAGGGAAACCGATAAGTAAACCACCTGGGGAGTACGTTCGCAAGAATG	F1B	1.51637	F1B	Polyurethane foam	PUF	1	16	PUF 16	Bacteria	Bacteroidetes	Bacteroidia	Chitinophagales	Saprospiraceae	Lewinella
409	TACGGAGGGTGCAAGCGTTATCCGGAATCACTGGGTTTAAAGGGTGCGTAGGTGGCTATGTAAGTCAGAGGTGAAAGCCCGGCGCTTAACGTCGGAATTGCCTTTGATACTGCGTAGCTTGAATTGGGTTGAGGTAGGCGGAATGAGTCATGTAGCGGTGAAATGCATAGATATGACTTAGAACACCGATTGCGAAGGCAGCTTACTGGACCTTGATTGACACTGAGGCACGAAAGCGTGGGGAGCGAACAGGATTAGATACCCTGGTAGTCCACGCCCTAAACGATGTTTACTCGATATTCGCCCACTTATGTGGTGAGTGTCTAAGGGAAACCGATAAGTAAACCACCTGGGGAGTACGTTCGCAAGAATG	L1A	1.50097	L1A	Polylactic acid	PLA	1	7	PLA 7	Bacteria	Bacteroidetes	Bacteroidia	Chitinophagales	Saprospiraceae	Lewinella
410	TACGGAGGGTGCAAGCGTTATCCGGAATCACTGGGTTTAAAGGGTGCGTAGGTGGCTATGTAAGTCAGAGGTGAAAGCCCGGCGCTTAACGTCGGAATTGCCTTTGATACTGCGTAGCTTGAATTGGGTTGAGGTAGGCGGAATGAGTCATGTAGCGGTGAAATGCATAGATATGACTTAGAACACCGATTGCGAAGGCAGCTTACTGGACCTTGATTGACACTGAGGCACGAAAGCGTGGGGAGCGAACAGGATTAGATACCCTGGTAGTCCACGCCCTAAACGATGTTTACTCGATATTCGCCCACTTATGTGGTGAGTGTCTAAGGGAAACCGATAAGTAAACCACCTGGGGAGTACGTTCGCAAGAATG	V3B	1.49342	V3B	Polyvinyl chloride	PVC	3	16	PVC 16	Bacteria	Bacteroidetes	Bacteroidia	Chitinophagales	Saprospiraceae	Lewinella
411	TACGGAGGGTGCAAGCGTTATCCGGAATCACTGGGTTTAAAGGGTGCGTAGGTGGCTATGTAAGTCAGAGGTGAAAGCCCGGCGCTTAACGTCGGAATTGCCTTTGATACTGCGTAGCTTGAATTGGGTTGAGGTAGGCGGAATGAGTCATGTAGCGGTGAAATGCATAGATATGACTTAGAACACCGATTGCGAAGGCAGCTTACTGGACCTTGATTGACACTGAGGCACGAAAGCGTGGGGAGCGAACAGGATTAGATACCCTGGTAGTCCACGCCCTAAACGATGTTTACTCGATATTCGCCCACTTATGTGGTGAGTGTCTAAGGGAAACCGATAAGTAAACCACCTGGGGAGTACGTTCGCAAGAATG	L3A	1.42577	L3A	Polylactic acid	PLA	3	7	PLA 7	Bacteria	Bacteroidetes	Bacteroidia	Chitinophagales	Saprospiraceae	Lewinella
412	TACGGAGGGTGCAAGCGTTATCCGGAATCACTGGGTTTAAAGGGTGCGTAGGTGGCTATGTAAGTCAGAGGTGAAAGCCCGGCGCTTAACGTCGGAATTGCCTTTGATACTGCGTAGCTTGAATTGGGTTGAGGTAGGCGGAATGAGTCATGTAGCGGTGAAATGCATAGATATGACTTAGAACACCGATTGCGAAGGCAGCTTACTGGACCTTGATTGACACTGAGGCACGAAAGCGTGGGGAGCGAACAGGATTAGATACCCTGGTAGTCCACGCCCTAAACGATGTTTACTCGATATTCGCCCACTTATGTGGTGAGTGTCTAAGGGAAACCGATAAGTAAACCACCTGGGGAGTACGTTCGCAAGAATG	E2A	1.39735	E2A	Polyethylene	PE	2	7	PE 7	Bacteria	Bacteroidetes	Bacteroidia	Chitinophagales	Saprospiraceae	Lewinella
413	TACGGAGGGTGCAAGCGTTATCCGGAATCACTGGGTTTAAAGGGTGCGTAGGTGGCTATGTAAGTCAGAGGTGAAAGCCCGGCGCTTAACGTCGGAATTGCCTTTGATACTGCGTAGCTTGAATTGGGTTGAGGTAGGCGGAATGAGTCATGTAGCGGTGAAATGCATAGATATGACTTAGAACACCGATTGCGAAGGCAGCTTACTGGACCTTGATTGACACTGAGGCACGAAAGCGTGGGGAGCGAACAGGATTAGATACCCTGGTAGTCCACGCCCTAAACGATGTTTACTCGATATTCGCCCACTTATGTGGTGAGTGTCTAAGGGAAACCGATAAGTAAACCACCTGGGGAGTACGTTCGCAAGAATG	L1B	1.37597	L1B	Polylactic acid	PLA	1	16	PLA 16	Bacteria	Bacteroidetes	Bacteroidia	Chitinophagales	Saprospiraceae	Lewinella
414	TACGGAGGGTGCAAGCGTTATCCGGAATCACTGGGTTTAAAGGGTGCGTAGGTGGCTATGTAAGTCAGAGGTGAAAGCCCGGCGCTTAACGTCGGAATTGCCTTTGATACTGCGTAGCTTGAATTGGGTTGAGGTAGGCGGAATGAGTCATGTAGCGGTGAAATGCATAGATATGACTTAGAACACCGATTGCGAAGGCAGCTTACTGGACCTTGATTGACACTGAGGCACGAAAGCGTGGGGAGCGAACAGGATTAGATACCCTGGTAGTCCACGCCCTAAACGATGTTTACTCGATATTCGCCCACTTATGTGGTGAGTGTCTAAGGGAAACCGATAAGTAAACCACCTGGGGAGTACGTTCGCAAGAATG	V3A	1.36351	V3A	Polyvinyl chloride	PVC	3	7	PVC 7	Bacteria	Bacteroidetes	Bacteroidia	Chitinophagales	Saprospiraceae	Lewinella
415	TACGGAGGGTGCAAGCGTTATCCGGAATCACTGGGTTTAAAGGGTGCGTAGGTGGCTATGTAAGTCAGAGGTGAAAGCCCGGCGCTTAACGTCGGAATTGCCTTTGATACTGCGTAGCTTGAATTGGGTTGAGGTAGGCGGAATGAGTCATGTAGCGGTGAAATGCATAGATATGACTTAGAACACCGATTGCGAAGGCAGCTTACTGGACCTTGATTGACACTGAGGCACGAAAGCGTGGGGAGCGAACAGGATTAGATACCCTGGTAGTCCACGCCCTAAACGATGTTTACTCGATATTCGCCCACTTATGTGGTGAGTGTCTAAGGGAAACCGATAAGTAAACCACCTGGGGAGTACGTTCGCAAGAATG	C3B	1.33882	C3B	Control	None	3	16	CON 16	Bacteria	Bacteroidetes	Bacteroidia	Chitinophagales	Saprospiraceae	Lewinella
416	TACGGAGGGTGCAAGCGTTATCCGGAATCACTGGGTTTAAAGGGTGCGTAGGTGGCTATGTAAGTCAGAGGTGAAAGCCCGGCGCTTAACGTCGGAATTGCCTTTGATACTGCGTAGCTTGAATTGGGTTGAGGTAGGCGGAATGAGTCATGTAGCGGTGAAATGCATAGATATGACTTAGAACACCGATTGCGAAGGCAGCTTACTGGACCTTGATTGACACTGAGGCACGAAAGCGTGGGGAGCGAACAGGATTAGATACCCTGGTAGTCCACGCCCTAAACGATGTTTACTCGATATTCGCCCACTTATGTGGTGAGTGTCTAAGGGAAACCGATAAGTAAACCACCTGGGGAGTACGTTCGCAAGAATG	E1A	1.31957	E1A	Polyethylene	PE	1	7	PE 7	Bacteria	Bacteroidetes	Bacteroidia	Chitinophagales	Saprospiraceae	Lewinella
417	TACGGAGGGTGCAAGCGTTATCCGGAATCACTGGGTTTAAAGGGTGCGTAGGTGGCTATGTAAGTCAGAGGTGAAAGCCCGGCGCTTAACGTCGGAATTGCCTTTGATACTGCGTAGCTTGAATTGGGTTGAGGTAGGCGGAATGAGTCATGTAGCGGTGAAATGCATAGATATGACTTAGAACACCGATTGCGAAGGCAGCTTACTGGACCTTGATTGACACTGAGGCACGAAAGCGTGGGGAGCGAACAGGATTAGATACCCTGGTAGTCCACGCCCTAAACGATGTTTACTCGATATTCGCCCACTTATGTGGTGAGTGTCTAAGGGAAACCGATAAGTAAACCACCTGGGGAGTACGTTCGCAAGAATG	E1B	1.27152	E1B	Polyethylene	PE	1	16	PE 16	Bacteria	Bacteroidetes	Bacteroidia	Chitinophagales	Saprospiraceae	Lewinella
418	TACGGAGGGTGCAAGCGTTATCCGGAATCACTGGGTTTAAAGGGTGCGTAGGTGGCTATGTAAGTCAGAGGTGAAAGCCCGGCGCTTAACGTCGGAATTGCCTTTGATACTGCGTAGCTTGAATTGGGTTGAGGTAGGCGGAATGAGTCATGTAGCGGTGAAATGCATAGATATGACTTAGAACACCGATTGCGAAGGCAGCTTACTGGACCTTGATTGACACTGAGGCACGAAAGCGTGGGGAGCGAACAGGATTAGATACCCTGGTAGTCCACGCCCTAAACGATGTTTACTCGATATTCGCCCACTTATGTGGTGAGTGTCTAAGGGAAACCGATAAGTAAACCACCTGGGGAGTACGTTCGCAAGAATG	L2B	1.25313	L2B	Polylactic acid	PLA	2	16	PLA 16	Bacteria	Bacteroidetes	Bacteroidia	Chitinophagales	Saprospiraceae	Lewinella
419	TACGGAGGGTGCAAGCGTTATCCGGAATCACTGGGTTTAAAGGGTGCGTAGGTGGCTATGTAAGTCAGAGGTGAAAGCCCGGCGCTTAACGTCGGAATTGCCTTTGATACTGCGTAGCTTGAATTGGGTTGAGGTAGGCGGAATGAGTCATGTAGCGGTGAAATGCATAGATATGACTTAGAACACCGATTGCGAAGGCAGCTTACTGGACCTTGATTGACACTGAGGCACGAAAGCGTGGGGAGCGAACAGGATTAGATACCCTGGTAGTCCACGCCCTAAACGATGTTTACTCGATATTCGCCCACTTATGTGGTGAGTGTCTAAGGGAAACCGATAAGTAAACCACCTGGGGAGTACGTTCGCAAGAATG	C1B	1.14736	C1B	Control	None	1	16	CON 16	Bacteria	Bacteroidetes	Bacteroidia	Chitinophagales	Saprospiraceae	Lewinella
420	TACGGAGGGTGCAAGCGTTATCCGGAATCACTGGGTTTAAAGGGTGCGTAGGTGGCTATGTAAGTCAGAGGTGAAAGCCCGGCGCTTAACGTCGGAATTGCCTTTGATACTGCGTAGCTTGAATTGGGTTGAGGTAGGCGGAATGAGTCATGTAGCGGTGAAATGCATAGATATGACTTAGAACACCGATTGCGAAGGCAGCTTACTGGACCTTGATTGACACTGAGGCACGAAAGCGTGGGGAGCGAACAGGATTAGATACCCTGGTAGTCCACGCCCTAAACGATGTTTACTCGATATTCGCCCACTTATGTGGTGAGTGTCTAAGGGAAACCGATAAGTAAACCACCTGGGGAGTACGTTCGCAAGAATG	E3A	1.11438	E3A	Polyethylene	PE	3	7	PE 7	Bacteria	Bacteroidetes	Bacteroidia	Chitinophagales	Saprospiraceae	Lewinella
421	TACGGAGGGTGCAAGCGTTATCCGGAATCACTGGGTTTAAAGGGTGCGTAGGTGGCTATGTAAGTCAGAGGTGAAAGCCCGGCGCTTAACGTCGGAATTGCCTTTGATACTGCGTAGCTTGAATTGGGTTGAGGTAGGCGGAATGAGTCATGTAGCGGTGAAATGCATAGATATGACTTAGAACACCGATTGCGAAGGCAGCTTACTGGACCTTGATTGACACTGAGGCACGAAAGCGTGGGGAGCGAACAGGATTAGATACCCTGGTAGTCCACGCCCTAAACGATGTTTACTCGATATTCGCCCACTTATGTGGTGAGTGTCTAAGGGAAACCGATAAGTAAACCACCTGGGGAGTACGTTCGCAAGAATG	L3B	1.1036	L3B	Polylactic acid	PLA	3	16	PLA 16	Bacteria	Bacteroidetes	Bacteroidia	Chitinophagales	Saprospiraceae	Lewinella
422	TACGGAGGGTGCAAGCGTTATCCGGAATCACTGGGTTTAAAGGGTGCGTAGGTGGCTATGTAAGTCAGAGGTGAAAGCCCGGCGCTTAACGTCGGAATTGCCTTTGATACTGCGTAGCTTGAATTGGGTTGAGGTAGGCGGAATGAGTCATGTAGCGGTGAAATGCATAGATATGACTTAGAACACCGATTGCGAAGGCAGCTTACTGGACCTTGATTGACACTGAGGCACGAAAGCGTGGGGAGCGAACAGGATTAGATACCCTGGTAGTCCACGCCCTAAACGATGTTTACTCGATATTCGCCCACTTATGTGGTGAGTGTCTAAGGGAAACCGATAAGTAAACCACCTGGGGAGTACGTTCGCAAGAATG	C2B	1.09711	C2B	Control	None	2	16	CON 16	Bacteria	Bacteroidetes	Bacteroidia	Chitinophagales	Saprospiraceae	Lewinella
423	TACGGAGGGTGCAAGCGTTATCCGGAATCACTGGGTTTAAAGGGTGCGTAGGTGGCTATGTAAGTCAGAGGTGAAAGCCCGGCGCTTAACGTCGGAATTGCCTTTGATACTGCGTAGCTTGAATTGGGTTGAGGTAGGCGGAATGAGTCATGTAGCGGTGAAATGCATAGATATGACTTAGAACACCGATTGCGAAGGCAGCTTACTGGACCTTGATTGACACTGAGGCACGAAAGCGTGGGGAGCGAACAGGATTAGATACCCTGGTAGTCCACGCCCTAAACGATGTTTACTCGATATTCGCCCACTTATGTGGTGAGTGTCTAAGGGAAACCGATAAGTAAACCACCTGGGGAGTACGTTCGCAAGAATG	E2B	1.06789	E2B	Polyethylene	PE	2	16	PE 16	Bacteria	Bacteroidetes	Bacteroidia	Chitinophagales	Saprospiraceae	Lewinella
424	TACGGAGGGGGTTAGCGTTGTTCGGAATTACTGGGCGTAAAGCGTACGTAGGCGGATTGGAAAGTAGGGGGTGAAATCCCAGGGCTCAACCCTGGAACTGCCTCCTAAACTATCAGTCTAGAGTTCGAGAGAGGTGAGTGGAATTCCAAGTGTAGAGGTGAAATTCGTAGATATTTGGAGGAACACCAGTGGCGAAGGCGGCTCACTGGCTCGATACTGACGCTGAGGTACGAAAGTGTGGGGAGCAAACAGGATTAGATACCCTGGTAGTCCACACCGTAAACGATGAATGCCAGACGTCGGGGGGCTTGCCCTTCGGTGTCACACCTAACGGATTAAGCATTCCGCCTGGGGAGTACGGTCGCAAGATTA	T0	2.60003	T0	Initial	Initial	0	0	Initial	Bacteria	Proteobacteria	Alphaproteobacteria	Rhodobacterales	Rhodobacteraceae	Loktanella
425	TACGGAGGGGGTTAGCGTTGTTCGGAATTACTGGGCGTAAAGCGTACGTAGGCGGATTGGAAAGTAGGGGGTGAAATCCCAGGGCTCAACCCTGGAACTGCCTCCTAAACTATCAGTCTAGAGTTCGAGAGAGGTGAGTGGAATTCCAAGTGTAGAGGTGAAATTCGTAGATATTTGGAGGAACACCAGTGGCGAAGGCGGCTCACTGGCTCGATACTGACGCTGAGGTACGAAAGTGTGGGGAGCAAACAGGATTAGATACCCTGGTAGTCCACACCGTAAACGATGAATGCCAGACGTCGGGGGGCTTGCCCTTCGGTGTCACACCTAACGGATTAAGCATTCCGCCTGGGGAGTACGGTCGCAAGATTA	L3A	2.05141	L3A	Polylactic acid	PLA	3	7	PLA 7	Bacteria	Proteobacteria	Alphaproteobacteria	Rhodobacterales	Rhodobacteraceae	Loktanella
426	TACGGAGGGGGTTAGCGTTGTTCGGAATTACTGGGCGTAAAGCGTACGTAGGCGGATTGGAAAGTAGGGGGTGAAATCCCAGGGCTCAACCCTGGAACTGCCTCCTAAACTATCAGTCTAGAGTTCGAGAGAGGTGAGTGGAATTCCAAGTGTAGAGGTGAAATTCGTAGATATTTGGAGGAACACCAGTGGCGAAGGCGGCTCACTGGCTCGATACTGACGCTGAGGTACGAAAGTGTGGGGAGCAAACAGGATTAGATACCCTGGTAGTCCACACCGTAAACGATGAATGCCAGACGTCGGGGGGCTTGCCCTTCGGTGTCACACCTAACGGATTAAGCATTCCGCCTGGGGAGTACGGTCGCAAGATTA	L1A	2.00129	L1A	Polylactic acid	PLA	1	7	PLA 7	Bacteria	Proteobacteria	Alphaproteobacteria	Rhodobacterales	Rhodobacteraceae	Loktanella
427	TACGGAGGGGGTTAGCGTTGTTCGGAATTACTGGGCGTAAAGCGTACGTAGGCGGATTGGAAAGTAGGGGGTGAAATCCCAGGGCTCAACCCTGGAACTGCCTCCTAAACTATCAGTCTAGAGTTCGAGAGAGGTGAGTGGAATTCCAAGTGTAGAGGTGAAATTCGTAGATATTTGGAGGAACACCAGTGGCGAAGGCGGCTCACTGGCTCGATACTGACGCTGAGGTACGAAAGTGTGGGGAGCAAACAGGATTAGATACCCTGGTAGTCCACACCGTAAACGATGAATGCCAGACGTCGGGGGGCTTGCCCTTCGGTGTCACACCTAACGGATTAAGCATTCCGCCTGGGGAGTACGGTCGCAAGATTA	L2A	1.89747	L2A	Polylactic acid	PLA	2	7	PLA 7	Bacteria	Proteobacteria	Alphaproteobacteria	Rhodobacterales	Rhodobacteraceae	Loktanella
428	TACGGAGGGGGTTAGCGTTGTTCGGAATTACTGGGCGTAAAGCGTACGTAGGCGGATTGGAAAGTAGGGGGTGAAATCCCAGGGCTCAACCCTGGAACTGCCTCCTAAACTATCAGTCTAGAGTTCGAGAGAGGTGAGTGGAATTCCAAGTGTAGAGGTGAAATTCGTAGATATTTGGAGGAACACCAGTGGCGAAGGCGGCTCACTGGCTCGATACTGACGCTGAGGTACGAAAGTGTGGGGAGCAAACAGGATTAGATACCCTGGTAGTCCACACCGTAAACGATGAATGCCAGACGTCGGGGGGCTTGCCCTTCGGTGTCACACCTAACGGATTAAGCATTCCGCCTGGGGAGTACGGTCGCAAGATTA	C2A	1.88162	C2A	Control	None	2	7	CON 7	Bacteria	Proteobacteria	Alphaproteobacteria	Rhodobacterales	Rhodobacteraceae	Loktanella
429	TACGGAGGGGGTTAGCGTTGTTCGGAATTACTGGGCGTAAAGCGTACGTAGGCGGATTGGAAAGTAGGGGGTGAAATCCCAGGGCTCAACCCTGGAACTGCCTCCTAAACTATCAGTCTAGAGTTCGAGAGAGGTGAGTGGAATTCCAAGTGTAGAGGTGAAATTCGTAGATATTTGGAGGAACACCAGTGGCGAAGGCGGCTCACTGGCTCGATACTGACGCTGAGGTACGAAAGTGTGGGGAGCAAACAGGATTAGATACCCTGGTAGTCCACACCGTAAACGATGAATGCCAGACGTCGGGGGGCTTGCCCTTCGGTGTCACACCTAACGGATTAAGCATTCCGCCTGGGGAGTACGGTCGCAAGATTA	F2A	1.81958	F2A	Polyurethane foam	PUF	2	7	PUF 7	Bacteria	Proteobacteria	Alphaproteobacteria	Rhodobacterales	Rhodobacteraceae	Loktanella
430	TACGGAGGGGGTTAGCGTTGTTCGGAATTACTGGGCGTAAAGCGTACGTAGGCGGATTGGAAAGTAGGGGGTGAAATCCCAGGGCTCAACCCTGGAACTGCCTCCTAAACTATCAGTCTAGAGTTCGAGAGAGGTGAGTGGAATTCCAAGTGTAGAGGTGAAATTCGTAGATATTTGGAGGAACACCAGTGGCGAAGGCGGCTCACTGGCTCGATACTGACGCTGAGGTACGAAAGTGTGGGGAGCAAACAGGATTAGATACCCTGGTAGTCCACACCGTAAACGATGAATGCCAGACGTCGGGGGGCTTGCCCTTCGGTGTCACACCTAACGGATTAAGCATTCCGCCTGGGGAGTACGGTCGCAAGATTA	V2B	1.81578	V2B	Polyvinyl chloride	PVC	2	16	PVC 16	Bacteria	Proteobacteria	Alphaproteobacteria	Rhodobacterales	Rhodobacteraceae	Loktanella
431	TACGGAGGGGGTTAGCGTTGTTCGGAATTACTGGGCGTAAAGCGTACGTAGGCGGATTGGAAAGTAGGGGGTGAAATCCCAGGGCTCAACCCTGGAACTGCCTCCTAAACTATCAGTCTAGAGTTCGAGAGAGGTGAGTGGAATTCCAAGTGTAGAGGTGAAATTCGTAGATATTTGGAGGAACACCAGTGGCGAAGGCGGCTCACTGGCTCGATACTGACGCTGAGGTACGAAAGTGTGGGGAGCAAACAGGATTAGATACCCTGGTAGTCCACACCGTAAACGATGAATGCCAGACGTCGGGGGGCTTGCCCTTCGGTGTCACACCTAACGGATTAAGCATTCCGCCTGGGGAGTACGGTCGCAAGATTA	F3A	1.80426	F3A	Polyurethane foam	PUF	3	7	PUF 7	Bacteria	Proteobacteria	Alphaproteobacteria	Rhodobacterales	Rhodobacteraceae	Loktanella
432	TACGGAGGGGGTTAGCGTTGTTCGGAATTACTGGGCGTAAAGCGTACGTAGGCGGATTGGAAAGTAGGGGGTGAAATCCCAGGGCTCAACCCTGGAACTGCCTCCTAAACTATCAGTCTAGAGTTCGAGAGAGGTGAGTGGAATTCCAAGTGTAGAGGTGAAATTCGTAGATATTTGGAGGAACACCAGTGGCGAAGGCGGCTCACTGGCTCGATACTGACGCTGAGGTACGAAAGTGTGGGGAGCAAACAGGATTAGATACCCTGGTAGTCCACACCGTAAACGATGAATGCCAGACGTCGGGGGGCTTGCCCTTCGGTGTCACACCTAACGGATTAAGCATTCCGCCTGGGGAGTACGGTCGCAAGATTA	E2A	1.78245	E2A	Polyethylene	PE	2	7	PE 7	Bacteria	Proteobacteria	Alphaproteobacteria	Rhodobacterales	Rhodobacteraceae	Loktanella
433	TACGGAGGGGGTTAGCGTTGTTCGGAATTACTGGGCGTAAAGCGTACGTAGGCGGATTGGAAAGTAGGGGGTGAAATCCCAGGGCTCAACCCTGGAACTGCCTCCTAAACTATCAGTCTAGAGTTCGAGAGAGGTGAGTGGAATTCCAAGTGTAGAGGTGAAATTCGTAGATATTTGGAGGAACACCAGTGGCGAAGGCGGCTCACTGGCTCGATACTGACGCTGAGGTACGAAAGTGTGGGGAGCAAACAGGATTAGATACCCTGGTAGTCCACACCGTAAACGATGAATGCCAGACGTCGGGGGGCTTGCCCTTCGGTGTCACACCTAACGGATTAAGCATTCCGCCTGGGGAGTACGGTCGCAAGATTA	C3A	1.73795	C3A	Control	None	3	7	CON 7	Bacteria	Proteobacteria	Alphaproteobacteria	Rhodobacterales	Rhodobacteraceae	Loktanella
434	TACGGAGGGGGTTAGCGTTGTTCGGAATTACTGGGCGTAAAGCGTACGTAGGCGGATTGGAAAGTAGGGGGTGAAATCCCAGGGCTCAACCCTGGAACTGCCTCCTAAACTATCAGTCTAGAGTTCGAGAGAGGTGAGTGGAATTCCAAGTGTAGAGGTGAAATTCGTAGATATTTGGAGGAACACCAGTGGCGAAGGCGGCTCACTGGCTCGATACTGACGCTGAGGTACGAAAGTGTGGGGAGCAAACAGGATTAGATACCCTGGTAGTCCACACCGTAAACGATGAATGCCAGACGTCGGGGGGCTTGCCCTTCGGTGTCACACCTAACGGATTAAGCATTCCGCCTGGGGAGTACGGTCGCAAGATTA	E3A	1.71641	E3A	Polyethylene	PE	3	7	PE 7	Bacteria	Proteobacteria	Alphaproteobacteria	Rhodobacterales	Rhodobacteraceae	Loktanella
435	TACGGAGGGGGTTAGCGTTGTTCGGAATTACTGGGCGTAAAGCGTACGTAGGCGGATTGGAAAGTAGGGGGTGAAATCCCAGGGCTCAACCCTGGAACTGCCTCCTAAACTATCAGTCTAGAGTTCGAGAGAGGTGAGTGGAATTCCAAGTGTAGAGGTGAAATTCGTAGATATTTGGAGGAACACCAGTGGCGAAGGCGGCTCACTGGCTCGATACTGACGCTGAGGTACGAAAGTGTGGGGAGCAAACAGGATTAGATACCCTGGTAGTCCACACCGTAAACGATGAATGCCAGACGTCGGGGGGCTTGCCCTTCGGTGTCACACCTAACGGATTAAGCATTCCGCCTGGGGAGTACGGTCGCAAGATTA	V3B	1.71377	V3B	Polyvinyl chloride	PVC	3	16	PVC 16	Bacteria	Proteobacteria	Alphaproteobacteria	Rhodobacterales	Rhodobacteraceae	Loktanella
436	TACGGAGGGGGTTAGCGTTGTTCGGAATTACTGGGCGTAAAGCGTACGTAGGCGGATTGGAAAGTAGGGGGTGAAATCCCAGGGCTCAACCCTGGAACTGCCTCCTAAACTATCAGTCTAGAGTTCGAGAGAGGTGAGTGGAATTCCAAGTGTAGAGGTGAAATTCGTAGATATTTGGAGGAACACCAGTGGCGAAGGCGGCTCACTGGCTCGATACTGACGCTGAGGTACGAAAGTGTGGGGAGCAAACAGGATTAGATACCCTGGTAGTCCACACCGTAAACGATGAATGCCAGACGTCGGGGGGCTTGCCCTTCGGTGTCACACCTAACGGATTAAGCATTCCGCCTGGGGAGTACGGTCGCAAGATTA	F3B	1.71072	F3B	Polyurethane foam	PUF	3	16	PUF 16	Bacteria	Proteobacteria	Alphaproteobacteria	Rhodobacterales	Rhodobacteraceae	Loktanella
437	TACGGAGGGGGTTAGCGTTGTTCGGAATTACTGGGCGTAAAGCGTACGTAGGCGGATTGGAAAGTAGGGGGTGAAATCCCAGGGCTCAACCCTGGAACTGCCTCCTAAACTATCAGTCTAGAGTTCGAGAGAGGTGAGTGGAATTCCAAGTGTAGAGGTGAAATTCGTAGATATTTGGAGGAACACCAGTGGCGAAGGCGGCTCACTGGCTCGATACTGACGCTGAGGTACGAAAGTGTGGGGAGCAAACAGGATTAGATACCCTGGTAGTCCACACCGTAAACGATGAATGCCAGACGTCGGGGGGCTTGCCCTTCGGTGTCACACCTAACGGATTAAGCATTCCGCCTGGGGAGTACGGTCGCAAGATTA	C1A	1.69062	C1A	Control	None	1	7	CON 7	Bacteria	Proteobacteria	Alphaproteobacteria	Rhodobacterales	Rhodobacteraceae	Loktanella
438	TACGGAGGGGGTTAGCGTTGTTCGGAATTACTGGGCGTAAAGCGTACGTAGGCGGATTGGAAAGTAGGGGGTGAAATCCCAGGGCTCAACCCTGGAACTGCCTCCTAAACTATCAGTCTAGAGTTCGAGAGAGGTGAGTGGAATTCCAAGTGTAGAGGTGAAATTCGTAGATATTTGGAGGAACACCAGTGGCGAAGGCGGCTCACTGGCTCGATACTGACGCTGAGGTACGAAAGTGTGGGGAGCAAACAGGATTAGATACCCTGGTAGTCCACACCGTAAACGATGAATGCCAGACGTCGGGGGGCTTGCCCTTCGGTGTCACACCTAACGGATTAAGCATTCCGCCTGGGGAGTACGGTCGCAAGATTA	F1A	1.67327	F1A	Polyurethane foam	PUF	1	7	PUF 7	Bacteria	Proteobacteria	Alphaproteobacteria	Rhodobacterales	Rhodobacteraceae	Loktanella
439	TACGGAGGGGGTTAGCGTTGTTCGGAATTACTGGGCGTAAAGCGTACGTAGGCGGATTGGAAAGTAGGGGGTGAAATCCCAGGGCTCAACCCTGGAACTGCCTCCTAAACTATCAGTCTAGAGTTCGAGAGAGGTGAGTGGAATTCCAAGTGTAGAGGTGAAATTCGTAGATATTTGGAGGAACACCAGTGGCGAAGGCGGCTCACTGGCTCGATACTGACGCTGAGGTACGAAAGTGTGGGGAGCAAACAGGATTAGATACCCTGGTAGTCCACACCGTAAACGATGAATGCCAGACGTCGGGGGGCTTGCCCTTCGGTGTCACACCTAACGGATTAAGCATTCCGCCTGGGGAGTACGGTCGCAAGATTA	C3B	1.66055	C3B	Control	None	3	16	CON 16	Bacteria	Proteobacteria	Alphaproteobacteria	Rhodobacterales	Rhodobacteraceae	Loktanella
440	TACGGAGGGGGTTAGCGTTGTTCGGAATTACTGGGCGTAAAGCGTACGTAGGCGGATTGGAAAGTAGGGGGTGAAATCCCAGGGCTCAACCCTGGAACTGCCTCCTAAACTATCAGTCTAGAGTTCGAGAGAGGTGAGTGGAATTCCAAGTGTAGAGGTGAAATTCGTAGATATTTGGAGGAACACCAGTGGCGAAGGCGGCTCACTGGCTCGATACTGACGCTGAGGTACGAAAGTGTGGGGAGCAAACAGGATTAGATACCCTGGTAGTCCACACCGTAAACGATGAATGCCAGACGTCGGGGGGCTTGCCCTTCGGTGTCACACCTAACGGATTAAGCATTCCGCCTGGGGAGTACGGTCGCAAGATTA	F1B	1.65024	F1B	Polyurethane foam	PUF	1	16	PUF 16	Bacteria	Proteobacteria	Alphaproteobacteria	Rhodobacterales	Rhodobacteraceae	Loktanella
441	TACGGAGGGGGTTAGCGTTGTTCGGAATTACTGGGCGTAAAGCGTACGTAGGCGGATTGGAAAGTAGGGGGTGAAATCCCAGGGCTCAACCCTGGAACTGCCTCCTAAACTATCAGTCTAGAGTTCGAGAGAGGTGAGTGGAATTCCAAGTGTAGAGGTGAAATTCGTAGATATTTGGAGGAACACCAGTGGCGAAGGCGGCTCACTGGCTCGATACTGACGCTGAGGTACGAAAGTGTGGGGAGCAAACAGGATTAGATACCCTGGTAGTCCACACCGTAAACGATGAATGCCAGACGTCGGGGGGCTTGCCCTTCGGTGTCACACCTAACGGATTAAGCATTCCGCCTGGGGAGTACGGTCGCAAGATTA	V2A	1.64234	V2A	Polyvinyl chloride	PVC	2	7	PVC 7	Bacteria	Proteobacteria	Alphaproteobacteria	Rhodobacterales	Rhodobacteraceae	Loktanella
442	TACGGAGGGGGTTAGCGTTGTTCGGAATTACTGGGCGTAAAGCGTACGTAGGCGGATTGGAAAGTAGGGGGTGAAATCCCAGGGCTCAACCCTGGAACTGCCTCCTAAACTATCAGTCTAGAGTTCGAGAGAGGTGAGTGGAATTCCAAGTGTAGAGGTGAAATTCGTAGATATTTGGAGGAACACCAGTGGCGAAGGCGGCTCACTGGCTCGATACTGACGCTGAGGTACGAAAGTGTGGGGAGCAAACAGGATTAGATACCCTGGTAGTCCACACCGTAAACGATGAATGCCAGACGTCGGGGGGCTTGCCCTTCGGTGTCACACCTAACGGATTAAGCATTCCGCCTGGGGAGTACGGTCGCAAGATTA	F2B	1.64194	F2B	Polyurethane foam	PUF	2	16	PUF 16	Bacteria	Proteobacteria	Alphaproteobacteria	Rhodobacterales	Rhodobacteraceae	Loktanella
443	TACGGAGGGGGTTAGCGTTGTTCGGAATTACTGGGCGTAAAGCGTACGTAGGCGGATTGGAAAGTAGGGGGTGAAATCCCAGGGCTCAACCCTGGAACTGCCTCCTAAACTATCAGTCTAGAGTTCGAGAGAGGTGAGTGGAATTCCAAGTGTAGAGGTGAAATTCGTAGATATTTGGAGGAACACCAGTGGCGAAGGCGGCTCACTGGCTCGATACTGACGCTGAGGTACGAAAGTGTGGGGAGCAAACAGGATTAGATACCCTGGTAGTCCACACCGTAAACGATGAATGCCAGACGTCGGGGGGCTTGCCCTTCGGTGTCACACCTAACGGATTAAGCATTCCGCCTGGGGAGTACGGTCGCAAGATTA	E3B	1.59531	E3B	Polyethylene	PE	3	16	PE 16	Bacteria	Proteobacteria	Alphaproteobacteria	Rhodobacterales	Rhodobacteraceae	Loktanella
444	TACGGAGGGGGTTAGCGTTGTTCGGAATTACTGGGCGTAAAGCGTACGTAGGCGGATTGGAAAGTAGGGGGTGAAATCCCAGGGCTCAACCCTGGAACTGCCTCCTAAACTATCAGTCTAGAGTTCGAGAGAGGTGAGTGGAATTCCAAGTGTAGAGGTGAAATTCGTAGATATTTGGAGGAACACCAGTGGCGAAGGCGGCTCACTGGCTCGATACTGACGCTGAGGTACGAAAGTGTGGGGAGCAAACAGGATTAGATACCCTGGTAGTCCACACCGTAAACGATGAATGCCAGACGTCGGGGGGCTTGCCCTTCGGTGTCACACCTAACGGATTAAGCATTCCGCCTGGGGAGTACGGTCGCAAGATTA	V3A	1.57543	V3A	Polyvinyl chloride	PVC	3	7	PVC 7	Bacteria	Proteobacteria	Alphaproteobacteria	Rhodobacterales	Rhodobacteraceae	Loktanella
445	TACGGAGGGGGTTAGCGTTGTTCGGAATTACTGGGCGTAAAGCGTACGTAGGCGGATTGGAAAGTAGGGGGTGAAATCCCAGGGCTCAACCCTGGAACTGCCTCCTAAACTATCAGTCTAGAGTTCGAGAGAGGTGAGTGGAATTCCAAGTGTAGAGGTGAAATTCGTAGATATTTGGAGGAACACCAGTGGCGAAGGCGGCTCACTGGCTCGATACTGACGCTGAGGTACGAAAGTGTGGGGAGCAAACAGGATTAGATACCCTGGTAGTCCACACCGTAAACGATGAATGCCAGACGTCGGGGGGCTTGCCCTTCGGTGTCACACCTAACGGATTAAGCATTCCGCCTGGGGAGTACGGTCGCAAGATTA	L1B	1.56408	L1B	Polylactic acid	PLA	1	16	PLA 16	Bacteria	Proteobacteria	Alphaproteobacteria	Rhodobacterales	Rhodobacteraceae	Loktanella
446	TACGGAGGGGGTTAGCGTTGTTCGGAATTACTGGGCGTAAAGCGTACGTAGGCGGATTGGAAAGTAGGGGGTGAAATCCCAGGGCTCAACCCTGGAACTGCCTCCTAAACTATCAGTCTAGAGTTCGAGAGAGGTGAGTGGAATTCCAAGTGTAGAGGTGAAATTCGTAGATATTTGGAGGAACACCAGTGGCGAAGGCGGCTCACTGGCTCGATACTGACGCTGAGGTACGAAAGTGTGGGGAGCAAACAGGATTAGATACCCTGGTAGTCCACACCGTAAACGATGAATGCCAGACGTCGGGGGGCTTGCCCTTCGGTGTCACACCTAACGGATTAAGCATTCCGCCTGGGGAGTACGGTCGCAAGATTA	V1B	1.55082	V1B	Polyvinyl chloride	PVC	1	16	PVC 16	Bacteria	Proteobacteria	Alphaproteobacteria	Rhodobacterales	Rhodobacteraceae	Loktanella
447	TACGGAGGGGGTTAGCGTTGTTCGGAATTACTGGGCGTAAAGCGTACGTAGGCGGATTGGAAAGTAGGGGGTGAAATCCCAGGGCTCAACCCTGGAACTGCCTCCTAAACTATCAGTCTAGAGTTCGAGAGAGGTGAGTGGAATTCCAAGTGTAGAGGTGAAATTCGTAGATATTTGGAGGAACACCAGTGGCGAAGGCGGCTCACTGGCTCGATACTGACGCTGAGGTACGAAAGTGTGGGGAGCAAACAGGATTAGATACCCTGGTAGTCCACACCGTAAACGATGAATGCCAGACGTCGGGGGGCTTGCCCTTCGGTGTCACACCTAACGGATTAAGCATTCCGCCTGGGGAGTACGGTCGCAAGATTA	E2B	1.50642	E2B	Polyethylene	PE	2	16	PE 16	Bacteria	Proteobacteria	Alphaproteobacteria	Rhodobacterales	Rhodobacteraceae	Loktanella
448	TACGGAGGGGGTTAGCGTTGTTCGGAATTACTGGGCGTAAAGCGTACGTAGGCGGATTGGAAAGTAGGGGGTGAAATCCCAGGGCTCAACCCTGGAACTGCCTCCTAAACTATCAGTCTAGAGTTCGAGAGAGGTGAGTGGAATTCCAAGTGTAGAGGTGAAATTCGTAGATATTTGGAGGAACACCAGTGGCGAAGGCGGCTCACTGGCTCGATACTGACGCTGAGGTACGAAAGTGTGGGGAGCAAACAGGATTAGATACCCTGGTAGTCCACACCGTAAACGATGAATGCCAGACGTCGGGGGGCTTGCCCTTCGGTGTCACACCTAACGGATTAAGCATTCCGCCTGGGGAGTACGGTCGCAAGATTA	L2B	1.50376	L2B	Polylactic acid	PLA	2	16	PLA 16	Bacteria	Proteobacteria	Alphaproteobacteria	Rhodobacterales	Rhodobacteraceae	Loktanella
449	TACGGAGGGGGTTAGCGTTGTTCGGAATTACTGGGCGTAAAGCGTACGTAGGCGGATTGGAAAGTAGGGGGTGAAATCCCAGGGCTCAACCCTGGAACTGCCTCCTAAACTATCAGTCTAGAGTTCGAGAGAGGTGAGTGGAATTCCAAGTGTAGAGGTGAAATTCGTAGATATTTGGAGGAACACCAGTGGCGAAGGCGGCTCACTGGCTCGATACTGACGCTGAGGTACGAAAGTGTGGGGAGCAAACAGGATTAGATACCCTGGTAGTCCACACCGTAAACGATGAATGCCAGACGTCGGGGGGCTTGCCCTTCGGTGTCACACCTAACGGATTAAGCATTCCGCCTGGGGAGTACGGTCGCAAGATTA	C1B	1.4342	C1B	Control	None	1	16	CON 16	Bacteria	Proteobacteria	Alphaproteobacteria	Rhodobacterales	Rhodobacteraceae	Loktanella
450	TACGGAGGGGGTTAGCGTTGTTCGGAATTACTGGGCGTAAAGCGTACGTAGGCGGATTGGAAAGTAGGGGGTGAAATCCCAGGGCTCAACCCTGGAACTGCCTCCTAAACTATCAGTCTAGAGTTCGAGAGAGGTGAGTGGAATTCCAAGTGTAGAGGTGAAATTCGTAGATATTTGGAGGAACACCAGTGGCGAAGGCGGCTCACTGGCTCGATACTGACGCTGAGGTACGAAAGTGTGGGGAGCAAACAGGATTAGATACCCTGGTAGTCCACACCGTAAACGATGAATGCCAGACGTCGGGGGGCTTGCCCTTCGGTGTCACACCTAACGGATTAAGCATTCCGCCTGGGGAGTACGGTCGCAAGATTA	E1B	1.43203	E1B	Polyethylene	PE	1	16	PE 16	Bacteria	Proteobacteria	Alphaproteobacteria	Rhodobacterales	Rhodobacteraceae	Loktanella
451	TACGGAGGGGGTTAGCGTTGTTCGGAATTACTGGGCGTAAAGCGTACGTAGGCGGATTGGAAAGTAGGGGGTGAAATCCCAGGGCTCAACCCTGGAACTGCCTCCTAAACTATCAGTCTAGAGTTCGAGAGAGGTGAGTGGAATTCCAAGTGTAGAGGTGAAATTCGTAGATATTTGGAGGAACACCAGTGGCGAAGGCGGCTCACTGGCTCGATACTGACGCTGAGGTACGAAAGTGTGGGGAGCAAACAGGATTAGATACCCTGGTAGTCCACACCGTAAACGATGAATGCCAGACGTCGGGGGGCTTGCCCTTCGGTGTCACACCTAACGGATTAAGCATTCCGCCTGGGGAGTACGGTCGCAAGATTA	V1A	1.35999	V1A	Polyvinyl chloride	PVC	1	7	PVC 7	Bacteria	Proteobacteria	Alphaproteobacteria	Rhodobacterales	Rhodobacteraceae	Loktanella
452	TACGGAGGGGGTTAGCGTTGTTCGGAATTACTGGGCGTAAAGCGTACGTAGGCGGATTGGAAAGTAGGGGGTGAAATCCCAGGGCTCAACCCTGGAACTGCCTCCTAAACTATCAGTCTAGAGTTCGAGAGAGGTGAGTGGAATTCCAAGTGTAGAGGTGAAATTCGTAGATATTTGGAGGAACACCAGTGGCGAAGGCGGCTCACTGGCTCGATACTGACGCTGAGGTACGAAAGTGTGGGGAGCAAACAGGATTAGATACCCTGGTAGTCCACACCGTAAACGATGAATGCCAGACGTCGGGGGGCTTGCCCTTCGGTGTCACACCTAACGGATTAAGCATTCCGCCTGGGGAGTACGGTCGCAAGATTA	C2B	1.2759	C2B	Control	None	2	16	CON 16	Bacteria	Proteobacteria	Alphaproteobacteria	Rhodobacterales	Rhodobacteraceae	Loktanella
453	TACGGAGGGGGTTAGCGTTGTTCGGAATTACTGGGCGTAAAGCGTACGTAGGCGGATTGGAAAGTAGGGGGTGAAATCCCAGGGCTCAACCCTGGAACTGCCTCCTAAACTATCAGTCTAGAGTTCGAGAGAGGTGAGTGGAATTCCAAGTGTAGAGGTGAAATTCGTAGATATTTGGAGGAACACCAGTGGCGAAGGCGGCTCACTGGCTCGATACTGACGCTGAGGTACGAAAGTGTGGGGAGCAAACAGGATTAGATACCCTGGTAGTCCACACCGTAAACGATGAATGCCAGACGTCGGGGGGCTTGCCCTTCGGTGTCACACCTAACGGATTAAGCATTCCGCCTGGGGAGTACGGTCGCAAGATTA	E1A	1.27469	E1A	Polyethylene	PE	1	7	PE 7	Bacteria	Proteobacteria	Alphaproteobacteria	Rhodobacterales	Rhodobacteraceae	Loktanella
454	TACGGAGGGGGTTAGCGTTGTTCGGAATTACTGGGCGTAAAGCGTACGTAGGCGGATTGGAAAGTAGGGGGTGAAATCCCAGGGCTCAACCCTGGAACTGCCTCCTAAACTATCAGTCTAGAGTTCGAGAGAGGTGAGTGGAATTCCAAGTGTAGAGGTGAAATTCGTAGATATTTGGAGGAACACCAGTGGCGAAGGCGGCTCACTGGCTCGATACTGACGCTGAGGTACGAAAGTGTGGGGAGCAAACAGGATTAGATACCCTGGTAGTCCACACCGTAAACGATGAATGCCAGACGTCGGGGGGCTTGCCCTTCGGTGTCACACCTAACGGATTAAGCATTCCGCCTGGGGAGTACGGTCGCAAGATTA	L3B	1.21587	L3B	Polylactic acid	PLA	3	16	PLA 16	Bacteria	Proteobacteria	Alphaproteobacteria	Rhodobacterales	Rhodobacteraceae	Loktanella
455	TACGAAGGTCCCGAGCGTTGTTCGGAATCACTGGGCGTAAAGGGAGCGTAGGCGGCGTGGTAAGTCAGATGTGAAATCCCGGGGCTCAACCCCGGAACTGCATCCGATACTGCCGTGCTAGAGGATTGGAGAGGTAGCTGGAATTCACGGTGTAGCAGTGAAATGCGTAGATATCGTGAGGAACACTCGTGGCGAAAGCGAGCTACTGGACAACTCCTGACGCTGAGGCTCGAAGGCCAGGGTAGCGAAAGGGATTAGATACCCCTGTAGTCCTGGCAGTAAACGGTGCACGCTTGGTGTGAGGGGAATCGACCCCCCTTGTGCCGGAGCTAACGCGTTAAGCGTGCCGCCTGGGAAGTACGGTCGCAAGACTA	T0	1.18851	T0	Initial	Initial	0	0	Initial	Bacteria	Verrucomicrobia	Verrucomicrobiae	Verrucomicrobiales	Rubritaleaceae	Luteolibacter
456	TACGAAGGTCCCGAGCGTTGTTCGGAATCACTGGGCGTAAAGGGAGCGTAGGCGGCGTGGTAAGTCAGATGTGAAATCCCGGGGCTCAACCCCGGAACTGCATCCGATACTGCCGTGCTAGAGGATTGGAGAGGTAGCTGGAATTCACGGTGTAGCAGTGAAATGCGTAGATATCGTGAGGAACACTCGTGGCGAAAGCGAGCTACTGGACAACTCCTGACGCTGAGGCTCGAAGGCCAGGGTAGCGAAAGGGATTAGATACCCCTGTAGTCCTGGCAGTAAACGGTGCACGCTTGGTGTGAGGGGAATCGACCCCCCTTGTGCCGGAGCTAACGCGTTAAGCGTGCCGCCTGGGAAGTACGGTCGCAAGACTA	V2A	1.07051	V2A	Polyvinyl chloride	PVC	2	7	PVC 7	Bacteria	Verrucomicrobia	Verrucomicrobiae	Verrucomicrobiales	Rubritaleaceae	Luteolibacter
457	TACGGAGGGTCCAAGCGTTATCCGGAATCATTGGGTTTAAAGGGTCCGTAGGCGGGCAATTAAGTCAGAGGTGAAATCCCACAGCTCAACTGTGGAACTGCCTTTGATACTGGTTGTCTTGAGTTACAGTGAAGTAGATAGAATATGTAGTGTAGCGGTGAAATGCATAGATATTACATAGAATACCGATTGCGAAGGCAGTCTACTAACTGTATACTGACGCTAATGGACGAAAGCGTGGGGAGCGAACAGGATTAGATACCCTGGTAGTCCACGCCGTAAACGATGGTCACTAGTTGTTGGGGTCTTGTACCTCAGTGATTAAGAGAAATTGATAAGTGACCCACCTGGGGAGTACGATCGCAAGATTG	T0	3.70195	T0	Initial	Initial	0	0	Initial	Bacteria	Bacteroidetes	Bacteroidia	Flavobacteriales	Flavobacteriaceae	Lutimonas
458	TACGGAGGGTCCAAGCGTTATCCGGAATCATTGGGTTTAAAGGGTCCGTAGGCGGGCAATTAAGTCAGAGGTGAAATCCCACAGCTCAACTGTGGAACTGCCTTTGATACTGGTTGTCTTGAGTTACAGTGAAGTAGATAGAATATGTAGTGTAGCGGTGAAATGCATAGATATTACATAGAATACCGATTGCGAAGGCAGTCTACTAACTGTATACTGACGCTAATGGACGAAAGCGTGGGGAGCGAACAGGATTAGATACCCTGGTAGTCCACGCCGTAAACGATGGTCACTAGTTGTTGGGGTCTTGTACCTCAGTGATTAAGAGAAATTGATAAGTGACCCACCTGGGGAGTACGATCGCAAGATTG	V3B	3.14773	V3B	Polyvinyl chloride	PVC	3	16	PVC 16	Bacteria	Bacteroidetes	Bacteroidia	Flavobacteriales	Flavobacteriaceae	Lutimonas
459	TACGGAGGGTCCAAGCGTTATCCGGAATCATTGGGTTTAAAGGGTCCGTAGGCGGGCAATTAAGTCAGAGGTGAAATCCCACAGCTCAACTGTGGAACTGCCTTTGATACTGGTTGTCTTGAGTTACAGTGAAGTAGATAGAATATGTAGTGTAGCGGTGAAATGCATAGATATTACATAGAATACCGATTGCGAAGGCAGTCTACTAACTGTATACTGACGCTAATGGACGAAAGCGTGGGGAGCGAACAGGATTAGATACCCTGGTAGTCCACGCCGTAAACGATGGTCACTAGTTGTTGGGGTCTTGTACCTCAGTGATTAAGAGAAATTGATAAGTGACCCACCTGGGGAGTACGATCGCAAGATTG	L3A	3.05584	L3A	Polylactic acid	PLA	3	7	PLA 7	Bacteria	Bacteroidetes	Bacteroidia	Flavobacteriales	Flavobacteriaceae	Lutimonas
460	TACGGAGGGTCCAAGCGTTATCCGGAATCATTGGGTTTAAAGGGTCCGTAGGCGGGCAATTAAGTCAGAGGTGAAATCCCACAGCTCAACTGTGGAACTGCCTTTGATACTGGTTGTCTTGAGTTACAGTGAAGTAGATAGAATATGTAGTGTAGCGGTGAAATGCATAGATATTACATAGAATACCGATTGCGAAGGCAGTCTACTAACTGTATACTGACGCTAATGGACGAAAGCGTGGGGAGCGAACAGGATTAGATACCCTGGTAGTCCACGCCGTAAACGATGGTCACTAGTTGTTGGGGTCTTGTACCTCAGTGATTAAGAGAAATTGATAAGTGACCCACCTGGGGAGTACGATCGCAAGATTG	L2A	3.05519	L2A	Polylactic acid	PLA	2	7	PLA 7	Bacteria	Bacteroidetes	Bacteroidia	Flavobacteriales	Flavobacteriaceae	Lutimonas
461	TACGGAGGGTCCAAGCGTTATCCGGAATCATTGGGTTTAAAGGGTCCGTAGGCGGGCAATTAAGTCAGAGGTGAAATCCCACAGCTCAACTGTGGAACTGCCTTTGATACTGGTTGTCTTGAGTTACAGTGAAGTAGATAGAATATGTAGTGTAGCGGTGAAATGCATAGATATTACATAGAATACCGATTGCGAAGGCAGTCTACTAACTGTATACTGACGCTAATGGACGAAAGCGTGGGGAGCGAACAGGATTAGATACCCTGGTAGTCCACGCCGTAAACGATGGTCACTAGTTGTTGGGGTCTTGTACCTCAGTGATTAAGAGAAATTGATAAGTGACCCACCTGGGGAGTACGATCGCAAGATTG	L1A	2.76709	L1A	Polylactic acid	PLA	1	7	PLA 7	Bacteria	Bacteroidetes	Bacteroidia	Flavobacteriales	Flavobacteriaceae	Lutimonas
462	TACGGAGGGTCCAAGCGTTATCCGGAATCATTGGGTTTAAAGGGTCCGTAGGCGGGCAATTAAGTCAGAGGTGAAATCCCACAGCTCAACTGTGGAACTGCCTTTGATACTGGTTGTCTTGAGTTACAGTGAAGTAGATAGAATATGTAGTGTAGCGGTGAAATGCATAGATATTACATAGAATACCGATTGCGAAGGCAGTCTACTAACTGTATACTGACGCTAATGGACGAAAGCGTGGGGAGCGAACAGGATTAGATACCCTGGTAGTCCACGCCGTAAACGATGGTCACTAGTTGTTGGGGTCTTGTACCTCAGTGATTAAGAGAAATTGATAAGTGACCCACCTGGGGAGTACGATCGCAAGATTG	V2B	2.76586	V2B	Polyvinyl chloride	PVC	2	16	PVC 16	Bacteria	Bacteroidetes	Bacteroidia	Flavobacteriales	Flavobacteriaceae	Lutimonas
463	TACGGAGGGTCCAAGCGTTATCCGGAATCATTGGGTTTAAAGGGTCCGTAGGCGGGCAATTAAGTCAGAGGTGAAATCCCACAGCTCAACTGTGGAACTGCCTTTGATACTGGTTGTCTTGAGTTACAGTGAAGTAGATAGAATATGTAGTGTAGCGGTGAAATGCATAGATATTACATAGAATACCGATTGCGAAGGCAGTCTACTAACTGTATACTGACGCTAATGGACGAAAGCGTGGGGAGCGAACAGGATTAGATACCCTGGTAGTCCACGCCGTAAACGATGGTCACTAGTTGTTGGGGTCTTGTACCTCAGTGATTAAGAGAAATTGATAAGTGACCCACCTGGGGAGTACGATCGCAAGATTG	F2B	2.76145	F2B	Polyurethane foam	PUF	2	16	PUF 16	Bacteria	Bacteroidetes	Bacteroidia	Flavobacteriales	Flavobacteriaceae	Lutimonas
464	TACGGAGGGTCCAAGCGTTATCCGGAATCATTGGGTTTAAAGGGTCCGTAGGCGGGCAATTAAGTCAGAGGTGAAATCCCACAGCTCAACTGTGGAACTGCCTTTGATACTGGTTGTCTTGAGTTACAGTGAAGTAGATAGAATATGTAGTGTAGCGGTGAAATGCATAGATATTACATAGAATACCGATTGCGAAGGCAGTCTACTAACTGTATACTGACGCTAATGGACGAAAGCGTGGGGAGCGAACAGGATTAGATACCCTGGTAGTCCACGCCGTAAACGATGGTCACTAGTTGTTGGGGTCTTGTACCTCAGTGATTAAGAGAAATTGATAAGTGACCCACCTGGGGAGTACGATCGCAAGATTG	E1B	2.75706	E1B	Polyethylene	PE	1	16	PE 16	Bacteria	Bacteroidetes	Bacteroidia	Flavobacteriales	Flavobacteriaceae	Lutimonas
465	TACGGAGGGTCCAAGCGTTATCCGGAATCATTGGGTTTAAAGGGTCCGTAGGCGGGCAATTAAGTCAGAGGTGAAATCCCACAGCTCAACTGTGGAACTGCCTTTGATACTGGTTGTCTTGAGTTACAGTGAAGTAGATAGAATATGTAGTGTAGCGGTGAAATGCATAGATATTACATAGAATACCGATTGCGAAGGCAGTCTACTAACTGTATACTGACGCTAATGGACGAAAGCGTGGGGAGCGAACAGGATTAGATACCCTGGTAGTCCACGCCGTAAACGATGGTCACTAGTTGTTGGGGTCTTGTACCTCAGTGATTAAGAGAAATTGATAAGTGACCCACCTGGGGAGTACGATCGCAAGATTG	E2B	2.75296	E2B	Polyethylene	PE	2	16	PE 16	Bacteria	Bacteroidetes	Bacteroidia	Flavobacteriales	Flavobacteriaceae	Lutimonas
466	TACGGAGGGTCCAAGCGTTATCCGGAATCATTGGGTTTAAAGGGTCCGTAGGCGGGCAATTAAGTCAGAGGTGAAATCCCACAGCTCAACTGTGGAACTGCCTTTGATACTGGTTGTCTTGAGTTACAGTGAAGTAGATAGAATATGTAGTGTAGCGGTGAAATGCATAGATATTACATAGAATACCGATTGCGAAGGCAGTCTACTAACTGTATACTGACGCTAATGGACGAAAGCGTGGGGAGCGAACAGGATTAGATACCCTGGTAGTCCACGCCGTAAACGATGGTCACTAGTTGTTGGGGTCTTGTACCTCAGTGATTAAGAGAAATTGATAAGTGACCCACCTGGGGAGTACGATCGCAAGATTG	F2A	2.73671	F2A	Polyurethane foam	PUF	2	7	PUF 7	Bacteria	Bacteroidetes	Bacteroidia	Flavobacteriales	Flavobacteriaceae	Lutimonas
467	TACGGAGGGTCCAAGCGTTATCCGGAATCATTGGGTTTAAAGGGTCCGTAGGCGGGCAATTAAGTCAGAGGTGAAATCCCACAGCTCAACTGTGGAACTGCCTTTGATACTGGTTGTCTTGAGTTACAGTGAAGTAGATAGAATATGTAGTGTAGCGGTGAAATGCATAGATATTACATAGAATACCGATTGCGAAGGCAGTCTACTAACTGTATACTGACGCTAATGGACGAAAGCGTGGGGAGCGAACAGGATTAGATACCCTGGTAGTCCACGCCGTAAACGATGGTCACTAGTTGTTGGGGTCTTGTACCTCAGTGATTAAGAGAAATTGATAAGTGACCCACCTGGGGAGTACGATCGCAAGATTG	E2A	2.66708	E2A	Polyethylene	PE	2	7	PE 7	Bacteria	Bacteroidetes	Bacteroidia	Flavobacteriales	Flavobacteriaceae	Lutimonas
468	TACGGAGGGTCCAAGCGTTATCCGGAATCATTGGGTTTAAAGGGTCCGTAGGCGGGCAATTAAGTCAGAGGTGAAATCCCACAGCTCAACTGTGGAACTGCCTTTGATACTGGTTGTCTTGAGTTACAGTGAAGTAGATAGAATATGTAGTGTAGCGGTGAAATGCATAGATATTACATAGAATACCGATTGCGAAGGCAGTCTACTAACTGTATACTGACGCTAATGGACGAAAGCGTGGGGAGCGAACAGGATTAGATACCCTGGTAGTCCACGCCGTAAACGATGGTCACTAGTTGTTGGGGTCTTGTACCTCAGTGATTAAGAGAAATTGATAAGTGACCCACCTGGGGAGTACGATCGCAAGATTG	F1B	2.66034	F1B	Polyurethane foam	PUF	1	16	PUF 16	Bacteria	Bacteroidetes	Bacteroidia	Flavobacteriales	Flavobacteriaceae	Lutimonas
469	TACGGAGGGTCCAAGCGTTATCCGGAATCATTGGGTTTAAAGGGTCCGTAGGCGGGCAATTAAGTCAGAGGTGAAATCCCACAGCTCAACTGTGGAACTGCCTTTGATACTGGTTGTCTTGAGTTACAGTGAAGTAGATAGAATATGTAGTGTAGCGGTGAAATGCATAGATATTACATAGAATACCGATTGCGAAGGCAGTCTACTAACTGTATACTGACGCTAATGGACGAAAGCGTGGGGAGCGAACAGGATTAGATACCCTGGTAGTCCACGCCGTAAACGATGGTCACTAGTTGTTGGGGTCTTGTACCTCAGTGATTAAGAGAAATTGATAAGTGACCCACCTGGGGAGTACGATCGCAAGATTG	F3B	2.61394	F3B	Polyurethane foam	PUF	3	16	PUF 16	Bacteria	Bacteroidetes	Bacteroidia	Flavobacteriales	Flavobacteriaceae	Lutimonas
470	TACGGAGGGTCCAAGCGTTATCCGGAATCATTGGGTTTAAAGGGTCCGTAGGCGGGCAATTAAGTCAGAGGTGAAATCCCACAGCTCAACTGTGGAACTGCCTTTGATACTGGTTGTCTTGAGTTACAGTGAAGTAGATAGAATATGTAGTGTAGCGGTGAAATGCATAGATATTACATAGAATACCGATTGCGAAGGCAGTCTACTAACTGTATACTGACGCTAATGGACGAAAGCGTGGGGAGCGAACAGGATTAGATACCCTGGTAGTCCACGCCGTAAACGATGGTCACTAGTTGTTGGGGTCTTGTACCTCAGTGATTAAGAGAAATTGATAAGTGACCCACCTGGGGAGTACGATCGCAAGATTG	L2B	2.53948	L2B	Polylactic acid	PLA	2	16	PLA 16	Bacteria	Bacteroidetes	Bacteroidia	Flavobacteriales	Flavobacteriaceae	Lutimonas
471	TACGGAGGGTCCAAGCGTTATCCGGAATCATTGGGTTTAAAGGGTCCGTAGGCGGGCAATTAAGTCAGAGGTGAAATCCCACAGCTCAACTGTGGAACTGCCTTTGATACTGGTTGTCTTGAGTTACAGTGAAGTAGATAGAATATGTAGTGTAGCGGTGAAATGCATAGATATTACATAGAATACCGATTGCGAAGGCAGTCTACTAACTGTATACTGACGCTAATGGACGAAAGCGTGGGGAGCGAACAGGATTAGATACCCTGGTAGTCCACGCCGTAAACGATGGTCACTAGTTGTTGGGGTCTTGTACCTCAGTGATTAAGAGAAATTGATAAGTGACCCACCTGGGGAGTACGATCGCAAGATTG	F1A	2.47364	F1A	Polyurethane foam	PUF	1	7	PUF 7	Bacteria	Bacteroidetes	Bacteroidia	Flavobacteriales	Flavobacteriaceae	Lutimonas
472	TACGGAGGGTCCAAGCGTTATCCGGAATCATTGGGTTTAAAGGGTCCGTAGGCGGGCAATTAAGTCAGAGGTGAAATCCCACAGCTCAACTGTGGAACTGCCTTTGATACTGGTTGTCTTGAGTTACAGTGAAGTAGATAGAATATGTAGTGTAGCGGTGAAATGCATAGATATTACATAGAATACCGATTGCGAAGGCAGTCTACTAACTGTATACTGACGCTAATGGACGAAAGCGTGGGGAGCGAACAGGATTAGATACCCTGGTAGTCCACGCCGTAAACGATGGTCACTAGTTGTTGGGGTCTTGTACCTCAGTGATTAAGAGAAATTGATAAGTGACCCACCTGGGGAGTACGATCGCAAGATTG	L1B	2.42101	L1B	Polylactic acid	PLA	1	16	PLA 16	Bacteria	Bacteroidetes	Bacteroidia	Flavobacteriales	Flavobacteriaceae	Lutimonas
473	TACGGAGGGTCCAAGCGTTATCCGGAATCATTGGGTTTAAAGGGTCCGTAGGCGGGCAATTAAGTCAGAGGTGAAATCCCACAGCTCAACTGTGGAACTGCCTTTGATACTGGTTGTCTTGAGTTACAGTGAAGTAGATAGAATATGTAGTGTAGCGGTGAAATGCATAGATATTACATAGAATACCGATTGCGAAGGCAGTCTACTAACTGTATACTGACGCTAATGGACGAAAGCGTGGGGAGCGAACAGGATTAGATACCCTGGTAGTCCACGCCGTAAACGATGGTCACTAGTTGTTGGGGTCTTGTACCTCAGTGATTAAGAGAAATTGATAAGTGACCCACCTGGGGAGTACGATCGCAAGATTG	E3A	2.39529	E3A	Polyethylene	PE	3	7	PE 7	Bacteria	Bacteroidetes	Bacteroidia	Flavobacteriales	Flavobacteriaceae	Lutimonas
474	TACGGAGGGTCCAAGCGTTATCCGGAATCATTGGGTTTAAAGGGTCCGTAGGCGGGCAATTAAGTCAGAGGTGAAATCCCACAGCTCAACTGTGGAACTGCCTTTGATACTGGTTGTCTTGAGTTACAGTGAAGTAGATAGAATATGTAGTGTAGCGGTGAAATGCATAGATATTACATAGAATACCGATTGCGAAGGCAGTCTACTAACTGTATACTGACGCTAATGGACGAAAGCGTGGGGAGCGAACAGGATTAGATACCCTGGTAGTCCACGCCGTAAACGATGGTCACTAGTTGTTGGGGTCTTGTACCTCAGTGATTAAGAGAAATTGATAAGTGACCCACCTGGGGAGTACGATCGCAAGATTG	C2A	2.38006	C2A	Control	None	2	7	CON 7	Bacteria	Bacteroidetes	Bacteroidia	Flavobacteriales	Flavobacteriaceae	Lutimonas
475	TACGGAGGGTCCAAGCGTTATCCGGAATCATTGGGTTTAAAGGGTCCGTAGGCGGGCAATTAAGTCAGAGGTGAAATCCCACAGCTCAACTGTGGAACTGCCTTTGATACTGGTTGTCTTGAGTTACAGTGAAGTAGATAGAATATGTAGTGTAGCGGTGAAATGCATAGATATTACATAGAATACCGATTGCGAAGGCAGTCTACTAACTGTATACTGACGCTAATGGACGAAAGCGTGGGGAGCGAACAGGATTAGATACCCTGGTAGTCCACGCCGTAAACGATGGTCACTAGTTGTTGGGGTCTTGTACCTCAGTGATTAAGAGAAATTGATAAGTGACCCACCTGGGGAGTACGATCGCAAGATTG	V2A	2.36045	V2A	Polyvinyl chloride	PVC	2	7	PVC 7	Bacteria	Bacteroidetes	Bacteroidia	Flavobacteriales	Flavobacteriaceae	Lutimonas
476	TACGGAGGGTCCAAGCGTTATCCGGAATCATTGGGTTTAAAGGGTCCGTAGGCGGGCAATTAAGTCAGAGGTGAAATCCCACAGCTCAACTGTGGAACTGCCTTTGATACTGGTTGTCTTGAGTTACAGTGAAGTAGATAGAATATGTAGTGTAGCGGTGAAATGCATAGATATTACATAGAATACCGATTGCGAAGGCAGTCTACTAACTGTATACTGACGCTAATGGACGAAAGCGTGGGGAGCGAACAGGATTAGATACCCTGGTAGTCCACGCCGTAAACGATGGTCACTAGTTGTTGGGGTCTTGTACCTCAGTGATTAAGAGAAATTGATAAGTGACCCACCTGGGGAGTACGATCGCAAGATTG	V3A	2.32316	V3A	Polyvinyl chloride	PVC	3	7	PVC 7	Bacteria	Bacteroidetes	Bacteroidia	Flavobacteriales	Flavobacteriaceae	Lutimonas
477	TACGGAGGGTCCAAGCGTTATCCGGAATCATTGGGTTTAAAGGGTCCGTAGGCGGGCAATTAAGTCAGAGGTGAAATCCCACAGCTCAACTGTGGAACTGCCTTTGATACTGGTTGTCTTGAGTTACAGTGAAGTAGATAGAATATGTAGTGTAGCGGTGAAATGCATAGATATTACATAGAATACCGATTGCGAAGGCAGTCTACTAACTGTATACTGACGCTAATGGACGAAAGCGTGGGGAGCGAACAGGATTAGATACCCTGGTAGTCCACGCCGTAAACGATGGTCACTAGTTGTTGGGGTCTTGTACCTCAGTGATTAAGAGAAATTGATAAGTGACCCACCTGGGGAGTACGATCGCAAGATTG	V1B	2.26308	V1B	Polyvinyl chloride	PVC	1	16	PVC 16	Bacteria	Bacteroidetes	Bacteroidia	Flavobacteriales	Flavobacteriaceae	Lutimonas
478	TACGGAGGGTCCAAGCGTTATCCGGAATCATTGGGTTTAAAGGGTCCGTAGGCGGGCAATTAAGTCAGAGGTGAAATCCCACAGCTCAACTGTGGAACTGCCTTTGATACTGGTTGTCTTGAGTTACAGTGAAGTAGATAGAATATGTAGTGTAGCGGTGAAATGCATAGATATTACATAGAATACCGATTGCGAAGGCAGTCTACTAACTGTATACTGACGCTAATGGACGAAAGCGTGGGGAGCGAACAGGATTAGATACCCTGGTAGTCCACGCCGTAAACGATGGTCACTAGTTGTTGGGGTCTTGTACCTCAGTGATTAAGAGAAATTGATAAGTGACCCACCTGGGGAGTACGATCGCAAGATTG	L3B	2.24005	L3B	Polylactic acid	PLA	3	16	PLA 16	Bacteria	Bacteroidetes	Bacteroidia	Flavobacteriales	Flavobacteriaceae	Lutimonas
479	TACGGAGGGTCCAAGCGTTATCCGGAATCATTGGGTTTAAAGGGTCCGTAGGCGGGCAATTAAGTCAGAGGTGAAATCCCACAGCTCAACTGTGGAACTGCCTTTGATACTGGTTGTCTTGAGTTACAGTGAAGTAGATAGAATATGTAGTGTAGCGGTGAAATGCATAGATATTACATAGAATACCGATTGCGAAGGCAGTCTACTAACTGTATACTGACGCTAATGGACGAAAGCGTGGGGAGCGAACAGGATTAGATACCCTGGTAGTCCACGCCGTAAACGATGGTCACTAGTTGTTGGGGTCTTGTACCTCAGTGATTAAGAGAAATTGATAAGTGACCCACCTGGGGAGTACGATCGCAAGATTG	F3A	2.22722	F3A	Polyurethane foam	PUF	3	7	PUF 7	Bacteria	Bacteroidetes	Bacteroidia	Flavobacteriales	Flavobacteriaceae	Lutimonas
480	TACGGAGGGTCCAAGCGTTATCCGGAATCATTGGGTTTAAAGGGTCCGTAGGCGGGCAATTAAGTCAGAGGTGAAATCCCACAGCTCAACTGTGGAACTGCCTTTGATACTGGTTGTCTTGAGTTACAGTGAAGTAGATAGAATATGTAGTGTAGCGGTGAAATGCATAGATATTACATAGAATACCGATTGCGAAGGCAGTCTACTAACTGTATACTGACGCTAATGGACGAAAGCGTGGGGAGCGAACAGGATTAGATACCCTGGTAGTCCACGCCGTAAACGATGGTCACTAGTTGTTGGGGTCTTGTACCTCAGTGATTAAGAGAAATTGATAAGTGACCCACCTGGGGAGTACGATCGCAAGATTG	C1A	2.20451	C1A	Control	None	1	7	CON 7	Bacteria	Bacteroidetes	Bacteroidia	Flavobacteriales	Flavobacteriaceae	Lutimonas
481	TACGGAGGGTCCAAGCGTTATCCGGAATCATTGGGTTTAAAGGGTCCGTAGGCGGGCAATTAAGTCAGAGGTGAAATCCCACAGCTCAACTGTGGAACTGCCTTTGATACTGGTTGTCTTGAGTTACAGTGAAGTAGATAGAATATGTAGTGTAGCGGTGAAATGCATAGATATTACATAGAATACCGATTGCGAAGGCAGTCTACTAACTGTATACTGACGCTAATGGACGAAAGCGTGGGGAGCGAACAGGATTAGATACCCTGGTAGTCCACGCCGTAAACGATGGTCACTAGTTGTTGGGGTCTTGTACCTCAGTGATTAAGAGAAATTGATAAGTGACCCACCTGGGGAGTACGATCGCAAGATTG	C3A	2.17043	C3A	Control	None	3	7	CON 7	Bacteria	Bacteroidetes	Bacteroidia	Flavobacteriales	Flavobacteriaceae	Lutimonas
482	TACGGAGGGTCCAAGCGTTATCCGGAATCATTGGGTTTAAAGGGTCCGTAGGCGGGCAATTAAGTCAGAGGTGAAATCCCACAGCTCAACTGTGGAACTGCCTTTGATACTGGTTGTCTTGAGTTACAGTGAAGTAGATAGAATATGTAGTGTAGCGGTGAAATGCATAGATATTACATAGAATACCGATTGCGAAGGCAGTCTACTAACTGTATACTGACGCTAATGGACGAAAGCGTGGGGAGCGAACAGGATTAGATACCCTGGTAGTCCACGCCGTAAACGATGGTCACTAGTTGTTGGGGTCTTGTACCTCAGTGATTAAGAGAAATTGATAAGTGACCCACCTGGGGAGTACGATCGCAAGATTG	C3B	2.08953	C3B	Control	None	3	16	CON 16	Bacteria	Bacteroidetes	Bacteroidia	Flavobacteriales	Flavobacteriaceae	Lutimonas
483	TACGGAGGGTCCAAGCGTTATCCGGAATCATTGGGTTTAAAGGGTCCGTAGGCGGGCAATTAAGTCAGAGGTGAAATCCCACAGCTCAACTGTGGAACTGCCTTTGATACTGGTTGTCTTGAGTTACAGTGAAGTAGATAGAATATGTAGTGTAGCGGTGAAATGCATAGATATTACATAGAATACCGATTGCGAAGGCAGTCTACTAACTGTATACTGACGCTAATGGACGAAAGCGTGGGGAGCGAACAGGATTAGATACCCTGGTAGTCCACGCCGTAAACGATGGTCACTAGTTGTTGGGGTCTTGTACCTCAGTGATTAAGAGAAATTGATAAGTGACCCACCTGGGGAGTACGATCGCAAGATTG	E1A	2.07361	E1A	Polyethylene	PE	1	7	PE 7	Bacteria	Bacteroidetes	Bacteroidia	Flavobacteriales	Flavobacteriaceae	Lutimonas
484	TACGGAGGGTCCAAGCGTTATCCGGAATCATTGGGTTTAAAGGGTCCGTAGGCGGGCAATTAAGTCAGAGGTGAAATCCCACAGCTCAACTGTGGAACTGCCTTTGATACTGGTTGTCTTGAGTTACAGTGAAGTAGATAGAATATGTAGTGTAGCGGTGAAATGCATAGATATTACATAGAATACCGATTGCGAAGGCAGTCTACTAACTGTATACTGACGCTAATGGACGAAAGCGTGGGGAGCGAACAGGATTAGATACCCTGGTAGTCCACGCCGTAAACGATGGTCACTAGTTGTTGGGGTCTTGTACCTCAGTGATTAAGAGAAATTGATAAGTGACCCACCTGGGGAGTACGATCGCAAGATTG	V1A	1.91297	V1A	Polyvinyl chloride	PVC	1	7	PVC 7	Bacteria	Bacteroidetes	Bacteroidia	Flavobacteriales	Flavobacteriaceae	Lutimonas
485	TACGGAGGGTCCAAGCGTTATCCGGAATCATTGGGTTTAAAGGGTCCGTAGGCGGGCAATTAAGTCAGAGGTGAAATCCCACAGCTCAACTGTGGAACTGCCTTTGATACTGGTTGTCTTGAGTTACAGTGAAGTAGATAGAATATGTAGTGTAGCGGTGAAATGCATAGATATTACATAGAATACCGATTGCGAAGGCAGTCTACTAACTGTATACTGACGCTAATGGACGAAAGCGTGGGGAGCGAACAGGATTAGATACCCTGGTAGTCCACGCCGTAAACGATGGTCACTAGTTGTTGGGGTCTTGTACCTCAGTGATTAAGAGAAATTGATAAGTGACCCACCTGGGGAGTACGATCGCAAGATTG	C1B	1.87175	C1B	Control	None	1	16	CON 16	Bacteria	Bacteroidetes	Bacteroidia	Flavobacteriales	Flavobacteriaceae	Lutimonas
486	TACGGAGGGTCCAAGCGTTATCCGGAATCATTGGGTTTAAAGGGTCCGTAGGCGGGCAATTAAGTCAGAGGTGAAATCCCACAGCTCAACTGTGGAACTGCCTTTGATACTGGTTGTCTTGAGTTACAGTGAAGTAGATAGAATATGTAGTGTAGCGGTGAAATGCATAGATATTACATAGAATACCGATTGCGAAGGCAGTCTACTAACTGTATACTGACGCTAATGGACGAAAGCGTGGGGAGCGAACAGGATTAGATACCCTGGTAGTCCACGCCGTAAACGATGGTCACTAGTTGTTGGGGTCTTGTACCTCAGTGATTAAGAGAAATTGATAAGTGACCCACCTGGGGAGTACGATCGCAAGATTG	E3B	1.78784	E3B	Polyethylene	PE	3	16	PE 16	Bacteria	Bacteroidetes	Bacteroidia	Flavobacteriales	Flavobacteriaceae	Lutimonas
487	TACGGAGGGTCCAAGCGTTATCCGGAATCATTGGGTTTAAAGGGTCCGTAGGCGGGCAATTAAGTCAGAGGTGAAATCCCACAGCTCAACTGTGGAACTGCCTTTGATACTGGTTGTCTTGAGTTACAGTGAAGTAGATAGAATATGTAGTGTAGCGGTGAAATGCATAGATATTACATAGAATACCGATTGCGAAGGCAGTCTACTAACTGTATACTGACGCTAATGGACGAAAGCGTGGGGAGCGAACAGGATTAGATACCCTGGTAGTCCACGCCGTAAACGATGGTCACTAGTTGTTGGGGTCTTGTACCTCAGTGATTAAGAGAAATTGATAAGTGACCCACCTGGGGAGTACGATCGCAAGATTG	C2B	1.66599	C2B	Control	None	2	16	CON 16	Bacteria	Bacteroidetes	Bacteroidia	Flavobacteriales	Flavobacteriaceae	Lutimonas
488	TACGGAGGGGGCAAGCGTTGTTCGGATTTACTGGGCGTAAAGGGCGCGTAGGTTGTTTGGCAAGTCAATAGTGAAATTTTTGGGCTCAACCCAGAAACTGTTATCGAAACTGCCAGACTAGAGACCGGTAGAGGATGGTGGAATACCCCGTGTAGAGGTGAAATTCGTAGATATGGGGTGGAACACCGGAGGCGAAGGCGGCCATCTGGGCCGGTTCTGACACTGAGGCGCGAAAGCGTGGGGAGCAAACAGGATTAGATACCCTGGTAGTCCACGCCGTAAACGATGAGTGCTAGTTGTCGCGGGTATCGACCCCTGCGGTAATGAAGCTAACGCGTTAAGCACTCCGCCTGGGGAGTACGGCCGCAAGGCTA	L2B	2.14089	L2B	Polylactic acid	PLA	2	16	PLA 16	Bacteria	Proteobacteria	Magnetococcia	Magnetococcales	Magnetococcaceae	Magnetococcus
489	TACGGAGGGGGCAAGCGTTGTTCGGATTTACTGGGCGTAAAGGGCGCGTAGGTTGTTTGGCAAGTCAATAGTGAAATTTTTGGGCTCAACCCAGAAACTGTTATCGAAACTGCCAGACTAGAGACCGGTAGAGGATGGTGGAATACCCCGTGTAGAGGTGAAATTCGTAGATATGGGGTGGAACACCGGAGGCGAAGGCGGCCATCTGGGCCGGTTCTGACACTGAGGCGCGAAAGCGTGGGGAGCAAACAGGATTAGATACCCTGGTAGTCCACGCCGTAAACGATGAGTGCTAGTTGTCGCGGGTATCGACCCCTGCGGTAATGAAGCTAACGCGTTAAGCACTCCGCCTGGGGAGTACGGCCGCAAGGCTA	C1B	2.05163	C1B	Control	None	1	16	CON 16	Bacteria	Proteobacteria	Magnetococcia	Magnetococcales	Magnetococcaceae	Magnetococcus
490	TACGGAGGGGGCAAGCGTTGTTCGGATTTACTGGGCGTAAAGGGCGCGTAGGTTGTTTGGCAAGTCAATAGTGAAATTTTTGGGCTCAACCCAGAAACTGTTATCGAAACTGCCAGACTAGAGACCGGTAGAGGATGGTGGAATACCCCGTGTAGAGGTGAAATTCGTAGATATGGGGTGGAACACCGGAGGCGAAGGCGGCCATCTGGGCCGGTTCTGACACTGAGGCGCGAAAGCGTGGGGAGCAAACAGGATTAGATACCCTGGTAGTCCACGCCGTAAACGATGAGTGCTAGTTGTCGCGGGTATCGACCCCTGCGGTAATGAAGCTAACGCGTTAAGCACTCCGCCTGGGGAGTACGGCCGCAAGGCTA	E3B	1.99872	E3B	Polyethylene	PE	3	16	PE 16	Bacteria	Proteobacteria	Magnetococcia	Magnetococcales	Magnetococcaceae	Magnetococcus
491	TACGGAGGGGGCAAGCGTTGTTCGGATTTACTGGGCGTAAAGGGCGCGTAGGTTGTTTGGCAAGTCAATAGTGAAATTTTTGGGCTCAACCCAGAAACTGTTATCGAAACTGCCAGACTAGAGACCGGTAGAGGATGGTGGAATACCCCGTGTAGAGGTGAAATTCGTAGATATGGGGTGGAACACCGGAGGCGAAGGCGGCCATCTGGGCCGGTTCTGACACTGAGGCGCGAAAGCGTGGGGAGCAAACAGGATTAGATACCCTGGTAGTCCACGCCGTAAACGATGAGTGCTAGTTGTCGCGGGTATCGACCCCTGCGGTAATGAAGCTAACGCGTTAAGCACTCCGCCTGGGGAGTACGGCCGCAAGGCTA	E1B	1.9482	E1B	Polyethylene	PE	1	16	PE 16	Bacteria	Proteobacteria	Magnetococcia	Magnetococcales	Magnetococcaceae	Magnetococcus
492	TACGGAGGGGGCAAGCGTTGTTCGGATTTACTGGGCGTAAAGGGCGCGTAGGTTGTTTGGCAAGTCAATAGTGAAATTTTTGGGCTCAACCCAGAAACTGTTATCGAAACTGCCAGACTAGAGACCGGTAGAGGATGGTGGAATACCCCGTGTAGAGGTGAAATTCGTAGATATGGGGTGGAACACCGGAGGCGAAGGCGGCCATCTGGGCCGGTTCTGACACTGAGGCGCGAAAGCGTGGGGAGCAAACAGGATTAGATACCCTGGTAGTCCACGCCGTAAACGATGAGTGCTAGTTGTCGCGGGTATCGACCCCTGCGGTAATGAAGCTAACGCGTTAAGCACTCCGCCTGGGGAGTACGGCCGCAAGGCTA	C3B	1.80239	C3B	Control	None	3	16	CON 16	Bacteria	Proteobacteria	Magnetococcia	Magnetococcales	Magnetococcaceae	Magnetococcus
493	TACGGAGGGGGCAAGCGTTGTTCGGATTTACTGGGCGTAAAGGGCGCGTAGGTTGTTTGGCAAGTCAATAGTGAAATTTTTGGGCTCAACCCAGAAACTGTTATCGAAACTGCCAGACTAGAGACCGGTAGAGGATGGTGGAATACCCCGTGTAGAGGTGAAATTCGTAGATATGGGGTGGAACACCGGAGGCGAAGGCGGCCATCTGGGCCGGTTCTGACACTGAGGCGCGAAAGCGTGGGGAGCAAACAGGATTAGATACCCTGGTAGTCCACGCCGTAAACGATGAGTGCTAGTTGTCGCGGGTATCGACCCCTGCGGTAATGAAGCTAACGCGTTAAGCACTCCGCCTGGGGAGTACGGCCGCAAGGCTA	E2B	1.14504	E2B	Polyethylene	PE	2	16	PE 16	Bacteria	Proteobacteria	Magnetococcia	Magnetococcales	Magnetococcaceae	Magnetococcus
494	TACGGAGGATTCGAGCGTTATCCGGATTTATTGGGTTTAAAGGGTCCGTAGGCGGTCTTTTAAGTCAGTGGTGAAATCCCAGAGCTTAACTCTGGAACTGCCATTGAAACTGAAGGACTTGAATATGGTTGAGGTAGGCGGAATACGTTATGTAGCGGTGAAATGCATAGATATAACGTAGAACACCAATTGCGAAGGCAGCTTACTAAGCCATTATTGACGCTGATGGACGAAAGCGTGGGGAGCGAACAGGATTAGATACCCTGGTAGTCCACGCCGTAAACGATGATTACTCGTTGTGCACAATACATCGTGCGTGACTGAGCGAAAGCATTAAGTAATCCACCTGGGGAGTACGTTCGCAAGAATG	F3A	2.2647	F3A	Polyurethane foam	PUF	3	7	PUF 7	Bacteria	Bacteroidetes	Bacteroidia	Bacteroidales	Marinifilaceae	Marinifilum
495	TACGGAGGATTCGAGCGTTATCCGGATTTATTGGGTTTAAAGGGTCCGTAGGCGGTCTTTTAAGTCAGTGGTGAAATCCCAGAGCTTAACTCTGGAACTGCCATTGAAACTGAAGGACTTGAATATGGTTGAGGTAGGCGGAATACGTTATGTAGCGGTGAAATGCATAGATATAACGTAGAACACCAATTGCGAAGGCAGCTTACTAAGCCATTATTGACGCTGATGGACGAAAGCGTGGGGAGCGAACAGGATTAGATACCCTGGTAGTCCACGCCGTAAACGATGATTACTCGTTGTGCACAATACATCGTGCGTGACTGAGCGAAAGCATTAAGTAATCCACCTGGGGAGTACGTTCGCAAGAATG	F1A	2.24571	F1A	Polyurethane foam	PUF	1	7	PUF 7	Bacteria	Bacteroidetes	Bacteroidia	Bacteroidales	Marinifilaceae	Marinifilum
496	TACGGAGGATTCGAGCGTTATCCGGATTTATTGGGTTTAAAGGGTCCGTAGGCGGTCTTTTAAGTCAGTGGTGAAATCCCAGAGCTTAACTCTGGAACTGCCATTGAAACTGAAGGACTTGAATATGGTTGAGGTAGGCGGAATACGTTATGTAGCGGTGAAATGCATAGATATAACGTAGAACACCAATTGCGAAGGCAGCTTACTAAGCCATTATTGACGCTGATGGACGAAAGCGTGGGGAGCGAACAGGATTAGATACCCTGGTAGTCCACGCCGTAAACGATGATTACTCGTTGTGCACAATACATCGTGCGTGACTGAGCGAAAGCATTAAGTAATCCACCTGGGGAGTACGTTCGCAAGAATG	E2A	2.15215	E2A	Polyethylene	PE	2	7	PE 7	Bacteria	Bacteroidetes	Bacteroidia	Bacteroidales	Marinifilaceae	Marinifilum
497	TACGGAGGATTCGAGCGTTATCCGGATTTATTGGGTTTAAAGGGTCCGTAGGCGGTCTTTTAAGTCAGTGGTGAAATCCCAGAGCTTAACTCTGGAACTGCCATTGAAACTGAAGGACTTGAATATGGTTGAGGTAGGCGGAATACGTTATGTAGCGGTGAAATGCATAGATATAACGTAGAACACCAATTGCGAAGGCAGCTTACTAAGCCATTATTGACGCTGATGGACGAAAGCGTGGGGAGCGAACAGGATTAGATACCCTGGTAGTCCACGCCGTAAACGATGATTACTCGTTGTGCACAATACATCGTGCGTGACTGAGCGAAAGCATTAAGTAATCCACCTGGGGAGTACGTTCGCAAGAATG	F1B	2.05671	F1B	Polyurethane foam	PUF	1	16	PUF 16	Bacteria	Bacteroidetes	Bacteroidia	Bacteroidales	Marinifilaceae	Marinifilum
498	TACGGAGGATTCGAGCGTTATCCGGATTTATTGGGTTTAAAGGGTCCGTAGGCGGTCTTTTAAGTCAGTGGTGAAATCCCAGAGCTTAACTCTGGAACTGCCATTGAAACTGAAGGACTTGAATATGGTTGAGGTAGGCGGAATACGTTATGTAGCGGTGAAATGCATAGATATAACGTAGAACACCAATTGCGAAGGCAGCTTACTAAGCCATTATTGACGCTGATGGACGAAAGCGTGGGGAGCGAACAGGATTAGATACCCTGGTAGTCCACGCCGTAAACGATGATTACTCGTTGTGCACAATACATCGTGCGTGACTGAGCGAAAGCATTAAGTAATCCACCTGGGGAGTACGTTCGCAAGAATG	E2B	2.01397	E2B	Polyethylene	PE	2	16	PE 16	Bacteria	Bacteroidetes	Bacteroidia	Bacteroidales	Marinifilaceae	Marinifilum
499	TACGGAGGATTCGAGCGTTATCCGGATTTATTGGGTTTAAAGGGTCCGTAGGCGGTCTTTTAAGTCAGTGGTGAAATCCCAGAGCTTAACTCTGGAACTGCCATTGAAACTGAAGGACTTGAATATGGTTGAGGTAGGCGGAATACGTTATGTAGCGGTGAAATGCATAGATATAACGTAGAACACCAATTGCGAAGGCAGCTTACTAAGCCATTATTGACGCTGATGGACGAAAGCGTGGGGAGCGAACAGGATTAGATACCCTGGTAGTCCACGCCGTAAACGATGATTACTCGTTGTGCACAATACATCGTGCGTGACTGAGCGAAAGCATTAAGTAATCCACCTGGGGAGTACGTTCGCAAGAATG	F3B	1.74818	F3B	Polyurethane foam	PUF	3	16	PUF 16	Bacteria	Bacteroidetes	Bacteroidia	Bacteroidales	Marinifilaceae	Marinifilum
500	TACGGAGGATTCGAGCGTTATCCGGATTTATTGGGTTTAAAGGGTCCGTAGGCGGTCTTTTAAGTCAGTGGTGAAATCCCAGAGCTTAACTCTGGAACTGCCATTGAAACTGAAGGACTTGAATATGGTTGAGGTAGGCGGAATACGTTATGTAGCGGTGAAATGCATAGATATAACGTAGAACACCAATTGCGAAGGCAGCTTACTAAGCCATTATTGACGCTGATGGACGAAAGCGTGGGGAGCGAACAGGATTAGATACCCTGGTAGTCCACGCCGTAAACGATGATTACTCGTTGTGCACAATACATCGTGCGTGACTGAGCGAAAGCATTAAGTAATCCACCTGGGGAGTACGTTCGCAAGAATG	E3A	1.60113	E3A	Polyethylene	PE	3	7	PE 7	Bacteria	Bacteroidetes	Bacteroidia	Bacteroidales	Marinifilaceae	Marinifilum
501	TACGGAGGATTCGAGCGTTATCCGGATTTATTGGGTTTAAAGGGTCCGTAGGCGGTCTTTTAAGTCAGTGGTGAAATCCCAGAGCTTAACTCTGGAACTGCCATTGAAACTGAAGGACTTGAATATGGTTGAGGTAGGCGGAATACGTTATGTAGCGGTGAAATGCATAGATATAACGTAGAACACCAATTGCGAAGGCAGCTTACTAAGCCATTATTGACGCTGATGGACGAAAGCGTGGGGAGCGAACAGGATTAGATACCCTGGTAGTCCACGCCGTAAACGATGATTACTCGTTGTGCACAATACATCGTGCGTGACTGAGCGAAAGCATTAAGTAATCCACCTGGGGAGTACGTTCGCAAGAATG	V2A	1.42624	V2A	Polyvinyl chloride	PVC	2	7	PVC 7	Bacteria	Bacteroidetes	Bacteroidia	Bacteroidales	Marinifilaceae	Marinifilum
502	TACGGAGGATTCGAGCGTTATCCGGATTTATTGGGTTTAAAGGGTCCGTAGGCGGTCTTTTAAGTCAGTGGTGAAATCCCAGAGCTTAACTCTGGAACTGCCATTGAAACTGAAGGACTTGAATATGGTTGAGGTAGGCGGAATACGTTATGTAGCGGTGAAATGCATAGATATAACGTAGAACACCAATTGCGAAGGCAGCTTACTAAGCCATTATTGACGCTGATGGACGAAAGCGTGGGGAGCGAACAGGATTAGATACCCTGGTAGTCCACGCCGTAAACGATGATTACTCGTTGTGCACAATACATCGTGCGTGACTGAGCGAAAGCATTAAGTAATCCACCTGGGGAGTACGTTCGCAAGAATG	F2A	1.33901	F2A	Polyurethane foam	PUF	2	7	PUF 7	Bacteria	Bacteroidetes	Bacteroidia	Bacteroidales	Marinifilaceae	Marinifilum
503	TACGGAGGATTCGAGCGTTATCCGGATTTATTGGGTTTAAAGGGTCCGTAGGCGGTCTTTTAAGTCAGTGGTGAAATCCCAGAGCTTAACTCTGGAACTGCCATTGAAACTGAAGGACTTGAATATGGTTGAGGTAGGCGGAATACGTTATGTAGCGGTGAAATGCATAGATATAACGTAGAACACCAATTGCGAAGGCAGCTTACTAAGCCATTATTGACGCTGATGGACGAAAGCGTGGGGAGCGAACAGGATTAGATACCCTGGTAGTCCACGCCGTAAACGATGATTACTCGTTGTGCACAATACATCGTGCGTGACTGAGCGAAAGCATTAAGTAATCCACCTGGGGAGTACGTTCGCAAGAATG	V1A	1.32091	V1A	Polyvinyl chloride	PVC	1	7	PVC 7	Bacteria	Bacteroidetes	Bacteroidia	Bacteroidales	Marinifilaceae	Marinifilum
504	TACGGAGGATTCGAGCGTTATCCGGATTTATTGGGTTTAAAGGGTCCGTAGGCGGTCTTTTAAGTCAGTGGTGAAATCCCAGAGCTTAACTCTGGAACTGCCATTGAAACTGAAGGACTTGAATATGGTTGAGGTAGGCGGAATACGTTATGTAGCGGTGAAATGCATAGATATAACGTAGAACACCAATTGCGAAGGCAGCTTACTAAGCCATTATTGACGCTGATGGACGAAAGCGTGGGGAGCGAACAGGATTAGATACCCTGGTAGTCCACGCCGTAAACGATGATTACTCGTTGTGCACAATACATCGTGCGTGACTGAGCGAAAGCATTAAGTAATCCACCTGGGGAGTACGTTCGCAAGAATG	V3A	1.26754	V3A	Polyvinyl chloride	PVC	3	7	PVC 7	Bacteria	Bacteroidetes	Bacteroidia	Bacteroidales	Marinifilaceae	Marinifilum
505	TACGGAGGATTCGAGCGTTATCCGGATTTATTGGGTTTAAAGGGTCCGTAGGCGGTCTTTTAAGTCAGTGGTGAAATCCCAGAGCTTAACTCTGGAACTGCCATTGAAACTGAAGGACTTGAATATGGTTGAGGTAGGCGGAATACGTTATGTAGCGGTGAAATGCATAGATATAACGTAGAACACCAATTGCGAAGGCAGCTTACTAAGCCATTATTGACGCTGATGGACGAAAGCGTGGGGAGCGAACAGGATTAGATACCCTGGTAGTCCACGCCGTAAACGATGATTACTCGTTGTGCACAATACATCGTGCGTGACTGAGCGAAAGCATTAAGTAATCCACCTGGGGAGTACGTTCGCAAGAATG	V3B	1.24161	V3B	Polyvinyl chloride	PVC	3	16	PVC 16	Bacteria	Bacteroidetes	Bacteroidia	Bacteroidales	Marinifilaceae	Marinifilum
506	TACGGAGGATTCGAGCGTTATCCGGATTTATTGGGTTTAAAGGGTCCGTAGGCGGTCTTTTAAGTCAGTGGTGAAATCCCAGAGCTTAACTCTGGAACTGCCATTGAAACTGAAGGACTTGAATATGGTTGAGGTAGGCGGAATACGTTATGTAGCGGTGAAATGCATAGATATAACGTAGAACACCAATTGCGAAGGCAGCTTACTAAGCCATTATTGACGCTGATGGACGAAAGCGTGGGGAGCGAACAGGATTAGATACCCTGGTAGTCCACGCCGTAAACGATGATTACTCGTTGTGCACAATACATCGTGCGTGACTGAGCGAAAGCATTAAGTAATCCACCTGGGGAGTACGTTCGCAAGAATG	E1B	1.1771	E1B	Polyethylene	PE	1	16	PE 16	Bacteria	Bacteroidetes	Bacteroidia	Bacteroidales	Marinifilaceae	Marinifilum
507	TACGGAGGATTCGAGCGTTATCCGGATTTATTGGGTTTAAAGGGTCCGTAGGCGGTCTTTTAAGTCAGTGGTGAAATCCCAGAGCTTAACTCTGGAACTGCCATTGAAACTGAAGGACTTGAATATGGTTGAGGTAGGCGGAATACGTTATGTAGCGGTGAAATGCATAGATATAACGTAGAACACCAATTGCGAAGGCAGCTTACTAAGCCATTATTGACGCTGATGGACGAAAGCGTGGGGAGCGAACAGGATTAGATACCCTGGTAGTCCACGCCGTAAACGATGATTACTCGTTGTGCACAATACATCGTGCGTGACTGAGCGAAAGCATTAAGTAATCCACCTGGGGAGTACGTTCGCAAGAATG	V2B	1.04545	V2B	Polyvinyl chloride	PVC	2	16	PVC 16	Bacteria	Bacteroidetes	Bacteroidia	Bacteroidales	Marinifilaceae	Marinifilum
508	TACGGAGGATTCGAGCGTTATCCGGATTTATTGGGTTTAAAGGGTCCGTAGGCGGTCTTTTAAGTCAGTGGTGAAATCCCAGAGCTTAACTCTGGAACTGCCATTGAAACTGAAGGACTTGAATATGGTTGAGGTAGGCGGAATACGTTATGTAGCGGTGAAATGCATAGATATAACGTAGAACACCAATTGCGAAGGCAGCTTACTAAGCCATTATTGACGCTGATGGACGAAAGCGTGGGGAGCGAACAGGATTAGATACCCTGGTAGTCCACGCCGTAAACGATGATTACTCGTTGTGCACAATACATCGTGCGTGACTGAGCGAAAGCATTAAGTAATCCACCTGGGGAGTACGTTCGCAAGAATG	V1B	1.04061	V1B	Polyvinyl chloride	PVC	1	16	PVC 16	Bacteria	Bacteroidetes	Bacteroidia	Bacteroidales	Marinifilaceae	Marinifilum
509	TACGGAGGATTCGAGCGTTATCCGGATTTATTGGGTTTAAAGGGTCCGTAGGCGGTCTTTTAAGTCAGTGGTGAAATCCCAGAGCTTAACTCTGGAACTGCCATTGAAACTGAAGGACTTGAATATGGTTGAGGTAGGCGGAATACGTTATGTAGCGGTGAAATGCATAGATATAACGTAGAACACCAATTGCGAAGGCAGCTTACTAAGCCATTATTGACGCTGATGGACGAAAGCGTGGGGAGCGAACAGGATTAGATACCCTGGTAGTCCACGCCGTAAACGATGATTACTCGTTGTGCACAATACATCGTGCGTGACTGAGCGAAAGCATTAAGTAATCCACCTGGGGAGTACGTTCGCAAGAATG	F2B	1.01689	F2B	Polyurethane foam	PUF	2	16	PUF 16	Bacteria	Bacteroidetes	Bacteroidia	Bacteroidales	Marinifilaceae	Marinifilum
510	TACGGAGGGTCCGAGCGTTATCCGGAATTATTGGGTTTAAAGGGTCCGCAGGCGGGCGATTAAGTCAGGGGTGAAATGGTACGGCTCAACCGTAGCACTGCCCTTGATACTGGTTGCCTTGAGTCATAGTGGAGTGGCCGGAATATGTAGTGTAGCGGTGAAATGCATAGATATTACATAGAACACCGATCGCGAAGGCAGGTCACTAACTATCGACTGACGCTGATGGACGAAAGCGTGGGGAGCGAACGGGATTAGATACCCCGGTAGTCCACGCCGTAAACGATGGATACTAGCTGTCGGGCCTTAGGGTTCGGCGGCCAAGCGAAAGTGATAAGTATCCCACCTGGGGAGTACGTTCGCAAGAATG	T0	4.76453	T0	Initial	Initial	0	0	Initial	Bacteria	Bacteroidetes	Bacteroidia	Flavobacteriales	Flavobacteriaceae	Muriicola
511	TACGGAGGGTCCGAGCGTTATCCGGAATTATTGGGTTTAAAGGGTCCGCAGGCGGGCGATTAAGTCAGGGGTGAAATGGTACGGCTCAACCGTAGCACTGCCCTTGATACTGGTTGCCTTGAGTCATAGTGGAGTGGCCGGAATATGTAGTGTAGCGGTGAAATGCATAGATATTACATAGAACACCGATCGCGAAGGCAGGTCACTAACTATCGACTGACGCTGATGGACGAAAGCGTGGGGAGCGAACGGGATTAGATACCCCGGTAGTCCACGCCGTAAACGATGGATACTAGCTGTCGGGCCTTAGGGTTCGGCGGCCAAGCGAAAGTGATAAGTATCCCACCTGGGGAGTACGTTCGCAAGAATG	E3A	3.43282	E3A	Polyethylene	PE	3	7	PE 7	Bacteria	Bacteroidetes	Bacteroidia	Flavobacteriales	Flavobacteriaceae	Muriicola
512	TACGGAGGGTCCGAGCGTTATCCGGAATTATTGGGTTTAAAGGGTCCGCAGGCGGGCGATTAAGTCAGGGGTGAAATGGTACGGCTCAACCGTAGCACTGCCCTTGATACTGGTTGCCTTGAGTCATAGTGGAGTGGCCGGAATATGTAGTGTAGCGGTGAAATGCATAGATATTACATAGAACACCGATCGCGAAGGCAGGTCACTAACTATCGACTGACGCTGATGGACGAAAGCGTGGGGAGCGAACGGGATTAGATACCCCGGTAGTCCACGCCGTAAACGATGGATACTAGCTGTCGGGCCTTAGGGTTCGGCGGCCAAGCGAAAGTGATAAGTATCCCACCTGGGGAGTACGTTCGCAAGAATG	C2A	3.41848	C2A	Control	None	2	7	CON 7	Bacteria	Bacteroidetes	Bacteroidia	Flavobacteriales	Flavobacteriaceae	Muriicola
513	TACGGAGGGTCCGAGCGTTATCCGGAATTATTGGGTTTAAAGGGTCCGCAGGCGGGCGATTAAGTCAGGGGTGAAATGGTACGGCTCAACCGTAGCACTGCCCTTGATACTGGTTGCCTTGAGTCATAGTGGAGTGGCCGGAATATGTAGTGTAGCGGTGAAATGCATAGATATTACATAGAACACCGATCGCGAAGGCAGGTCACTAACTATCGACTGACGCTGATGGACGAAAGCGTGGGGAGCGAACGGGATTAGATACCCCGGTAGTCCACGCCGTAAACGATGGATACTAGCTGTCGGGCCTTAGGGTTCGGCGGCCAAGCGAAAGTGATAAGTATCCCACCTGGGGAGTACGTTCGCAAGAATG	L2A	3.34369	L2A	Polylactic acid	PLA	2	7	PLA 7	Bacteria	Bacteroidetes	Bacteroidia	Flavobacteriales	Flavobacteriaceae	Muriicola
514	TACGGAGGGTCCGAGCGTTATCCGGAATTATTGGGTTTAAAGGGTCCGCAGGCGGGCGATTAAGTCAGGGGTGAAATGGTACGGCTCAACCGTAGCACTGCCCTTGATACTGGTTGCCTTGAGTCATAGTGGAGTGGCCGGAATATGTAGTGTAGCGGTGAAATGCATAGATATTACATAGAACACCGATCGCGAAGGCAGGTCACTAACTATCGACTGACGCTGATGGACGAAAGCGTGGGGAGCGAACGGGATTAGATACCCCGGTAGTCCACGCCGTAAACGATGGATACTAGCTGTCGGGCCTTAGGGTTCGGCGGCCAAGCGAAAGTGATAAGTATCCCACCTGGGGAGTACGTTCGCAAGAATG	C1A	3.18761	C1A	Control	None	1	7	CON 7	Bacteria	Bacteroidetes	Bacteroidia	Flavobacteriales	Flavobacteriaceae	Muriicola
515	TACGGAGGGTCCGAGCGTTATCCGGAATTATTGGGTTTAAAGGGTCCGCAGGCGGGCGATTAAGTCAGGGGTGAAATGGTACGGCTCAACCGTAGCACTGCCCTTGATACTGGTTGCCTTGAGTCATAGTGGAGTGGCCGGAATATGTAGTGTAGCGGTGAAATGCATAGATATTACATAGAACACCGATCGCGAAGGCAGGTCACTAACTATCGACTGACGCTGATGGACGAAAGCGTGGGGAGCGAACGGGATTAGATACCCCGGTAGTCCACGCCGTAAACGATGGATACTAGCTGTCGGGCCTTAGGGTTCGGCGGCCAAGCGAAAGTGATAAGTATCCCACCTGGGGAGTACGTTCGCAAGAATG	C3B	3.15851	C3B	Control	None	3	16	CON 16	Bacteria	Bacteroidetes	Bacteroidia	Flavobacteriales	Flavobacteriaceae	Muriicola
516	TACGGAGGGTCCGAGCGTTATCCGGAATTATTGGGTTTAAAGGGTCCGCAGGCGGGCGATTAAGTCAGGGGTGAAATGGTACGGCTCAACCGTAGCACTGCCCTTGATACTGGTTGCCTTGAGTCATAGTGGAGTGGCCGGAATATGTAGTGTAGCGGTGAAATGCATAGATATTACATAGAACACCGATCGCGAAGGCAGGTCACTAACTATCGACTGACGCTGATGGACGAAAGCGTGGGGAGCGAACGGGATTAGATACCCCGGTAGTCCACGCCGTAAACGATGGATACTAGCTGTCGGGCCTTAGGGTTCGGCGGCCAAGCGAAAGTGATAAGTATCCCACCTGGGGAGTACGTTCGCAAGAATG	C3A	3.14352	C3A	Control	None	3	7	CON 7	Bacteria	Bacteroidetes	Bacteroidia	Flavobacteriales	Flavobacteriaceae	Muriicola
517	TACGGAGGGTCCGAGCGTTATCCGGAATTATTGGGTTTAAAGGGTCCGCAGGCGGGCGATTAAGTCAGGGGTGAAATGGTACGGCTCAACCGTAGCACTGCCCTTGATACTGGTTGCCTTGAGTCATAGTGGAGTGGCCGGAATATGTAGTGTAGCGGTGAAATGCATAGATATTACATAGAACACCGATCGCGAAGGCAGGTCACTAACTATCGACTGACGCTGATGGACGAAAGCGTGGGGAGCGAACGGGATTAGATACCCCGGTAGTCCACGCCGTAAACGATGGATACTAGCTGTCGGGCCTTAGGGTTCGGCGGCCAAGCGAAAGTGATAAGTATCCCACCTGGGGAGTACGTTCGCAAGAATG	V3B	3.13724	V3B	Polyvinyl chloride	PVC	3	16	PVC 16	Bacteria	Bacteroidetes	Bacteroidia	Flavobacteriales	Flavobacteriaceae	Muriicola
518	TACGGAGGGTCCGAGCGTTATCCGGAATTATTGGGTTTAAAGGGTCCGCAGGCGGGCGATTAAGTCAGGGGTGAAATGGTACGGCTCAACCGTAGCACTGCCCTTGATACTGGTTGCCTTGAGTCATAGTGGAGTGGCCGGAATATGTAGTGTAGCGGTGAAATGCATAGATATTACATAGAACACCGATCGCGAAGGCAGGTCACTAACTATCGACTGACGCTGATGGACGAAAGCGTGGGGAGCGAACGGGATTAGATACCCCGGTAGTCCACGCCGTAAACGATGGATACTAGCTGTCGGGCCTTAGGGTTCGGCGGCCAAGCGAAAGTGATAAGTATCCCACCTGGGGAGTACGTTCGCAAGAATG	L3A	3.13245	L3A	Polylactic acid	PLA	3	7	PLA 7	Bacteria	Bacteroidetes	Bacteroidia	Flavobacteriales	Flavobacteriaceae	Muriicola
519	TACGGAGGGTCCGAGCGTTATCCGGAATTATTGGGTTTAAAGGGTCCGCAGGCGGGCGATTAAGTCAGGGGTGAAATGGTACGGCTCAACCGTAGCACTGCCCTTGATACTGGTTGCCTTGAGTCATAGTGGAGTGGCCGGAATATGTAGTGTAGCGGTGAAATGCATAGATATTACATAGAACACCGATCGCGAAGGCAGGTCACTAACTATCGACTGACGCTGATGGACGAAAGCGTGGGGAGCGAACGGGATTAGATACCCCGGTAGTCCACGCCGTAAACGATGGATACTAGCTGTCGGGCCTTAGGGTTCGGCGGCCAAGCGAAAGTGATAAGTATCCCACCTGGGGAGTACGTTCGCAAGAATG	V2B	3.12168	V2B	Polyvinyl chloride	PVC	2	16	PVC 16	Bacteria	Bacteroidetes	Bacteroidia	Flavobacteriales	Flavobacteriaceae	Muriicola
520	TACGGAGGGTCCGAGCGTTATCCGGAATTATTGGGTTTAAAGGGTCCGCAGGCGGGCGATTAAGTCAGGGGTGAAATGGTACGGCTCAACCGTAGCACTGCCCTTGATACTGGTTGCCTTGAGTCATAGTGGAGTGGCCGGAATATGTAGTGTAGCGGTGAAATGCATAGATATTACATAGAACACCGATCGCGAAGGCAGGTCACTAACTATCGACTGACGCTGATGGACGAAAGCGTGGGGAGCGAACGGGATTAGATACCCCGGTAGTCCACGCCGTAAACGATGGATACTAGCTGTCGGGCCTTAGGGTTCGGCGGCCAAGCGAAAGTGATAAGTATCCCACCTGGGGAGTACGTTCGCAAGAATG	V2A	3.01207	V2A	Polyvinyl chloride	PVC	2	7	PVC 7	Bacteria	Bacteroidetes	Bacteroidia	Flavobacteriales	Flavobacteriaceae	Muriicola
521	TACGGAGGGTCCGAGCGTTATCCGGAATTATTGGGTTTAAAGGGTCCGCAGGCGGGCGATTAAGTCAGGGGTGAAATGGTACGGCTCAACCGTAGCACTGCCCTTGATACTGGTTGCCTTGAGTCATAGTGGAGTGGCCGGAATATGTAGTGTAGCGGTGAAATGCATAGATATTACATAGAACACCGATCGCGAAGGCAGGTCACTAACTATCGACTGACGCTGATGGACGAAAGCGTGGGGAGCGAACGGGATTAGATACCCCGGTAGTCCACGCCGTAAACGATGGATACTAGCTGTCGGGCCTTAGGGTTCGGCGGCCAAGCGAAAGTGATAAGTATCCCACCTGGGGAGTACGTTCGCAAGAATG	F2A	3.00451	F2A	Polyurethane foam	PUF	2	7	PUF 7	Bacteria	Bacteroidetes	Bacteroidia	Flavobacteriales	Flavobacteriaceae	Muriicola
522	TACGGAGGGTCCGAGCGTTATCCGGAATTATTGGGTTTAAAGGGTCCGCAGGCGGGCGATTAAGTCAGGGGTGAAATGGTACGGCTCAACCGTAGCACTGCCCTTGATACTGGTTGCCTTGAGTCATAGTGGAGTGGCCGGAATATGTAGTGTAGCGGTGAAATGCATAGATATTACATAGAACACCGATCGCGAAGGCAGGTCACTAACTATCGACTGACGCTGATGGACGAAAGCGTGGGGAGCGAACGGGATTAGATACCCCGGTAGTCCACGCCGTAAACGATGGATACTAGCTGTCGGGCCTTAGGGTTCGGCGGCCAAGCGAAAGTGATAAGTATCCCACCTGGGGAGTACGTTCGCAAGAATG	L1A	2.9645	L1A	Polylactic acid	PLA	1	7	PLA 7	Bacteria	Bacteroidetes	Bacteroidia	Flavobacteriales	Flavobacteriaceae	Muriicola
523	TACGGAGGGTCCGAGCGTTATCCGGAATTATTGGGTTTAAAGGGTCCGCAGGCGGGCGATTAAGTCAGGGGTGAAATGGTACGGCTCAACCGTAGCACTGCCCTTGATACTGGTTGCCTTGAGTCATAGTGGAGTGGCCGGAATATGTAGTGTAGCGGTGAAATGCATAGATATTACATAGAACACCGATCGCGAAGGCAGGTCACTAACTATCGACTGACGCTGATGGACGAAAGCGTGGGGAGCGAACGGGATTAGATACCCCGGTAGTCCACGCCGTAAACGATGGATACTAGCTGTCGGGCCTTAGGGTTCGGCGGCCAAGCGAAAGTGATAAGTATCCCACCTGGGGAGTACGTTCGCAAGAATG	E2B	2.9438	E2B	Polyethylene	PE	2	16	PE 16	Bacteria	Bacteroidetes	Bacteroidia	Flavobacteriales	Flavobacteriaceae	Muriicola
524	TACGGAGGGTCCGAGCGTTATCCGGAATTATTGGGTTTAAAGGGTCCGCAGGCGGGCGATTAAGTCAGGGGTGAAATGGTACGGCTCAACCGTAGCACTGCCCTTGATACTGGTTGCCTTGAGTCATAGTGGAGTGGCCGGAATATGTAGTGTAGCGGTGAAATGCATAGATATTACATAGAACACCGATCGCGAAGGCAGGTCACTAACTATCGACTGACGCTGATGGACGAAAGCGTGGGGAGCGAACGGGATTAGATACCCCGGTAGTCCACGCCGTAAACGATGGATACTAGCTGTCGGGCCTTAGGGTTCGGCGGCCAAGCGAAAGTGATAAGTATCCCACCTGGGGAGTACGTTCGCAAGAATG	E1B	2.85462	E1B	Polyethylene	PE	1	16	PE 16	Bacteria	Bacteroidetes	Bacteroidia	Flavobacteriales	Flavobacteriaceae	Muriicola
525	TACGGAGGGTCCGAGCGTTATCCGGAATTATTGGGTTTAAAGGGTCCGCAGGCGGGCGATTAAGTCAGGGGTGAAATGGTACGGCTCAACCGTAGCACTGCCCTTGATACTGGTTGCCTTGAGTCATAGTGGAGTGGCCGGAATATGTAGTGTAGCGGTGAAATGCATAGATATTACATAGAACACCGATCGCGAAGGCAGGTCACTAACTATCGACTGACGCTGATGGACGAAAGCGTGGGGAGCGAACGGGATTAGATACCCCGGTAGTCCACGCCGTAAACGATGGATACTAGCTGTCGGGCCTTAGGGTTCGGCGGCCAAGCGAAAGTGATAAGTATCCCACCTGGGGAGTACGTTCGCAAGAATG	V1B	2.83391	V1B	Polyvinyl chloride	PVC	1	16	PVC 16	Bacteria	Bacteroidetes	Bacteroidia	Flavobacteriales	Flavobacteriaceae	Muriicola
526	TACGGAGGGTCCGAGCGTTATCCGGAATTATTGGGTTTAAAGGGTCCGCAGGCGGGCGATTAAGTCAGGGGTGAAATGGTACGGCTCAACCGTAGCACTGCCCTTGATACTGGTTGCCTTGAGTCATAGTGGAGTGGCCGGAATATGTAGTGTAGCGGTGAAATGCATAGATATTACATAGAACACCGATCGCGAAGGCAGGTCACTAACTATCGACTGACGCTGATGGACGAAAGCGTGGGGAGCGAACGGGATTAGATACCCCGGTAGTCCACGCCGTAAACGATGGATACTAGCTGTCGGGCCTTAGGGTTCGGCGGCCAAGCGAAAGTGATAAGTATCCCACCTGGGGAGTACGTTCGCAAGAATG	E2A	2.77711	E2A	Polyethylene	PE	2	7	PE 7	Bacteria	Bacteroidetes	Bacteroidia	Flavobacteriales	Flavobacteriaceae	Muriicola
527	TACGGAGGGTCCGAGCGTTATCCGGAATTATTGGGTTTAAAGGGTCCGCAGGCGGGCGATTAAGTCAGGGGTGAAATGGTACGGCTCAACCGTAGCACTGCCCTTGATACTGGTTGCCTTGAGTCATAGTGGAGTGGCCGGAATATGTAGTGTAGCGGTGAAATGCATAGATATTACATAGAACACCGATCGCGAAGGCAGGTCACTAACTATCGACTGACGCTGATGGACGAAAGCGTGGGGAGCGAACGGGATTAGATACCCCGGTAGTCCACGCCGTAAACGATGGATACTAGCTGTCGGGCCTTAGGGTTCGGCGGCCAAGCGAAAGTGATAAGTATCCCACCTGGGGAGTACGTTCGCAAGAATG	L1B	2.75891	L1B	Polylactic acid	PLA	1	16	PLA 16	Bacteria	Bacteroidetes	Bacteroidia	Flavobacteriales	Flavobacteriaceae	Muriicola
528	TACGGAGGGTCCGAGCGTTATCCGGAATTATTGGGTTTAAAGGGTCCGCAGGCGGGCGATTAAGTCAGGGGTGAAATGGTACGGCTCAACCGTAGCACTGCCCTTGATACTGGTTGCCTTGAGTCATAGTGGAGTGGCCGGAATATGTAGTGTAGCGGTGAAATGCATAGATATTACATAGAACACCGATCGCGAAGGCAGGTCACTAACTATCGACTGACGCTGATGGACGAAAGCGTGGGGAGCGAACGGGATTAGATACCCCGGTAGTCCACGCCGTAAACGATGGATACTAGCTGTCGGGCCTTAGGGTTCGGCGGCCAAGCGAAAGTGATAAGTATCCCACCTGGGGAGTACGTTCGCAAGAATG	F3A	2.74655	F3A	Polyurethane foam	PUF	3	7	PUF 7	Bacteria	Bacteroidetes	Bacteroidia	Flavobacteriales	Flavobacteriaceae	Muriicola
529	TACGGAGGGTCCGAGCGTTATCCGGAATTATTGGGTTTAAAGGGTCCGCAGGCGGGCGATTAAGTCAGGGGTGAAATGGTACGGCTCAACCGTAGCACTGCCCTTGATACTGGTTGCCTTGAGTCATAGTGGAGTGGCCGGAATATGTAGTGTAGCGGTGAAATGCATAGATATTACATAGAACACCGATCGCGAAGGCAGGTCACTAACTATCGACTGACGCTGATGGACGAAAGCGTGGGGAGCGAACGGGATTAGATACCCCGGTAGTCCACGCCGTAAACGATGGATACTAGCTGTCGGGCCTTAGGGTTCGGCGGCCAAGCGAAAGTGATAAGTATCCCACCTGGGGAGTACGTTCGCAAGAATG	C1B	2.71282	C1B	Control	None	1	16	CON 16	Bacteria	Bacteroidetes	Bacteroidia	Flavobacteriales	Flavobacteriaceae	Muriicola
530	TACGGAGGGTCCGAGCGTTATCCGGAATTATTGGGTTTAAAGGGTCCGCAGGCGGGCGATTAAGTCAGGGGTGAAATGGTACGGCTCAACCGTAGCACTGCCCTTGATACTGGTTGCCTTGAGTCATAGTGGAGTGGCCGGAATATGTAGTGTAGCGGTGAAATGCATAGATATTACATAGAACACCGATCGCGAAGGCAGGTCACTAACTATCGACTGACGCTGATGGACGAAAGCGTGGGGAGCGAACGGGATTAGATACCCCGGTAGTCCACGCCGTAAACGATGGATACTAGCTGTCGGGCCTTAGGGTTCGGCGGCCAAGCGAAAGTGATAAGTATCCCACCTGGGGAGTACGTTCGCAAGAATG	L3B	2.70559	L3B	Polylactic acid	PLA	3	16	PLA 16	Bacteria	Bacteroidetes	Bacteroidia	Flavobacteriales	Flavobacteriaceae	Muriicola
531	TACGGAGGGTCCGAGCGTTATCCGGAATTATTGGGTTTAAAGGGTCCGCAGGCGGGCGATTAAGTCAGGGGTGAAATGGTACGGCTCAACCGTAGCACTGCCCTTGATACTGGTTGCCTTGAGTCATAGTGGAGTGGCCGGAATATGTAGTGTAGCGGTGAAATGCATAGATATTACATAGAACACCGATCGCGAAGGCAGGTCACTAACTATCGACTGACGCTGATGGACGAAAGCGTGGGGAGCGAACGGGATTAGATACCCCGGTAGTCCACGCCGTAAACGATGGATACTAGCTGTCGGGCCTTAGGGTTCGGCGGCCAAGCGAAAGTGATAAGTATCCCACCTGGGGAGTACGTTCGCAAGAATG	F2B	2.68682	F2B	Polyurethane foam	PUF	2	16	PUF 16	Bacteria	Bacteroidetes	Bacteroidia	Flavobacteriales	Flavobacteriaceae	Muriicola
532	TACGGAGGGTCCGAGCGTTATCCGGAATTATTGGGTTTAAAGGGTCCGCAGGCGGGCGATTAAGTCAGGGGTGAAATGGTACGGCTCAACCGTAGCACTGCCCTTGATACTGGTTGCCTTGAGTCATAGTGGAGTGGCCGGAATATGTAGTGTAGCGGTGAAATGCATAGATATTACATAGAACACCGATCGCGAAGGCAGGTCACTAACTATCGACTGACGCTGATGGACGAAAGCGTGGGGAGCGAACGGGATTAGATACCCCGGTAGTCCACGCCGTAAACGATGGATACTAGCTGTCGGGCCTTAGGGTTCGGCGGCCAAGCGAAAGTGATAAGTATCCCACCTGGGGAGTACGTTCGCAAGAATG	F1B	2.68468	F1B	Polyurethane foam	PUF	1	16	PUF 16	Bacteria	Bacteroidetes	Bacteroidia	Flavobacteriales	Flavobacteriaceae	Muriicola
533	TACGGAGGGTCCGAGCGTTATCCGGAATTATTGGGTTTAAAGGGTCCGCAGGCGGGCGATTAAGTCAGGGGTGAAATGGTACGGCTCAACCGTAGCACTGCCCTTGATACTGGTTGCCTTGAGTCATAGTGGAGTGGCCGGAATATGTAGTGTAGCGGTGAAATGCATAGATATTACATAGAACACCGATCGCGAAGGCAGGTCACTAACTATCGACTGACGCTGATGGACGAAAGCGTGGGGAGCGAACGGGATTAGATACCCCGGTAGTCCACGCCGTAAACGATGGATACTAGCTGTCGGGCCTTAGGGTTCGGCGGCCAAGCGAAAGTGATAAGTATCCCACCTGGGGAGTACGTTCGCAAGAATG	F3B	2.66389	F3B	Polyurethane foam	PUF	3	16	PUF 16	Bacteria	Bacteroidetes	Bacteroidia	Flavobacteriales	Flavobacteriaceae	Muriicola
534	TACGGAGGGTCCGAGCGTTATCCGGAATTATTGGGTTTAAAGGGTCCGCAGGCGGGCGATTAAGTCAGGGGTGAAATGGTACGGCTCAACCGTAGCACTGCCCTTGATACTGGTTGCCTTGAGTCATAGTGGAGTGGCCGGAATATGTAGTGTAGCGGTGAAATGCATAGATATTACATAGAACACCGATCGCGAAGGCAGGTCACTAACTATCGACTGACGCTGATGGACGAAAGCGTGGGGAGCGAACGGGATTAGATACCCCGGTAGTCCACGCCGTAAACGATGGATACTAGCTGTCGGGCCTTAGGGTTCGGCGGCCAAGCGAAAGTGATAAGTATCCCACCTGGGGAGTACGTTCGCAAGAATG	F1A	2.65237	F1A	Polyurethane foam	PUF	1	7	PUF 7	Bacteria	Bacteroidetes	Bacteroidia	Flavobacteriales	Flavobacteriaceae	Muriicola
535	TACGGAGGGTCCGAGCGTTATCCGGAATTATTGGGTTTAAAGGGTCCGCAGGCGGGCGATTAAGTCAGGGGTGAAATGGTACGGCTCAACCGTAGCACTGCCCTTGATACTGGTTGCCTTGAGTCATAGTGGAGTGGCCGGAATATGTAGTGTAGCGGTGAAATGCATAGATATTACATAGAACACCGATCGCGAAGGCAGGTCACTAACTATCGACTGACGCTGATGGACGAAAGCGTGGGGAGCGAACGGGATTAGATACCCCGGTAGTCCACGCCGTAAACGATGGATACTAGCTGTCGGGCCTTAGGGTTCGGCGGCCAAGCGAAAGTGATAAGTATCCCACCTGGGGAGTACGTTCGCAAGAATG	E3B	2.63134	E3B	Polyethylene	PE	3	16	PE 16	Bacteria	Bacteroidetes	Bacteroidia	Flavobacteriales	Flavobacteriaceae	Muriicola
536	TACGGAGGGTCCGAGCGTTATCCGGAATTATTGGGTTTAAAGGGTCCGCAGGCGGGCGATTAAGTCAGGGGTGAAATGGTACGGCTCAACCGTAGCACTGCCCTTGATACTGGTTGCCTTGAGTCATAGTGGAGTGGCCGGAATATGTAGTGTAGCGGTGAAATGCATAGATATTACATAGAACACCGATCGCGAAGGCAGGTCACTAACTATCGACTGACGCTGATGGACGAAAGCGTGGGGAGCGAACGGGATTAGATACCCCGGTAGTCCACGCCGTAAACGATGGATACTAGCTGTCGGGCCTTAGGGTTCGGCGGCCAAGCGAAAGTGATAAGTATCCCACCTGGGGAGTACGTTCGCAAGAATG	L2B	2.61497	L2B	Polylactic acid	PLA	2	16	PLA 16	Bacteria	Bacteroidetes	Bacteroidia	Flavobacteriales	Flavobacteriaceae	Muriicola
537	TACGGAGGGTCCGAGCGTTATCCGGAATTATTGGGTTTAAAGGGTCCGCAGGCGGGCGATTAAGTCAGGGGTGAAATGGTACGGCTCAACCGTAGCACTGCCCTTGATACTGGTTGCCTTGAGTCATAGTGGAGTGGCCGGAATATGTAGTGTAGCGGTGAAATGCATAGATATTACATAGAACACCGATCGCGAAGGCAGGTCACTAACTATCGACTGACGCTGATGGACGAAAGCGTGGGGAGCGAACGGGATTAGATACCCCGGTAGTCCACGCCGTAAACGATGGATACTAGCTGTCGGGCCTTAGGGTTCGGCGGCCAAGCGAAAGTGATAAGTATCCCACCTGGGGAGTACGTTCGCAAGAATG	V3A	2.51509	V3A	Polyvinyl chloride	PVC	3	7	PVC 7	Bacteria	Bacteroidetes	Bacteroidia	Flavobacteriales	Flavobacteriaceae	Muriicola
538	TACGGAGGGTCCGAGCGTTATCCGGAATTATTGGGTTTAAAGGGTCCGCAGGCGGGCGATTAAGTCAGGGGTGAAATGGTACGGCTCAACCGTAGCACTGCCCTTGATACTGGTTGCCTTGAGTCATAGTGGAGTGGCCGGAATATGTAGTGTAGCGGTGAAATGCATAGATATTACATAGAACACCGATCGCGAAGGCAGGTCACTAACTATCGACTGACGCTGATGGACGAAAGCGTGGGGAGCGAACGGGATTAGATACCCCGGTAGTCCACGCCGTAAACGATGGATACTAGCTGTCGGGCCTTAGGGTTCGGCGGCCAAGCGAAAGTGATAAGTATCCCACCTGGGGAGTACGTTCGCAAGAATG	E1A	2.46858	E1A	Polyethylene	PE	1	7	PE 7	Bacteria	Bacteroidetes	Bacteroidia	Flavobacteriales	Flavobacteriaceae	Muriicola
539	TACGGAGGGTCCGAGCGTTATCCGGAATTATTGGGTTTAAAGGGTCCGCAGGCGGGCGATTAAGTCAGGGGTGAAATGGTACGGCTCAACCGTAGCACTGCCCTTGATACTGGTTGCCTTGAGTCATAGTGGAGTGGCCGGAATATGTAGTGTAGCGGTGAAATGCATAGATATTACATAGAACACCGATCGCGAAGGCAGGTCACTAACTATCGACTGACGCTGATGGACGAAAGCGTGGGGAGCGAACGGGATTAGATACCCCGGTAGTCCACGCCGTAAACGATGGATACTAGCTGTCGGGCCTTAGGGTTCGGCGGCCAAGCGAAAGTGATAAGTATCCCACCTGGGGAGTACGTTCGCAAGAATG	C2B	2.33239	C2B	Control	None	2	16	CON 16	Bacteria	Bacteroidetes	Bacteroidia	Flavobacteriales	Flavobacteriaceae	Muriicola
540	TACGGAGGGTCCGAGCGTTATCCGGAATTATTGGGTTTAAAGGGTCCGCAGGCGGGCGATTAAGTCAGGGGTGAAATGGTACGGCTCAACCGTAGCACTGCCCTTGATACTGGTTGCCTTGAGTCATAGTGGAGTGGCCGGAATATGTAGTGTAGCGGTGAAATGCATAGATATTACATAGAACACCGATCGCGAAGGCAGGTCACTAACTATCGACTGACGCTGATGGACGAAAGCGTGGGGAGCGAACGGGATTAGATACCCCGGTAGTCCACGCCGTAAACGATGGATACTAGCTGTCGGGCCTTAGGGTTCGGCGGCCAAGCGAAAGTGATAAGTATCCCACCTGGGGAGTACGTTCGCAAGAATG	V1A	2.1963	V1A	Polyvinyl chloride	PVC	1	7	PVC 7	Bacteria	Bacteroidetes	Bacteroidia	Flavobacteriales	Flavobacteriaceae	Muriicola
541	TACGTAGGGGGCAAGCGTTATCCGGAATTACTGGGTGTAAAGGGTGCGTAGGCGGTAATGTAAGTCAGGTGTGAAAGCCCAAAGCTCAACTTTGGGACTGCACTTGAAACTACATAACTAGAGTACAGGAGAGGTGAGTGGAATTCCTAGTGTAGCGGTGAAATGCGTAGATATTAGGAGGAACACCAGTGGCGAAGGCGACTCACTGGACTGTAACTGACGCTGAGGCACGAAAGCGTGGGGAGCGAACAGGATTAGATACCCTGGTAGTCCACGCCGTAAACGATGAATGCTAGGTGTCGGCTCTTAAAGGGTCGGTGCCGAAGTTAACACATTAAGCATTCCACCTGGGGAGTACGATCGCAAGATTG	V2B	1.00877	V2B	Polyvinyl chloride	PVC	2	16	PVC 16	Bacteria	Firmicutes	Clostridia	Clostridiales	Lachnospiraceae	Natranaerovirga
542	CACGAACTGCGCGAACGTTATTCGGAATCACTGGGCTTAAAGAGTTCGTAGGCGGCCTGATCAGTCGGGTGTGAAATCCCTCGGCTTAACCGAGGAACTGCGCCCGATACTGTCAGGCTAGAGGGAGACAGGGGTGAGCGGAACTGATGGTGGAGCGGTGAAATGCGTTGATATCATCAGGAACACCGGTGGCGAAGGCGGCTCACTGGGTCTCTTCTAACGCTGAGGAACGAAAGCTAGGGGAGCGAACGGGATTAGATACCCCGGTAGTCCTAGCTGTAAACGATGAGCACTAGGTCGAGGAGGCTTCCACACCTTCTCGGCCGTAGCGAAAGTGTTAAGTGCTCCGCCTGGGGAGTATGGTCGCAAGGCTG	C3B	1.67439	C3B	Control	None	3	16	CON 16	Bacteria	Planctomycetes	Planctomycetacia	Pirellulales	Pirellulaceae	Pirellula
543	CACGAACTGCGCGAACGTTATTCGGAATCACTGGGCTTAAAGAGTTCGTAGGCGGCCTGATCAGTCGGGTGTGAAATCCCTCGGCTTAACCGAGGAACTGCGCCCGATACTGTCAGGCTAGAGGGAGACAGGGGTGAGCGGAACTGATGGTGGAGCGGTGAAATGCGTTGATATCATCAGGAACACCGGTGGCGAAGGCGGCTCACTGGGTCTCTTCTAACGCTGAGGAACGAAAGCTAGGGGAGCGAACGGGATTAGATACCCCGGTAGTCCTAGCTGTAAACGATGAGCACTAGGTCGAGGAGGCTTCCACACCTTCTCGGCCGTAGCGAAAGTGTTAAGTGCTCCGCCTGGGGAGTATGGTCGCAAGGCTG	L1B	1.65117	L1B	Polylactic acid	PLA	1	16	PLA 16	Bacteria	Planctomycetes	Planctomycetacia	Pirellulales	Pirellulaceae	Pirellula
544	CACGAACTGCGCGAACGTTATTCGGAATCACTGGGCTTAAAGAGTTCGTAGGCGGCCTGATCAGTCGGGTGTGAAATCCCTCGGCTTAACCGAGGAACTGCGCCCGATACTGTCAGGCTAGAGGGAGACAGGGGTGAGCGGAACTGATGGTGGAGCGGTGAAATGCGTTGATATCATCAGGAACACCGGTGGCGAAGGCGGCTCACTGGGTCTCTTCTAACGCTGAGGAACGAAAGCTAGGGGAGCGAACGGGATTAGATACCCCGGTAGTCCTAGCTGTAAACGATGAGCACTAGGTCGAGGAGGCTTCCACACCTTCTCGGCCGTAGCGAAAGTGTTAAGTGCTCCGCCTGGGGAGTATGGTCGCAAGGCTG	C2B	1.59285	C2B	Control	None	2	16	CON 16	Bacteria	Planctomycetes	Planctomycetacia	Pirellulales	Pirellulaceae	Pirellula
545	CACGAACTGCGCGAACGTTATTCGGAATCACTGGGCTTAAAGAGTTCGTAGGCGGCCTGATCAGTCGGGTGTGAAATCCCTCGGCTTAACCGAGGAACTGCGCCCGATACTGTCAGGCTAGAGGGAGACAGGGGTGAGCGGAACTGATGGTGGAGCGGTGAAATGCGTTGATATCATCAGGAACACCGGTGGCGAAGGCGGCTCACTGGGTCTCTTCTAACGCTGAGGAACGAAAGCTAGGGGAGCGAACGGGATTAGATACCCCGGTAGTCCTAGCTGTAAACGATGAGCACTAGGTCGAGGAGGCTTCCACACCTTCTCGGCCGTAGCGAAAGTGTTAAGTGCTCCGCCTGGGGAGTATGGTCGCAAGGCTG	E2B	1.57138	E2B	Polyethylene	PE	2	16	PE 16	Bacteria	Planctomycetes	Planctomycetacia	Pirellulales	Pirellulaceae	Pirellula
546	CACGAACTGCGCGAACGTTATTCGGAATCACTGGGCTTAAAGAGTTCGTAGGCGGCCTGATCAGTCGGGTGTGAAATCCCTCGGCTTAACCGAGGAACTGCGCCCGATACTGTCAGGCTAGAGGGAGACAGGGGTGAGCGGAACTGATGGTGGAGCGGTGAAATGCGTTGATATCATCAGGAACACCGGTGGCGAAGGCGGCTCACTGGGTCTCTTCTAACGCTGAGGAACGAAAGCTAGGGGAGCGAACGGGATTAGATACCCCGGTAGTCCTAGCTGTAAACGATGAGCACTAGGTCGAGGAGGCTTCCACACCTTCTCGGCCGTAGCGAAAGTGTTAAGTGCTCCGCCTGGGGAGTATGGTCGCAAGGCTG	L2B	1.53094	L2B	Polylactic acid	PLA	2	16	PLA 16	Bacteria	Planctomycetes	Planctomycetacia	Pirellulales	Pirellulaceae	Pirellula
547	CACGAACTGCGCGAACGTTATTCGGAATCACTGGGCTTAAAGAGTTCGTAGGCGGCCTGATCAGTCGGGTGTGAAATCCCTCGGCTTAACCGAGGAACTGCGCCCGATACTGTCAGGCTAGAGGGAGACAGGGGTGAGCGGAACTGATGGTGGAGCGGTGAAATGCGTTGATATCATCAGGAACACCGGTGGCGAAGGCGGCTCACTGGGTCTCTTCTAACGCTGAGGAACGAAAGCTAGGGGAGCGAACGGGATTAGATACCCCGGTAGTCCTAGCTGTAAACGATGAGCACTAGGTCGAGGAGGCTTCCACACCTTCTCGGCCGTAGCGAAAGTGTTAAGTGCTCCGCCTGGGGAGTATGGTCGCAAGGCTG	L3A	1.49813	L3A	Polylactic acid	PLA	3	7	PLA 7	Bacteria	Planctomycetes	Planctomycetacia	Pirellulales	Pirellulaceae	Pirellula
548	CACGAACTGCGCGAACGTTATTCGGAATCACTGGGCTTAAAGAGTTCGTAGGCGGCCTGATCAGTCGGGTGTGAAATCCCTCGGCTTAACCGAGGAACTGCGCCCGATACTGTCAGGCTAGAGGGAGACAGGGGTGAGCGGAACTGATGGTGGAGCGGTGAAATGCGTTGATATCATCAGGAACACCGGTGGCGAAGGCGGCTCACTGGGTCTCTTCTAACGCTGAGGAACGAAAGCTAGGGGAGCGAACGGGATTAGATACCCCGGTAGTCCTAGCTGTAAACGATGAGCACTAGGTCGAGGAGGCTTCCACACCTTCTCGGCCGTAGCGAAAGTGTTAAGTGCTCCGCCTGGGGAGTATGGTCGCAAGGCTG	E1A	1.49013	E1A	Polyethylene	PE	1	7	PE 7	Bacteria	Planctomycetes	Planctomycetacia	Pirellulales	Pirellulaceae	Pirellula
549	CACGAACTGCGCGAACGTTATTCGGAATCACTGGGCTTAAAGAGTTCGTAGGCGGCCTGATCAGTCGGGTGTGAAATCCCTCGGCTTAACCGAGGAACTGCGCCCGATACTGTCAGGCTAGAGGGAGACAGGGGTGAGCGGAACTGATGGTGGAGCGGTGAAATGCGTTGATATCATCAGGAACACCGGTGGCGAAGGCGGCTCACTGGGTCTCTTCTAACGCTGAGGAACGAAAGCTAGGGGAGCGAACGGGATTAGATACCCCGGTAGTCCTAGCTGTAAACGATGAGCACTAGGTCGAGGAGGCTTCCACACCTTCTCGGCCGTAGCGAAAGTGTTAAGTGCTCCGCCTGGGGAGTATGGTCGCAAGGCTG	L3B	1.43221	L3B	Polylactic acid	PLA	3	16	PLA 16	Bacteria	Planctomycetes	Planctomycetacia	Pirellulales	Pirellulaceae	Pirellula
550	CACGAACTGCGCGAACGTTATTCGGAATCACTGGGCTTAAAGAGTTCGTAGGCGGCCTGATCAGTCGGGTGTGAAATCCCTCGGCTTAACCGAGGAACTGCGCCCGATACTGTCAGGCTAGAGGGAGACAGGGGTGAGCGGAACTGATGGTGGAGCGGTGAAATGCGTTGATATCATCAGGAACACCGGTGGCGAAGGCGGCTCACTGGGTCTCTTCTAACGCTGAGGAACGAAAGCTAGGGGAGCGAACGGGATTAGATACCCCGGTAGTCCTAGCTGTAAACGATGAGCACTAGGTCGAGGAGGCTTCCACACCTTCTCGGCCGTAGCGAAAGTGTTAAGTGCTCCGCCTGGGGAGTATGGTCGCAAGGCTG	L1A	1.39546	L1A	Polylactic acid	PLA	1	7	PLA 7	Bacteria	Planctomycetes	Planctomycetacia	Pirellulales	Pirellulaceae	Pirellula
551	CACGAACTGCGCGAACGTTATTCGGAATCACTGGGCTTAAAGAGTTCGTAGGCGGCCTGATCAGTCGGGTGTGAAATCCCTCGGCTTAACCGAGGAACTGCGCCCGATACTGTCAGGCTAGAGGGAGACAGGGGTGAGCGGAACTGATGGTGGAGCGGTGAAATGCGTTGATATCATCAGGAACACCGGTGGCGAAGGCGGCTCACTGGGTCTCTTCTAACGCTGAGGAACGAAAGCTAGGGGAGCGAACGGGATTAGATACCCCGGTAGTCCTAGCTGTAAACGATGAGCACTAGGTCGAGGAGGCTTCCACACCTTCTCGGCCGTAGCGAAAGTGTTAAGTGCTCCGCCTGGGGAGTATGGTCGCAAGGCTG	C2A	1.38733	C2A	Control	None	2	7	CON 7	Bacteria	Planctomycetes	Planctomycetacia	Pirellulales	Pirellulaceae	Pirellula
552	CACGAACTGCGCGAACGTTATTCGGAATCACTGGGCTTAAAGAGTTCGTAGGCGGCCTGATCAGTCGGGTGTGAAATCCCTCGGCTTAACCGAGGAACTGCGCCCGATACTGTCAGGCTAGAGGGAGACAGGGGTGAGCGGAACTGATGGTGGAGCGGTGAAATGCGTTGATATCATCAGGAACACCGGTGGCGAAGGCGGCTCACTGGGTCTCTTCTAACGCTGAGGAACGAAAGCTAGGGGAGCGAACGGGATTAGATACCCCGGTAGTCCTAGCTGTAAACGATGAGCACTAGGTCGAGGAGGCTTCCACACCTTCTCGGCCGTAGCGAAAGTGTTAAGTGCTCCGCCTGGGGAGTATGGTCGCAAGGCTG	E1B	1.34706	E1B	Polyethylene	PE	1	16	PE 16	Bacteria	Planctomycetes	Planctomycetacia	Pirellulales	Pirellulaceae	Pirellula
553	CACGAACTGCGCGAACGTTATTCGGAATCACTGGGCTTAAAGAGTTCGTAGGCGGCCTGATCAGTCGGGTGTGAAATCCCTCGGCTTAACCGAGGAACTGCGCCCGATACTGTCAGGCTAGAGGGAGACAGGGGTGAGCGGAACTGATGGTGGAGCGGTGAAATGCGTTGATATCATCAGGAACACCGGTGGCGAAGGCGGCTCACTGGGTCTCTTCTAACGCTGAGGAACGAAAGCTAGGGGAGCGAACGGGATTAGATACCCCGGTAGTCCTAGCTGTAAACGATGAGCACTAGGTCGAGGAGGCTTCCACACCTTCTCGGCCGTAGCGAAAGTGTTAAGTGCTCCGCCTGGGGAGTATGGTCGCAAGGCTG	E2A	1.30493	E2A	Polyethylene	PE	2	7	PE 7	Bacteria	Planctomycetes	Planctomycetacia	Pirellulales	Pirellulaceae	Pirellula
554	CACGAACTGCGCGAACGTTATTCGGAATCACTGGGCTTAAAGAGTTCGTAGGCGGCCTGATCAGTCGGGTGTGAAATCCCTCGGCTTAACCGAGGAACTGCGCCCGATACTGTCAGGCTAGAGGGAGACAGGGGTGAGCGGAACTGATGGTGGAGCGGTGAAATGCGTTGATATCATCAGGAACACCGGTGGCGAAGGCGGCTCACTGGGTCTCTTCTAACGCTGAGGAACGAAAGCTAGGGGAGCGAACGGGATTAGATACCCCGGTAGTCCTAGCTGTAAACGATGAGCACTAGGTCGAGGAGGCTTCCACACCTTCTCGGCCGTAGCGAAAGTGTTAAGTGCTCCGCCTGGGGAGTATGGTCGCAAGGCTG	F1B	1.20482	F1B	Polyurethane foam	PUF	1	16	PUF 16	Bacteria	Planctomycetes	Planctomycetacia	Pirellulales	Pirellulaceae	Pirellula
555	CACGAACTGCGCGAACGTTATTCGGAATCACTGGGCTTAAAGAGTTCGTAGGCGGCCTGATCAGTCGGGTGTGAAATCCCTCGGCTTAACCGAGGAACTGCGCCCGATACTGTCAGGCTAGAGGGAGACAGGGGTGAGCGGAACTGATGGTGGAGCGGTGAAATGCGTTGATATCATCAGGAACACCGGTGGCGAAGGCGGCTCACTGGGTCTCTTCTAACGCTGAGGAACGAAAGCTAGGGGAGCGAACGGGATTAGATACCCCGGTAGTCCTAGCTGTAAACGATGAGCACTAGGTCGAGGAGGCTTCCACACCTTCTCGGCCGTAGCGAAAGTGTTAAGTGCTCCGCCTGGGGAGTATGGTCGCAAGGCTG	F2A	1.19227	F2A	Polyurethane foam	PUF	2	7	PUF 7	Bacteria	Planctomycetes	Planctomycetacia	Pirellulales	Pirellulaceae	Pirellula
556	CACGAACTGCGCGAACGTTATTCGGAATCACTGGGCTTAAAGAGTTCGTAGGCGGCCTGATCAGTCGGGTGTGAAATCCCTCGGCTTAACCGAGGAACTGCGCCCGATACTGTCAGGCTAGAGGGAGACAGGGGTGAGCGGAACTGATGGTGGAGCGGTGAAATGCGTTGATATCATCAGGAACACCGGTGGCGAAGGCGGCTCACTGGGTCTCTTCTAACGCTGAGGAACGAAAGCTAGGGGAGCGAACGGGATTAGATACCCCGGTAGTCCTAGCTGTAAACGATGAGCACTAGGTCGAGGAGGCTTCCACACCTTCTCGGCCGTAGCGAAAGTGTTAAGTGCTCCGCCTGGGGAGTATGGTCGCAAGGCTG	V2A	1.18687	V2A	Polyvinyl chloride	PVC	2	7	PVC 7	Bacteria	Planctomycetes	Planctomycetacia	Pirellulales	Pirellulaceae	Pirellula
557	CACGAACTGCGCGAACGTTATTCGGAATCACTGGGCTTAAAGAGTTCGTAGGCGGCCTGATCAGTCGGGTGTGAAATCCCTCGGCTTAACCGAGGAACTGCGCCCGATACTGTCAGGCTAGAGGGAGACAGGGGTGAGCGGAACTGATGGTGGAGCGGTGAAATGCGTTGATATCATCAGGAACACCGGTGGCGAAGGCGGCTCACTGGGTCTCTTCTAACGCTGAGGAACGAAAGCTAGGGGAGCGAACGGGATTAGATACCCCGGTAGTCCTAGCTGTAAACGATGAGCACTAGGTCGAGGAGGCTTCCACACCTTCTCGGCCGTAGCGAAAGTGTTAAGTGCTCCGCCTGGGGAGTATGGTCGCAAGGCTG	C1B	1.16194	C1B	Control	None	1	16	CON 16	Bacteria	Planctomycetes	Planctomycetacia	Pirellulales	Pirellulaceae	Pirellula
558	CACGAACTGCGCGAACGTTATTCGGAATCACTGGGCTTAAAGAGTTCGTAGGCGGCCTGATCAGTCGGGTGTGAAATCCCTCGGCTTAACCGAGGAACTGCGCCCGATACTGTCAGGCTAGAGGGAGACAGGGGTGAGCGGAACTGATGGTGGAGCGGTGAAATGCGTTGATATCATCAGGAACACCGGTGGCGAAGGCGGCTCACTGGGTCTCTTCTAACGCTGAGGAACGAAAGCTAGGGGAGCGAACGGGATTAGATACCCCGGTAGTCCTAGCTGTAAACGATGAGCACTAGGTCGAGGAGGCTTCCACACCTTCTCGGCCGTAGCGAAAGTGTTAAGTGCTCCGCCTGGGGAGTATGGTCGCAAGGCTG	V3A	1.15958	V3A	Polyvinyl chloride	PVC	3	7	PVC 7	Bacteria	Planctomycetes	Planctomycetacia	Pirellulales	Pirellulaceae	Pirellula
559	CACGAACTGCGCGAACGTTATTCGGAATCACTGGGCTTAAAGAGTTCGTAGGCGGCCTGATCAGTCGGGTGTGAAATCCCTCGGCTTAACCGAGGAACTGCGCCCGATACTGTCAGGCTAGAGGGAGACAGGGGTGAGCGGAACTGATGGTGGAGCGGTGAAATGCGTTGATATCATCAGGAACACCGGTGGCGAAGGCGGCTCACTGGGTCTCTTCTAACGCTGAGGAACGAAAGCTAGGGGAGCGAACGGGATTAGATACCCCGGTAGTCCTAGCTGTAAACGATGAGCACTAGGTCGAGGAGGCTTCCACACCTTCTCGGCCGTAGCGAAAGTGTTAAGTGCTCCGCCTGGGGAGTATGGTCGCAAGGCTG	L2A	1.15772	L2A	Polylactic acid	PLA	2	7	PLA 7	Bacteria	Planctomycetes	Planctomycetacia	Pirellulales	Pirellulaceae	Pirellula
560	CACGAACTGCGCGAACGTTATTCGGAATCACTGGGCTTAAAGAGTTCGTAGGCGGCCTGATCAGTCGGGTGTGAAATCCCTCGGCTTAACCGAGGAACTGCGCCCGATACTGTCAGGCTAGAGGGAGACAGGGGTGAGCGGAACTGATGGTGGAGCGGTGAAATGCGTTGATATCATCAGGAACACCGGTGGCGAAGGCGGCTCACTGGGTCTCTTCTAACGCTGAGGAACGAAAGCTAGGGGAGCGAACGGGATTAGATACCCCGGTAGTCCTAGCTGTAAACGATGAGCACTAGGTCGAGGAGGCTTCCACACCTTCTCGGCCGTAGCGAAAGTGTTAAGTGCTCCGCCTGGGGAGTATGGTCGCAAGGCTG	F3B	1.11134	F3B	Polyurethane foam	PUF	3	16	PUF 16	Bacteria	Planctomycetes	Planctomycetacia	Pirellulales	Pirellulaceae	Pirellula
561	CACGAACTGCGCGAACGTTATTCGGAATCACTGGGCTTAAAGAGTTCGTAGGCGGCCTGATCAGTCGGGTGTGAAATCCCTCGGCTTAACCGAGGAACTGCGCCCGATACTGTCAGGCTAGAGGGAGACAGGGGTGAGCGGAACTGATGGTGGAGCGGTGAAATGCGTTGATATCATCAGGAACACCGGTGGCGAAGGCGGCTCACTGGGTCTCTTCTAACGCTGAGGAACGAAAGCTAGGGGAGCGAACGGGATTAGATACCCCGGTAGTCCTAGCTGTAAACGATGAGCACTAGGTCGAGGAGGCTTCCACACCTTCTCGGCCGTAGCGAAAGTGTTAAGTGCTCCGCCTGGGGAGTATGGTCGCAAGGCTG	T0	1.08619	T0	Initial	Initial	0	0	Initial	Bacteria	Planctomycetes	Planctomycetacia	Pirellulales	Pirellulaceae	Pirellula
562	CACGAACTGCGCGAACGTTATTCGGAATCACTGGGCTTAAAGAGTTCGTAGGCGGCCTGATCAGTCGGGTGTGAAATCCCTCGGCTTAACCGAGGAACTGCGCCCGATACTGTCAGGCTAGAGGGAGACAGGGGTGAGCGGAACTGATGGTGGAGCGGTGAAATGCGTTGATATCATCAGGAACACCGGTGGCGAAGGCGGCTCACTGGGTCTCTTCTAACGCTGAGGAACGAAAGCTAGGGGAGCGAACGGGATTAGATACCCCGGTAGTCCTAGCTGTAAACGATGAGCACTAGGTCGAGGAGGCTTCCACACCTTCTCGGCCGTAGCGAAAGTGTTAAGTGCTCCGCCTGGGGAGTATGGTCGCAAGGCTG	F1A	1.06716	F1A	Polyurethane foam	PUF	1	7	PUF 7	Bacteria	Planctomycetes	Planctomycetacia	Pirellulales	Pirellulaceae	Pirellula
563	CACGAACTGCGCGAACGTTATTCGGAATCACTGGGCTTAAAGAGTTCGTAGGCGGCCTGATCAGTCGGGTGTGAAATCCCTCGGCTTAACCGAGGAACTGCGCCCGATACTGTCAGGCTAGAGGGAGACAGGGGTGAGCGGAACTGATGGTGGAGCGGTGAAATGCGTTGATATCATCAGGAACACCGGTGGCGAAGGCGGCTCACTGGGTCTCTTCTAACGCTGAGGAACGAAAGCTAGGGGAGCGAACGGGATTAGATACCCCGGTAGTCCTAGCTGTAAACGATGAGCACTAGGTCGAGGAGGCTTCCACACCTTCTCGGCCGTAGCGAAAGTGTTAAGTGCTCCGCCTGGGGAGTATGGTCGCAAGGCTG	V2B	1.05645	V2B	Polyvinyl chloride	PVC	2	16	PVC 16	Bacteria	Planctomycetes	Planctomycetacia	Pirellulales	Pirellulaceae	Pirellula
564	CACGAACTGCGCGAACGTTATTCGGAATCACTGGGCTTAAAGAGTTCGTAGGCGGCCTGATCAGTCGGGTGTGAAATCCCTCGGCTTAACCGAGGAACTGCGCCCGATACTGTCAGGCTAGAGGGAGACAGGGGTGAGCGGAACTGATGGTGGAGCGGTGAAATGCGTTGATATCATCAGGAACACCGGTGGCGAAGGCGGCTCACTGGGTCTCTTCTAACGCTGAGGAACGAAAGCTAGGGGAGCGAACGGGATTAGATACCCCGGTAGTCCTAGCTGTAAACGATGAGCACTAGGTCGAGGAGGCTTCCACACCTTCTCGGCCGTAGCGAAAGTGTTAAGTGCTCCGCCTGGGGAGTATGGTCGCAAGGCTG	E3B	1.05437	E3B	Polyethylene	PE	3	16	PE 16	Bacteria	Planctomycetes	Planctomycetacia	Pirellulales	Pirellulaceae	Pirellula
565	CACGAACTGCGCGAACGTTATTCGGAATCACTGGGCTTAAAGAGTTCGTAGGCGGCCTGATCAGTCGGGTGTGAAATCCCTCGGCTTAACCGAGGAACTGCGCCCGATACTGTCAGGCTAGAGGGAGACAGGGGTGAGCGGAACTGATGGTGGAGCGGTGAAATGCGTTGATATCATCAGGAACACCGGTGGCGAAGGCGGCTCACTGGGTCTCTTCTAACGCTGAGGAACGAAAGCTAGGGGAGCGAACGGGATTAGATACCCCGGTAGTCCTAGCTGTAAACGATGAGCACTAGGTCGAGGAGGCTTCCACACCTTCTCGGCCGTAGCGAAAGTGTTAAGTGCTCCGCCTGGGGAGTATGGTCGCAAGGCTG	C1A	1.02778	C1A	Control	None	1	7	CON 7	Bacteria	Planctomycetes	Planctomycetacia	Pirellulales	Pirellulaceae	Pirellula
566	CACGAACTGCGCGAACGTTATTCGGAATCACTGGGCTTAAAGAGTTCGTAGGCGGCCTGATCAGTCGGGTGTGAAATCCCTCGGCTTAACCGAGGAACTGCGCCCGATACTGTCAGGCTAGAGGGAGACAGGGGTGAGCGGAACTGATGGTGGAGCGGTGAAATGCGTTGATATCATCAGGAACACCGGTGGCGAAGGCGGCTCACTGGGTCTCTTCTAACGCTGAGGAACGAAAGCTAGGGGAGCGAACGGGATTAGATACCCCGGTAGTCCTAGCTGTAAACGATGAGCACTAGGTCGAGGAGGCTTCCACACCTTCTCGGCCGTAGCGAAAGTGTTAAGTGCTCCGCCTGGGGAGTATGGTCGCAAGGCTG	V1B	1.02546	V1B	Polyvinyl chloride	PVC	1	16	PVC 16	Bacteria	Planctomycetes	Planctomycetacia	Pirellulales	Pirellulaceae	Pirellula
567	TACGGAGGGTGCAAGCGTTATCCGGAATCACTGGGTTTAAAGGGTGCGTAGGCGGCGTTATAAGTCAGATGTGAAAGCCCACCGCTTAACGGTGGAACTGCATTTGATACTGTAGTGCTTGAATCAGGCTGAGGTCAGCGGAATGTGTCATGTAGCGGTGAAATGCATAGATATGACATAGAACACCAATTGCGAAGGCAGCTGACTAGACCTGTATTGACGCTGAGGCACGAAAGCGTGGGGAGCGAACAGGATTAGATACCCTGGTAGTCCACGCCCTAAACGATGCTTACTCGATGTTTGGTTCGTAGATCTGAGCATCCAAGCGAAAGCGTTAAGTAAGCCACCTGGGGAGTACGTTCGCAAGAATG	F2A	1.7939	F2A	Polyurethane foam	PUF	2	7	PUF 7	Bacteria	Bacteroidetes	Bacteroidia	Chitinophagales	Saprospiraceae	Portibacter
568	TACGGAGGGTGCAAGCGTTATCCGGAATCACTGGGTTTAAAGGGTGCGTAGGCGGCGTTATAAGTCAGATGTGAAAGCCCACCGCTTAACGGTGGAACTGCATTTGATACTGTAGTGCTTGAATCAGGCTGAGGTCAGCGGAATGTGTCATGTAGCGGTGAAATGCATAGATATGACATAGAACACCAATTGCGAAGGCAGCTGACTAGACCTGTATTGACGCTGAGGCACGAAAGCGTGGGGAGCGAACAGGATTAGATACCCTGGTAGTCCACGCCCTAAACGATGCTTACTCGATGTTTGGTTCGTAGATCTGAGCATCCAAGCGAAAGCGTTAAGTAAGCCACCTGGGGAGTACGTTCGCAAGAATG	F3A	1.76678	F3A	Polyurethane foam	PUF	3	7	PUF 7	Bacteria	Bacteroidetes	Bacteroidia	Chitinophagales	Saprospiraceae	Portibacter
569	TACGGAGGGTGCAAGCGTTATCCGGAATCACTGGGTTTAAAGGGTGCGTAGGCGGCGTTATAAGTCAGATGTGAAAGCCCACCGCTTAACGGTGGAACTGCATTTGATACTGTAGTGCTTGAATCAGGCTGAGGTCAGCGGAATGTGTCATGTAGCGGTGAAATGCATAGATATGACATAGAACACCAATTGCGAAGGCAGCTGACTAGACCTGTATTGACGCTGAGGCACGAAAGCGTGGGGAGCGAACAGGATTAGATACCCTGGTAGTCCACGCCCTAAACGATGCTTACTCGATGTTTGGTTCGTAGATCTGAGCATCCAAGCGAAAGCGTTAAGTAAGCCACCTGGGGAGTACGTTCGCAAGAATG	F1A	1.63701	F1A	Polyurethane foam	PUF	1	7	PUF 7	Bacteria	Bacteroidetes	Bacteroidia	Chitinophagales	Saprospiraceae	Portibacter
570	TACGGAGGGTGCAAGCGTTATCCGGAATCACTGGGTTTAAAGGGTGCGTAGGCGGCGTTATAAGTCAGATGTGAAAGCCCACCGCTTAACGGTGGAACTGCATTTGATACTGTAGTGCTTGAATCAGGCTGAGGTCAGCGGAATGTGTCATGTAGCGGTGAAATGCATAGATATGACATAGAACACCAATTGCGAAGGCAGCTGACTAGACCTGTATTGACGCTGAGGCACGAAAGCGTGGGGAGCGAACAGGATTAGATACCCTGGTAGTCCACGCCCTAAACGATGCTTACTCGATGTTTGGTTCGTAGATCTGAGCATCCAAGCGAAAGCGTTAAGTAAGCCACCTGGGGAGTACGTTCGCAAGAATG	F3B	1.54839	F3B	Polyurethane foam	PUF	3	16	PUF 16	Bacteria	Bacteroidetes	Bacteroidia	Chitinophagales	Saprospiraceae	Portibacter
571	TACGGAGGGTGCAAGCGTTATCCGGAATCACTGGGTTTAAAGGGTGCGTAGGCGGCGTTATAAGTCAGATGTGAAAGCCCACCGCTTAACGGTGGAACTGCATTTGATACTGTAGTGCTTGAATCAGGCTGAGGTCAGCGGAATGTGTCATGTAGCGGTGAAATGCATAGATATGACATAGAACACCAATTGCGAAGGCAGCTGACTAGACCTGTATTGACGCTGAGGCACGAAAGCGTGGGGAGCGAACAGGATTAGATACCCTGGTAGTCCACGCCCTAAACGATGCTTACTCGATGTTTGGTTCGTAGATCTGAGCATCCAAGCGAAAGCGTTAAGTAAGCCACCTGGGGAGTACGTTCGCAAGAATG	V1A	1.54366	V1A	Polyvinyl chloride	PVC	1	7	PVC 7	Bacteria	Bacteroidetes	Bacteroidia	Chitinophagales	Saprospiraceae	Portibacter
572	TACGGAGGGTGCAAGCGTTATCCGGAATCACTGGGTTTAAAGGGTGCGTAGGCGGCGTTATAAGTCAGATGTGAAAGCCCACCGCTTAACGGTGGAACTGCATTTGATACTGTAGTGCTTGAATCAGGCTGAGGTCAGCGGAATGTGTCATGTAGCGGTGAAATGCATAGATATGACATAGAACACCAATTGCGAAGGCAGCTGACTAGACCTGTATTGACGCTGAGGCACGAAAGCGTGGGGAGCGAACAGGATTAGATACCCTGGTAGTCCACGCCCTAAACGATGCTTACTCGATGTTTGGTTCGTAGATCTGAGCATCCAAGCGAAAGCGTTAAGTAAGCCACCTGGGGAGTACGTTCGCAAGAATG	L3A	1.54069	L3A	Polylactic acid	PLA	3	7	PLA 7	Bacteria	Bacteroidetes	Bacteroidia	Chitinophagales	Saprospiraceae	Portibacter
573	TACGGAGGGTGCAAGCGTTATCCGGAATCACTGGGTTTAAAGGGTGCGTAGGCGGCGTTATAAGTCAGATGTGAAAGCCCACCGCTTAACGGTGGAACTGCATTTGATACTGTAGTGCTTGAATCAGGCTGAGGTCAGCGGAATGTGTCATGTAGCGGTGAAATGCATAGATATGACATAGAACACCAATTGCGAAGGCAGCTGACTAGACCTGTATTGACGCTGAGGCACGAAAGCGTGGGGAGCGAACAGGATTAGATACCCTGGTAGTCCACGCCCTAAACGATGCTTACTCGATGTTTGGTTCGTAGATCTGAGCATCCAAGCGAAAGCGTTAAGTAAGCCACCTGGGGAGTACGTTCGCAAGAATG	F1B	1.53827	F1B	Polyurethane foam	PUF	1	16	PUF 16	Bacteria	Bacteroidetes	Bacteroidia	Chitinophagales	Saprospiraceae	Portibacter
574	TACGGAGGGTGCAAGCGTTATCCGGAATCACTGGGTTTAAAGGGTGCGTAGGCGGCGTTATAAGTCAGATGTGAAAGCCCACCGCTTAACGGTGGAACTGCATTTGATACTGTAGTGCTTGAATCAGGCTGAGGTCAGCGGAATGTGTCATGTAGCGGTGAAATGCATAGATATGACATAGAACACCAATTGCGAAGGCAGCTGACTAGACCTGTATTGACGCTGAGGCACGAAAGCGTGGGGAGCGAACAGGATTAGATACCCTGGTAGTCCACGCCCTAAACGATGCTTACTCGATGTTTGGTTCGTAGATCTGAGCATCCAAGCGAAAGCGTTAAGTAAGCCACCTGGGGAGTACGTTCGCAAGAATG	L2A	1.48691	L2A	Polylactic acid	PLA	2	7	PLA 7	Bacteria	Bacteroidetes	Bacteroidia	Chitinophagales	Saprospiraceae	Portibacter
575	TACGGAGGGTGCAAGCGTTATCCGGAATCACTGGGTTTAAAGGGTGCGTAGGCGGCGTTATAAGTCAGATGTGAAAGCCCACCGCTTAACGGTGGAACTGCATTTGATACTGTAGTGCTTGAATCAGGCTGAGGTCAGCGGAATGTGTCATGTAGCGGTGAAATGCATAGATATGACATAGAACACCAATTGCGAAGGCAGCTGACTAGACCTGTATTGACGCTGAGGCACGAAAGCGTGGGGAGCGAACAGGATTAGATACCCTGGTAGTCCACGCCCTAAACGATGCTTACTCGATGTTTGGTTCGTAGATCTGAGCATCCAAGCGAAAGCGTTAAGTAAGCCACCTGGGGAGTACGTTCGCAAGAATG	V3A	1.47547	V3A	Polyvinyl chloride	PVC	3	7	PVC 7	Bacteria	Bacteroidetes	Bacteroidia	Chitinophagales	Saprospiraceae	Portibacter
576	TACGGAGGGTGCAAGCGTTATCCGGAATCACTGGGTTTAAAGGGTGCGTAGGCGGCGTTATAAGTCAGATGTGAAAGCCCACCGCTTAACGGTGGAACTGCATTTGATACTGTAGTGCTTGAATCAGGCTGAGGTCAGCGGAATGTGTCATGTAGCGGTGAAATGCATAGATATGACATAGAACACCAATTGCGAAGGCAGCTGACTAGACCTGTATTGACGCTGAGGCACGAAAGCGTGGGGAGCGAACAGGATTAGATACCCTGGTAGTCCACGCCCTAAACGATGCTTACTCGATGTTTGGTTCGTAGATCTGAGCATCCAAGCGAAAGCGTTAAGTAAGCCACCTGGGGAGTACGTTCGCAAGAATG	F2B	1.47402	F2B	Polyurethane foam	PUF	2	16	PUF 16	Bacteria	Bacteroidetes	Bacteroidia	Chitinophagales	Saprospiraceae	Portibacter
577	TACGGAGGGTGCAAGCGTTATCCGGAATCACTGGGTTTAAAGGGTGCGTAGGCGGCGTTATAAGTCAGATGTGAAAGCCCACCGCTTAACGGTGGAACTGCATTTGATACTGTAGTGCTTGAATCAGGCTGAGGTCAGCGGAATGTGTCATGTAGCGGTGAAATGCATAGATATGACATAGAACACCAATTGCGAAGGCAGCTGACTAGACCTGTATTGACGCTGAGGCACGAAAGCGTGGGGAGCGAACAGGATTAGATACCCTGGTAGTCCACGCCCTAAACGATGCTTACTCGATGTTTGGTTCGTAGATCTGAGCATCCAAGCGAAAGCGTTAAGTAAGCCACCTGGGGAGTACGTTCGCAAGAATG	T0	1.46399	T0	Initial	Initial	0	0	Initial	Bacteria	Bacteroidetes	Bacteroidia	Chitinophagales	Saprospiraceae	Portibacter
578	TACGGAGGGTGCAAGCGTTATCCGGAATCACTGGGTTTAAAGGGTGCGTAGGCGGCGTTATAAGTCAGATGTGAAAGCCCACCGCTTAACGGTGGAACTGCATTTGATACTGTAGTGCTTGAATCAGGCTGAGGTCAGCGGAATGTGTCATGTAGCGGTGAAATGCATAGATATGACATAGAACACCAATTGCGAAGGCAGCTGACTAGACCTGTATTGACGCTGAGGCACGAAAGCGTGGGGAGCGAACAGGATTAGATACCCTGGTAGTCCACGCCCTAAACGATGCTTACTCGATGTTTGGTTCGTAGATCTGAGCATCCAAGCGAAAGCGTTAAGTAAGCCACCTGGGGAGTACGTTCGCAAGAATG	E3A	1.46023	E3A	Polyethylene	PE	3	7	PE 7	Bacteria	Bacteroidetes	Bacteroidia	Chitinophagales	Saprospiraceae	Portibacter
579	TACGGAGGGTGCAAGCGTTATCCGGAATCACTGGGTTTAAAGGGTGCGTAGGCGGCGTTATAAGTCAGATGTGAAAGCCCACCGCTTAACGGTGGAACTGCATTTGATACTGTAGTGCTTGAATCAGGCTGAGGTCAGCGGAATGTGTCATGTAGCGGTGAAATGCATAGATATGACATAGAACACCAATTGCGAAGGCAGCTGACTAGACCTGTATTGACGCTGAGGCACGAAAGCGTGGGGAGCGAACAGGATTAGATACCCTGGTAGTCCACGCCCTAAACGATGCTTACTCGATGTTTGGTTCGTAGATCTGAGCATCCAAGCGAAAGCGTTAAGTAAGCCACCTGGGGAGTACGTTCGCAAGAATG	L2B	1.45545	L2B	Polylactic acid	PLA	2	16	PLA 16	Bacteria	Bacteroidetes	Bacteroidia	Chitinophagales	Saprospiraceae	Portibacter
580	TACGGAGGGTGCAAGCGTTATCCGGAATCACTGGGTTTAAAGGGTGCGTAGGCGGCGTTATAAGTCAGATGTGAAAGCCCACCGCTTAACGGTGGAACTGCATTTGATACTGTAGTGCTTGAATCAGGCTGAGGTCAGCGGAATGTGTCATGTAGCGGTGAAATGCATAGATATGACATAGAACACCAATTGCGAAGGCAGCTGACTAGACCTGTATTGACGCTGAGGCACGAAAGCGTGGGGAGCGAACAGGATTAGATACCCTGGTAGTCCACGCCCTAAACGATGCTTACTCGATGTTTGGTTCGTAGATCTGAGCATCCAAGCGAAAGCGTTAAGTAAGCCACCTGGGGAGTACGTTCGCAAGAATG	V1B	1.45484	V1B	Polyvinyl chloride	PVC	1	16	PVC 16	Bacteria	Bacteroidetes	Bacteroidia	Chitinophagales	Saprospiraceae	Portibacter
581	TACGGAGGGTGCAAGCGTTATCCGGAATCACTGGGTTTAAAGGGTGCGTAGGCGGCGTTATAAGTCAGATGTGAAAGCCCACCGCTTAACGGTGGAACTGCATTTGATACTGTAGTGCTTGAATCAGGCTGAGGTCAGCGGAATGTGTCATGTAGCGGTGAAATGCATAGATATGACATAGAACACCAATTGCGAAGGCAGCTGACTAGACCTGTATTGACGCTGAGGCACGAAAGCGTGGGGAGCGAACAGGATTAGATACCCTGGTAGTCCACGCCCTAAACGATGCTTACTCGATGTTTGGTTCGTAGATCTGAGCATCCAAGCGAAAGCGTTAAGTAAGCCACCTGGGGAGTACGTTCGCAAGAATG	C2A	1.45379	C2A	Control	None	2	7	CON 7	Bacteria	Bacteroidetes	Bacteroidia	Chitinophagales	Saprospiraceae	Portibacter
582	TACGGAGGGTGCAAGCGTTATCCGGAATCACTGGGTTTAAAGGGTGCGTAGGCGGCGTTATAAGTCAGATGTGAAAGCCCACCGCTTAACGGTGGAACTGCATTTGATACTGTAGTGCTTGAATCAGGCTGAGGTCAGCGGAATGTGTCATGTAGCGGTGAAATGCATAGATATGACATAGAACACCAATTGCGAAGGCAGCTGACTAGACCTGTATTGACGCTGAGGCACGAAAGCGTGGGGAGCGAACAGGATTAGATACCCTGGTAGTCCACGCCCTAAACGATGCTTACTCGATGTTTGGTTCGTAGATCTGAGCATCCAAGCGAAAGCGTTAAGTAAGCCACCTGGGGAGTACGTTCGCAAGAATG	V2A	1.39632	V2A	Polyvinyl chloride	PVC	2	7	PVC 7	Bacteria	Bacteroidetes	Bacteroidia	Chitinophagales	Saprospiraceae	Portibacter
583	TACGGAGGGTGCAAGCGTTATCCGGAATCACTGGGTTTAAAGGGTGCGTAGGCGGCGTTATAAGTCAGATGTGAAAGCCCACCGCTTAACGGTGGAACTGCATTTGATACTGTAGTGCTTGAATCAGGCTGAGGTCAGCGGAATGTGTCATGTAGCGGTGAAATGCATAGATATGACATAGAACACCAATTGCGAAGGCAGCTGACTAGACCTGTATTGACGCTGAGGCACGAAAGCGTGGGGAGCGAACAGGATTAGATACCCTGGTAGTCCACGCCCTAAACGATGCTTACTCGATGTTTGGTTCGTAGATCTGAGCATCCAAGCGAAAGCGTTAAGTAAGCCACCTGGGGAGTACGTTCGCAAGAATG	E3B	1.38443	E3B	Polyethylene	PE	3	16	PE 16	Bacteria	Bacteroidetes	Bacteroidia	Chitinophagales	Saprospiraceae	Portibacter
584	TACGGAGGGTGCAAGCGTTATCCGGAATCACTGGGTTTAAAGGGTGCGTAGGCGGCGTTATAAGTCAGATGTGAAAGCCCACCGCTTAACGGTGGAACTGCATTTGATACTGTAGTGCTTGAATCAGGCTGAGGTCAGCGGAATGTGTCATGTAGCGGTGAAATGCATAGATATGACATAGAACACCAATTGCGAAGGCAGCTGACTAGACCTGTATTGACGCTGAGGCACGAAAGCGTGGGGAGCGAACAGGATTAGATACCCTGGTAGTCCACGCCCTAAACGATGCTTACTCGATGTTTGGTTCGTAGATCTGAGCATCCAAGCGAAAGCGTTAAGTAAGCCACCTGGGGAGTACGTTCGCAAGAATG	E2B	1.37648	E2B	Polyethylene	PE	2	16	PE 16	Bacteria	Bacteroidetes	Bacteroidia	Chitinophagales	Saprospiraceae	Portibacter
585	TACGGAGGGTGCAAGCGTTATCCGGAATCACTGGGTTTAAAGGGTGCGTAGGCGGCGTTATAAGTCAGATGTGAAAGCCCACCGCTTAACGGTGGAACTGCATTTGATACTGTAGTGCTTGAATCAGGCTGAGGTCAGCGGAATGTGTCATGTAGCGGTGAAATGCATAGATATGACATAGAACACCAATTGCGAAGGCAGCTGACTAGACCTGTATTGACGCTGAGGCACGAAAGCGTGGGGAGCGAACAGGATTAGATACCCTGGTAGTCCACGCCCTAAACGATGCTTACTCGATGTTTGGTTCGTAGATCTGAGCATCCAAGCGAAAGCGTTAAGTAAGCCACCTGGGGAGTACGTTCGCAAGAATG	C3A	1.36553	C3A	Control	None	3	7	CON 7	Bacteria	Bacteroidetes	Bacteroidia	Chitinophagales	Saprospiraceae	Portibacter
586	TACGGAGGGTGCAAGCGTTATCCGGAATCACTGGGTTTAAAGGGTGCGTAGGCGGCGTTATAAGTCAGATGTGAAAGCCCACCGCTTAACGGTGGAACTGCATTTGATACTGTAGTGCTTGAATCAGGCTGAGGTCAGCGGAATGTGTCATGTAGCGGTGAAATGCATAGATATGACATAGAACACCAATTGCGAAGGCAGCTGACTAGACCTGTATTGACGCTGAGGCACGAAAGCGTGGGGAGCGAACAGGATTAGATACCCTGGTAGTCCACGCCCTAAACGATGCTTACTCGATGTTTGGTTCGTAGATCTGAGCATCCAAGCGAAAGCGTTAAGTAAGCCACCTGGGGAGTACGTTCGCAAGAATG	E2A	1.34894	E2A	Polyethylene	PE	2	7	PE 7	Bacteria	Bacteroidetes	Bacteroidia	Chitinophagales	Saprospiraceae	Portibacter
587	TACGGAGGGTGCAAGCGTTATCCGGAATCACTGGGTTTAAAGGGTGCGTAGGCGGCGTTATAAGTCAGATGTGAAAGCCCACCGCTTAACGGTGGAACTGCATTTGATACTGTAGTGCTTGAATCAGGCTGAGGTCAGCGGAATGTGTCATGTAGCGGTGAAATGCATAGATATGACATAGAACACCAATTGCGAAGGCAGCTGACTAGACCTGTATTGACGCTGAGGCACGAAAGCGTGGGGAGCGAACAGGATTAGATACCCTGGTAGTCCACGCCCTAAACGATGCTTACTCGATGTTTGGTTCGTAGATCTGAGCATCCAAGCGAAAGCGTTAAGTAAGCCACCTGGGGAGTACGTTCGCAAGAATG	V2B	1.30956	V2B	Polyvinyl chloride	PVC	2	16	PVC 16	Bacteria	Bacteroidetes	Bacteroidia	Chitinophagales	Saprospiraceae	Portibacter
588	TACGGAGGGTGCAAGCGTTATCCGGAATCACTGGGTTTAAAGGGTGCGTAGGCGGCGTTATAAGTCAGATGTGAAAGCCCACCGCTTAACGGTGGAACTGCATTTGATACTGTAGTGCTTGAATCAGGCTGAGGTCAGCGGAATGTGTCATGTAGCGGTGAAATGCATAGATATGACATAGAACACCAATTGCGAAGGCAGCTGACTAGACCTGTATTGACGCTGAGGCACGAAAGCGTGGGGAGCGAACAGGATTAGATACCCTGGTAGTCCACGCCCTAAACGATGCTTACTCGATGTTTGGTTCGTAGATCTGAGCATCCAAGCGAAAGCGTTAAGTAAGCCACCTGGGGAGTACGTTCGCAAGAATG	V3B	1.30456	V3B	Polyvinyl chloride	PVC	3	16	PVC 16	Bacteria	Bacteroidetes	Bacteroidia	Chitinophagales	Saprospiraceae	Portibacter
589	TACGGAGGGTGCAAGCGTTATCCGGAATCACTGGGTTTAAAGGGTGCGTAGGCGGCGTTATAAGTCAGATGTGAAAGCCCACCGCTTAACGGTGGAACTGCATTTGATACTGTAGTGCTTGAATCAGGCTGAGGTCAGCGGAATGTGTCATGTAGCGGTGAAATGCATAGATATGACATAGAACACCAATTGCGAAGGCAGCTGACTAGACCTGTATTGACGCTGAGGCACGAAAGCGTGGGGAGCGAACAGGATTAGATACCCTGGTAGTCCACGCCCTAAACGATGCTTACTCGATGTTTGGTTCGTAGATCTGAGCATCCAAGCGAAAGCGTTAAGTAAGCCACCTGGGGAGTACGTTCGCAAGAATG	L1A	1.27293	L1A	Polylactic acid	PLA	1	7	PLA 7	Bacteria	Bacteroidetes	Bacteroidia	Chitinophagales	Saprospiraceae	Portibacter
590	TACGGAGGGTGCAAGCGTTATCCGGAATCACTGGGTTTAAAGGGTGCGTAGGCGGCGTTATAAGTCAGATGTGAAAGCCCACCGCTTAACGGTGGAACTGCATTTGATACTGTAGTGCTTGAATCAGGCTGAGGTCAGCGGAATGTGTCATGTAGCGGTGAAATGCATAGATATGACATAGAACACCAATTGCGAAGGCAGCTGACTAGACCTGTATTGACGCTGAGGCACGAAAGCGTGGGGAGCGAACAGGATTAGATACCCTGGTAGTCCACGCCCTAAACGATGCTTACTCGATGTTTGGTTCGTAGATCTGAGCATCCAAGCGAAAGCGTTAAGTAAGCCACCTGGGGAGTACGTTCGCAAGAATG	L1B	1.27147	L1B	Polylactic acid	PLA	1	16	PLA 16	Bacteria	Bacteroidetes	Bacteroidia	Chitinophagales	Saprospiraceae	Portibacter
591	TACGGAGGGTGCAAGCGTTATCCGGAATCACTGGGTTTAAAGGGTGCGTAGGCGGCGTTATAAGTCAGATGTGAAAGCCCACCGCTTAACGGTGGAACTGCATTTGATACTGTAGTGCTTGAATCAGGCTGAGGTCAGCGGAATGTGTCATGTAGCGGTGAAATGCATAGATATGACATAGAACACCAATTGCGAAGGCAGCTGACTAGACCTGTATTGACGCTGAGGCACGAAAGCGTGGGGAGCGAACAGGATTAGATACCCTGGTAGTCCACGCCCTAAACGATGCTTACTCGATGTTTGGTTCGTAGATCTGAGCATCCAAGCGAAAGCGTTAAGTAAGCCACCTGGGGAGTACGTTCGCAAGAATG	C3B	1.26617	C3B	Control	None	3	16	CON 16	Bacteria	Bacteroidetes	Bacteroidia	Chitinophagales	Saprospiraceae	Portibacter
592	TACGGAGGGTGCAAGCGTTATCCGGAATCACTGGGTTTAAAGGGTGCGTAGGCGGCGTTATAAGTCAGATGTGAAAGCCCACCGCTTAACGGTGGAACTGCATTTGATACTGTAGTGCTTGAATCAGGCTGAGGTCAGCGGAATGTGTCATGTAGCGGTGAAATGCATAGATATGACATAGAACACCAATTGCGAAGGCAGCTGACTAGACCTGTATTGACGCTGAGGCACGAAAGCGTGGGGAGCGAACAGGATTAGATACCCTGGTAGTCCACGCCCTAAACGATGCTTACTCGATGTTTGGTTCGTAGATCTGAGCATCCAAGCGAAAGCGTTAAGTAAGCCACCTGGGGAGTACGTTCGCAAGAATG	C1A	1.24749	C1A	Control	None	1	7	CON 7	Bacteria	Bacteroidetes	Bacteroidia	Chitinophagales	Saprospiraceae	Portibacter
593	TACGGAGGGTGCAAGCGTTATCCGGAATCACTGGGTTTAAAGGGTGCGTAGGCGGCGTTATAAGTCAGATGTGAAAGCCCACCGCTTAACGGTGGAACTGCATTTGATACTGTAGTGCTTGAATCAGGCTGAGGTCAGCGGAATGTGTCATGTAGCGGTGAAATGCATAGATATGACATAGAACACCAATTGCGAAGGCAGCTGACTAGACCTGTATTGACGCTGAGGCACGAAAGCGTGGGGAGCGAACAGGATTAGATACCCTGGTAGTCCACGCCCTAAACGATGCTTACTCGATGTTTGGTTCGTAGATCTGAGCATCCAAGCGAAAGCGTTAAGTAAGCCACCTGGGGAGTACGTTCGCAAGAATG	C1B	1.23487	C1B	Control	None	1	16	CON 16	Bacteria	Bacteroidetes	Bacteroidia	Chitinophagales	Saprospiraceae	Portibacter
594	TACGGAGGGTGCAAGCGTTATCCGGAATCACTGGGTTTAAAGGGTGCGTAGGCGGCGTTATAAGTCAGATGTGAAAGCCCACCGCTTAACGGTGGAACTGCATTTGATACTGTAGTGCTTGAATCAGGCTGAGGTCAGCGGAATGTGTCATGTAGCGGTGAAATGCATAGATATGACATAGAACACCAATTGCGAAGGCAGCTGACTAGACCTGTATTGACGCTGAGGCACGAAAGCGTGGGGAGCGAACAGGATTAGATACCCTGGTAGTCCACGCCCTAAACGATGCTTACTCGATGTTTGGTTCGTAGATCTGAGCATCCAAGCGAAAGCGTTAAGTAAGCCACCTGGGGAGTACGTTCGCAAGAATG	E1B	1.18969	E1B	Polyethylene	PE	1	16	PE 16	Bacteria	Bacteroidetes	Bacteroidia	Chitinophagales	Saprospiraceae	Portibacter
595	TACGGAGGGTGCAAGCGTTATCCGGAATCACTGGGTTTAAAGGGTGCGTAGGCGGCGTTATAAGTCAGATGTGAAAGCCCACCGCTTAACGGTGGAACTGCATTTGATACTGTAGTGCTTGAATCAGGCTGAGGTCAGCGGAATGTGTCATGTAGCGGTGAAATGCATAGATATGACATAGAACACCAATTGCGAAGGCAGCTGACTAGACCTGTATTGACGCTGAGGCACGAAAGCGTGGGGAGCGAACAGGATTAGATACCCTGGTAGTCCACGCCCTAAACGATGCTTACTCGATGTTTGGTTCGTAGATCTGAGCATCCAAGCGAAAGCGTTAAGTAAGCCACCTGGGGAGTACGTTCGCAAGAATG	L3B	1.16384	L3B	Polylactic acid	PLA	3	16	PLA 16	Bacteria	Bacteroidetes	Bacteroidia	Chitinophagales	Saprospiraceae	Portibacter
596	TACGGAGGGTGCAAGCGTTATCCGGAATCACTGGGTTTAAAGGGTGCGTAGGCGGCGTTATAAGTCAGATGTGAAAGCCCACCGCTTAACGGTGGAACTGCATTTGATACTGTAGTGCTTGAATCAGGCTGAGGTCAGCGGAATGTGTCATGTAGCGGTGAAATGCATAGATATGACATAGAACACCAATTGCGAAGGCAGCTGACTAGACCTGTATTGACGCTGAGGCACGAAAGCGTGGGGAGCGAACAGGATTAGATACCCTGGTAGTCCACGCCCTAAACGATGCTTACTCGATGTTTGGTTCGTAGATCTGAGCATCCAAGCGAAAGCGTTAAGTAAGCCACCTGGGGAGTACGTTCGCAAGAATG	E1A	1.14004	E1A	Polyethylene	PE	1	7	PE 7	Bacteria	Bacteroidetes	Bacteroidia	Chitinophagales	Saprospiraceae	Portibacter
597	TACGGAGGGTGCAAGCGTTATCCGGAATCACTGGGTTTAAAGGGTGCGTAGGCGGCGTTATAAGTCAGATGTGAAAGCCCACCGCTTAACGGTGGAACTGCATTTGATACTGTAGTGCTTGAATCAGGCTGAGGTCAGCGGAATGTGTCATGTAGCGGTGAAATGCATAGATATGACATAGAACACCAATTGCGAAGGCAGCTGACTAGACCTGTATTGACGCTGAGGCACGAAAGCGTGGGGAGCGAACAGGATTAGATACCCTGGTAGTCCACGCCCTAAACGATGCTTACTCGATGTTTGGTTCGTAGATCTGAGCATCCAAGCGAAAGCGTTAAGTAAGCCACCTGGGGAGTACGTTCGCAAGAATG	C2B	1.06867	C2B	Control	None	2	16	CON 16	Bacteria	Bacteroidetes	Bacteroidia	Chitinophagales	Saprospiraceae	Portibacter
598	TACAGAGGGTGCAAGCGTTAATCGGAATTACTGGGCGTAAAGCGCGCGTAGGTGGCGAAGTAAGATGGGTGTGAAATCCCCGGGCTCAACCTGGGAACTGCATCCATAACTGCTTGGCTAGAGTACGGTAGAGGGTAGTGGAATTTCCTGTGTAGCGGTGAAATGCGTAGATATAGGAAGGAACACCAGTGGCGAAGGCGACTACCTGGACTGATACTGACACTGAGGTGCGAAAGCGTGGGGAGCAAACAGGATTAGATACCCTGGTAGTCCACGCCGTAAACGATGTCAACTAGCCGTTGGAATCCTTGAGATTTTAGTGGCGCAGCTAACGCACTAAGTTGACCGCCTGGGGAGTACGGTCGCAAGATTA	V1A	11.9038	V1A	Polyvinyl chloride	PVC	1	7	PVC 7	Bacteria	Proteobacteria	Gammaproteobacteria	Pseudomonadales	Pseudomonadaceae	Pseudomonas
599	TACAGAGGGTGCAAGCGTTAATCGGAATTACTGGGCGTAAAGCGCGCGTAGGTGGCGAAGTAAGATGGGTGTGAAATCCCCGGGCTCAACCTGGGAACTGCATCCATAACTGCTTGGCTAGAGTACGGTAGAGGGTAGTGGAATTTCCTGTGTAGCGGTGAAATGCGTAGATATAGGAAGGAACACCAGTGGCGAAGGCGACTACCTGGACTGATACTGACACTGAGGTGCGAAAGCGTGGGGAGCAAACAGGATTAGATACCCTGGTAGTCCACGCCGTAAACGATGTCAACTAGCCGTTGGAATCCTTGAGATTTTAGTGGCGCAGCTAACGCACTAAGTTGACCGCCTGGGGAGTACGGTCGCAAGATTA	V3A	10.4602	V3A	Polyvinyl chloride	PVC	3	7	PVC 7	Bacteria	Proteobacteria	Gammaproteobacteria	Pseudomonadales	Pseudomonadaceae	Pseudomonas
600	TACAGAGGGTGCAAGCGTTAATCGGAATTACTGGGCGTAAAGCGCGCGTAGGTGGCGAAGTAAGATGGGTGTGAAATCCCCGGGCTCAACCTGGGAACTGCATCCATAACTGCTTGGCTAGAGTACGGTAGAGGGTAGTGGAATTTCCTGTGTAGCGGTGAAATGCGTAGATATAGGAAGGAACACCAGTGGCGAAGGCGACTACCTGGACTGATACTGACACTGAGGTGCGAAAGCGTGGGGAGCAAACAGGATTAGATACCCTGGTAGTCCACGCCGTAAACGATGTCAACTAGCCGTTGGAATCCTTGAGATTTTAGTGGCGCAGCTAACGCACTAAGTTGACCGCCTGGGGAGTACGGTCGCAAGATTA	V2A	3.40437	V2A	Polyvinyl chloride	PVC	2	7	PVC 7	Bacteria	Proteobacteria	Gammaproteobacteria	Pseudomonadales	Pseudomonadaceae	Pseudomonas
601	TACAGAGGGTGCAAGCGTTAATCGGAATTACTGGGCGTAAAGCGCGCGTAGGTGGCGAAGTAAGATGGGTGTGAAATCCCCGGGCTCAACCTGGGAACTGCATCCATAACTGCTTGGCTAGAGTACGGTAGAGGGTAGTGGAATTTCCTGTGTAGCGGTGAAATGCGTAGATATAGGAAGGAACACCAGTGGCGAAGGCGACTACCTGGACTGATACTGACACTGAGGTGCGAAAGCGTGGGGAGCAAACAGGATTAGATACCCTGGTAGTCCACGCCGTAAACGATGTCAACTAGCCGTTGGAATCCTTGAGATTTTAGTGGCGCAGCTAACGCACTAAGTTGACCGCCTGGGGAGTACGGTCGCAAGATTA	V1B	1.48515	V1B	Polyvinyl chloride	PVC	1	16	PVC 16	Bacteria	Proteobacteria	Gammaproteobacteria	Pseudomonadales	Pseudomonadaceae	Pseudomonas
602	TACAGAGGGTGCAAGCGTTAATCGGAATTACTGGGCGTAAAGCGCGCGTAGGTGGCGAAGTAAGATGGGTGTGAAATCCCCGGGCTCAACCTGGGAACTGCATCCATAACTGCTTGGCTAGAGTACGGTAGAGGGTAGTGGAATTTCCTGTGTAGCGGTGAAATGCGTAGATATAGGAAGGAACACCAGTGGCGAAGGCGACTACCTGGACTGATACTGACACTGAGGTGCGAAAGCGTGGGGAGCAAACAGGATTAGATACCCTGGTAGTCCACGCCGTAAACGATGTCAACTAGCCGTTGGAATCCTTGAGATTTTAGTGGCGCAGCTAACGCACTAAGTTGACCGCCTGGGGAGTACGGTCGCAAGATTA	F2B	1.30609	F2B	Polyurethane foam	PUF	2	16	PUF 16	Bacteria	Proteobacteria	Gammaproteobacteria	Pseudomonadales	Pseudomonadaceae	Pseudomonas
603	TACAGAGGGTGCAAGCGTTAATCGGAATTACTGGGCGTAAAGCGCGCGTAGGTGGCGAAGTAAGATGGGTGTGAAATCCCCGGGCTCAACCTGGGAACTGCATCCATAACTGCTTGGCTAGAGTACGGTAGAGGGTAGTGGAATTTCCTGTGTAGCGGTGAAATGCGTAGATATAGGAAGGAACACCAGTGGCGAAGGCGACTACCTGGACTGATACTGACACTGAGGTGCGAAAGCGTGGGGAGCAAACAGGATTAGATACCCTGGTAGTCCACGCCGTAAACGATGTCAACTAGCCGTTGGAATCCTTGAGATTTTAGTGGCGCAGCTAACGCACTAAGTTGACCGCCTGGGGAGTACGGTCGCAAGATTA	F3A	1.26352	F3A	Polyurethane foam	PUF	3	7	PUF 7	Bacteria	Proteobacteria	Gammaproteobacteria	Pseudomonadales	Pseudomonadaceae	Pseudomonas
604	TACAGAGGGTGCAAGCGTTAATCGGAATTACTGGGCGTAAAGCGCGCGTAGGTGGCGAAGTAAGATGGGTGTGAAATCCCCGGGCTCAACCTGGGAACTGCATCCATAACTGCTTGGCTAGAGTACGGTAGAGGGTAGTGGAATTTCCTGTGTAGCGGTGAAATGCGTAGATATAGGAAGGAACACCAGTGGCGAAGGCGACTACCTGGACTGATACTGACACTGAGGTGCGAAAGCGTGGGGAGCAAACAGGATTAGATACCCTGGTAGTCCACGCCGTAAACGATGTCAACTAGCCGTTGGAATCCTTGAGATTTTAGTGGCGCAGCTAACGCACTAAGTTGACCGCCTGGGGAGTACGGTCGCAAGATTA	F1A	1.2433	F1A	Polyurethane foam	PUF	1	7	PUF 7	Bacteria	Proteobacteria	Gammaproteobacteria	Pseudomonadales	Pseudomonadaceae	Pseudomonas
605	TACAGAGGGTGCAAGCGTTAATCGGAATTACTGGGCGTAAAGCGCGCGTAGGTGGCGAAGTAAGATGGGTGTGAAATCCCCGGGCTCAACCTGGGAACTGCATCCATAACTGCTTGGCTAGAGTACGGTAGAGGGTAGTGGAATTTCCTGTGTAGCGGTGAAATGCGTAGATATAGGAAGGAACACCAGTGGCGAAGGCGACTACCTGGACTGATACTGACACTGAGGTGCGAAAGCGTGGGGAGCAAACAGGATTAGATACCCTGGTAGTCCACGCCGTAAACGATGTCAACTAGCCGTTGGAATCCTTGAGATTTTAGTGGCGCAGCTAACGCACTAAGTTGACCGCCTGGGGAGTACGGTCGCAAGATTA	V2B	1.18484	V2B	Polyvinyl chloride	PVC	2	16	PVC 16	Bacteria	Proteobacteria	Gammaproteobacteria	Pseudomonadales	Pseudomonadaceae	Pseudomonas
606	TACAGAGGGTGCAAGCGTTAATCGGAATTACTGGGCGTAAAGCGCGCGTAGGTGGCGAAGTAAGATGGGTGTGAAATCCCCGGGCTCAACCTGGGAACTGCATCCATAACTGCTTGGCTAGAGTACGGTAGAGGGTAGTGGAATTTCCTGTGTAGCGGTGAAATGCGTAGATATAGGAAGGAACACCAGTGGCGAAGGCGACTACCTGGACTGATACTGACACTGAGGTGCGAAAGCGTGGGGAGCAAACAGGATTAGATACCCTGGTAGTCCACGCCGTAAACGATGTCAACTAGCCGTTGGAATCCTTGAGATTTTAGTGGCGCAGCTAACGCACTAAGTTGACCGCCTGGGGAGTACGGTCGCAAGATTA	V3B	1.05274	V3B	Polyvinyl chloride	PVC	3	16	PVC 16	Bacteria	Proteobacteria	Gammaproteobacteria	Pseudomonadales	Pseudomonadaceae	Pseudomonas
607	TACGGAGGGTGCGAGCGTTAATCGGAATTACTGGGCGTAAAGCGCGCGTAGGTGGTTAATTAAGTCAGATGTGAAAGCCCAGGGCTCAACCTTGGAACTGCATTTGAAACTGGTTAACTAGAGTTTTGTAGAGGGTGGTAGAATTTCAGGTGTAGCGGTGAAATGCGTAGAGATCTGAAGGAATACCAGTGGCGAAGGCGGCCACCTGGACAGAGACTGACACTGAGGCGCGAAGGCGTGGGGAGCAAACGGGATTAGATACCCCGGTAGTCCACGCAGTAAACGATGTCTATTAGAAGTTTGTGGCTATATGCCGTGGGTTTCAAAGCTAACGCATTAAATAGACCGCCTGGGGAGTACGGCCGCAAGGTTA	E2A	1.37095	E2A	Polyethylene	PE	2	7	PE 7	Bacteria	Proteobacteria	Gammaproteobacteria	Alteromonadales	Psychromonadaceae	Psychromonas
608	TACGGAGGGTGCGAGCGTTAATCGGAATTACTGGGCGTAAAGCGCGCGTAGGTGGTTAATTAAGTCAGATGTGAAAGCCCAGGGCTCAACCTTGGAACTGCATTTGAAACTGGTTAACTAGAGTTTTGTAGAGGGTGGTAGAATTTCAGGTGTAGCGGTGAAATGCGTAGAGATCTGAAGGAATACCAGTGGCGAAGGCGGCCACCTGGACAGAGACTGACACTGAGGCGCGAAGGCGTGGGGAGCAAACGGGATTAGATACCCCGGTAGTCCACGCAGTAAACGATGTCTATTAGAAGTTTGTGGCTATATGCCGTGGGTTTCAAAGCTAACGCATTAAATAGACCGCCTGGGGAGTACGGCCGCAAGGTTA	E2B	1.15316	E2B	Polyethylene	PE	2	16	PE 16	Bacteria	Proteobacteria	Gammaproteobacteria	Alteromonadales	Psychromonadaceae	Psychromonas
609	TACGGAGGGTGCGAGCGTTAATCGGAATTACTGGGCGTAAAGCGCGCGTAGGTGGTTAATTAAGTCAGATGTGAAAGCCCAGGGCTCAACCTTGGAACTGCATTTGAAACTGGTTAACTAGAGTTTTGTAGAGGGTGGTAGAATTTCAGGTGTAGCGGTGAAATGCGTAGAGATCTGAAGGAATACCAGTGGCGAAGGCGGCCACCTGGACAGAGACTGACACTGAGGCGCGAAGGCGTGGGGAGCAAACGGGATTAGATACCCCGGTAGTCCACGCAGTAAACGATGTCTATTAGAAGTTTGTGGCTATATGCCGTGGGTTTCAAAGCTAACGCATTAAATAGACCGCCTGGGGAGTACGGCCGCAAGGTTA	E3A	1.14	E3A	Polyethylene	PE	3	7	PE 7	Bacteria	Proteobacteria	Gammaproteobacteria	Alteromonadales	Psychromonadaceae	Psychromonas
610	TACAGAGGTGGCGAACGTTGTTCGGATTTACTGGGCGTAAAGGGTCCGCAGGCGGTTCGGTGTGTCAGATGTGAAAGCCCACAGCTTAACTGTGGAATTGCATTTGAAACTGCCGGACTAGAGTACTGGAGGGGAGAAGGGAACACTTGGTGTAGCGGTGAAATGCGTAGATATCAAGTGGAACACCGGTGGCGAAGGCGCTTCTCTGGACAGATACTGACGCTCATGGACGAAAGTTAGGGTAGCGAAAGGGATTAGATACCCCTGTAGTCCTAACCGTAAACGGTGTGCGCTAGGCGTGGGTGGCTTTACCCCCATCCGTGCCTGAGCTAACGCATTAAGCGCACCGCCTGGGGAGTACGGTCGCAAGATTA	E3A	1.37056	E3A	Polyethylene	PE	3	7	PE 7	Bacteria	Kiritimatiellaeota	Kiritimatiellae	Kiritimatiellales	Kiritimatiellaceae	R76-B128
611	TACAGAGGTGGCGAACGTTGTTCGGATTTACTGGGCGTAAAGGGTCCGCAGGCGGTTCGGTGTGTCAGATGTGAAAGCCCACAGCTTAACTGTGGAATTGCATTTGAAACTGCCGGACTAGAGTACTGGAGGGGAGAAGGGAACACTTGGTGTAGCGGTGAAATGCGTAGATATCAAGTGGAACACCGGTGGCGAAGGCGCTTCTCTGGACAGATACTGACGCTCATGGACGAAAGTTAGGGTAGCGAAAGGGATTAGATACCCCTGTAGTCCTAACCGTAAACGGTGTGCGCTAGGCGTGGGTGGCTTTACCCCCATCCGTGCCTGAGCTAACGCATTAAGCGCACCGCCTGGGGAGTACGGTCGCAAGATTA	C3B	1.35266	C3B	Control	None	3	16	CON 16	Bacteria	Kiritimatiellaeota	Kiritimatiellae	Kiritimatiellales	Kiritimatiellaceae	R76-B128
612	TACAGAGGTGGCGAACGTTGTTCGGATTTACTGGGCGTAAAGGGTCCGCAGGCGGTTCGGTGTGTCAGATGTGAAAGCCCACAGCTTAACTGTGGAATTGCATTTGAAACTGCCGGACTAGAGTACTGGAGGGGAGAAGGGAACACTTGGTGTAGCGGTGAAATGCGTAGATATCAAGTGGAACACCGGTGGCGAAGGCGCTTCTCTGGACAGATACTGACGCTCATGGACGAAAGTTAGGGTAGCGAAAGGGATTAGATACCCCTGTAGTCCTAACCGTAAACGGTGTGCGCTAGGCGTGGGTGGCTTTACCCCCATCCGTGCCTGAGCTAACGCATTAAGCGCACCGCCTGGGGAGTACGGTCGCAAGATTA	L2B	1.26823	L2B	Polylactic acid	PLA	2	16	PLA 16	Bacteria	Kiritimatiellaeota	Kiritimatiellae	Kiritimatiellales	Kiritimatiellaceae	R76-B128
613	TACAGAGGTGGCGAACGTTGTTCGGATTTACTGGGCGTAAAGGGTCCGCAGGCGGTTCGGTGTGTCAGATGTGAAAGCCCACAGCTTAACTGTGGAATTGCATTTGAAACTGCCGGACTAGAGTACTGGAGGGGAGAAGGGAACACTTGGTGTAGCGGTGAAATGCGTAGATATCAAGTGGAACACCGGTGGCGAAGGCGCTTCTCTGGACAGATACTGACGCTCATGGACGAAAGTTAGGGTAGCGAAAGGGATTAGATACCCCTGTAGTCCTAACCGTAAACGGTGTGCGCTAGGCGTGGGTGGCTTTACCCCCATCCGTGCCTGAGCTAACGCATTAAGCGCACCGCCTGGGGAGTACGGTCGCAAGATTA	C2A	1.26272	C2A	Control	None	2	7	CON 7	Bacteria	Kiritimatiellaeota	Kiritimatiellae	Kiritimatiellales	Kiritimatiellaceae	R76-B128
614	TACAGAGGTGGCGAACGTTGTTCGGATTTACTGGGCGTAAAGGGTCCGCAGGCGGTTCGGTGTGTCAGATGTGAAAGCCCACAGCTTAACTGTGGAATTGCATTTGAAACTGCCGGACTAGAGTACTGGAGGGGAGAAGGGAACACTTGGTGTAGCGGTGAAATGCGTAGATATCAAGTGGAACACCGGTGGCGAAGGCGCTTCTCTGGACAGATACTGACGCTCATGGACGAAAGTTAGGGTAGCGAAAGGGATTAGATACCCCTGTAGTCCTAACCGTAAACGGTGTGCGCTAGGCGTGGGTGGCTTTACCCCCATCCGTGCCTGAGCTAACGCATTAAGCGCACCGCCTGGGGAGTACGGTCGCAAGATTA	L3A	1.25553	L3A	Polylactic acid	PLA	3	7	PLA 7	Bacteria	Kiritimatiellaeota	Kiritimatiellae	Kiritimatiellales	Kiritimatiellaceae	R76-B128
615	TACAGAGGTGGCGAACGTTGTTCGGATTTACTGGGCGTAAAGGGTCCGCAGGCGGTTCGGTGTGTCAGATGTGAAAGCCCACAGCTTAACTGTGGAATTGCATTTGAAACTGCCGGACTAGAGTACTGGAGGGGAGAAGGGAACACTTGGTGTAGCGGTGAAATGCGTAGATATCAAGTGGAACACCGGTGGCGAAGGCGCTTCTCTGGACAGATACTGACGCTCATGGACGAAAGTTAGGGTAGCGAAAGGGATTAGATACCCCTGTAGTCCTAACCGTAAACGGTGTGCGCTAGGCGTGGGTGGCTTTACCCCCATCCGTGCCTGAGCTAACGCATTAAGCGCACCGCCTGGGGAGTACGGTCGCAAGATTA	E2B	1.22625	E2B	Polyethylene	PE	2	16	PE 16	Bacteria	Kiritimatiellaeota	Kiritimatiellae	Kiritimatiellales	Kiritimatiellaceae	R76-B128
616	TACAGAGGTGGCGAACGTTGTTCGGATTTACTGGGCGTAAAGGGTCCGCAGGCGGTTCGGTGTGTCAGATGTGAAAGCCCACAGCTTAACTGTGGAATTGCATTTGAAACTGCCGGACTAGAGTACTGGAGGGGAGAAGGGAACACTTGGTGTAGCGGTGAAATGCGTAGATATCAAGTGGAACACCGGTGGCGAAGGCGCTTCTCTGGACAGATACTGACGCTCATGGACGAAAGTTAGGGTAGCGAAAGGGATTAGATACCCCTGTAGTCCTAACCGTAAACGGTGTGCGCTAGGCGTGGGTGGCTTTACCCCCATCCGTGCCTGAGCTAACGCATTAAGCGCACCGCCTGGGGAGTACGGTCGCAAGATTA	F1B	1.20969	F1B	Polyurethane foam	PUF	1	16	PUF 16	Bacteria	Kiritimatiellaeota	Kiritimatiellae	Kiritimatiellales	Kiritimatiellaceae	R76-B128
617	TACAGAGGTGGCGAACGTTGTTCGGATTTACTGGGCGTAAAGGGTCCGCAGGCGGTTCGGTGTGTCAGATGTGAAAGCCCACAGCTTAACTGTGGAATTGCATTTGAAACTGCCGGACTAGAGTACTGGAGGGGAGAAGGGAACACTTGGTGTAGCGGTGAAATGCGTAGATATCAAGTGGAACACCGGTGGCGAAGGCGCTTCTCTGGACAGATACTGACGCTCATGGACGAAAGTTAGGGTAGCGAAAGGGATTAGATACCCCTGTAGTCCTAACCGTAAACGGTGTGCGCTAGGCGTGGGTGGCTTTACCCCCATCCGTGCCTGAGCTAACGCATTAAGCGCACCGCCTGGGGAGTACGGTCGCAAGATTA	E2A	1.20151	E2A	Polyethylene	PE	2	7	PE 7	Bacteria	Kiritimatiellaeota	Kiritimatiellae	Kiritimatiellales	Kiritimatiellaceae	R76-B128
618	TACAGAGGTGGCGAACGTTGTTCGGATTTACTGGGCGTAAAGGGTCCGCAGGCGGTTCGGTGTGTCAGATGTGAAAGCCCACAGCTTAACTGTGGAATTGCATTTGAAACTGCCGGACTAGAGTACTGGAGGGGAGAAGGGAACACTTGGTGTAGCGGTGAAATGCGTAGATATCAAGTGGAACACCGGTGGCGAAGGCGCTTCTCTGGACAGATACTGACGCTCATGGACGAAAGTTAGGGTAGCGAAAGGGATTAGATACCCCTGTAGTCCTAACCGTAAACGGTGTGCGCTAGGCGTGGGTGGCTTTACCCCCATCCGTGCCTGAGCTAACGCATTAAGCGCACCGCCTGGGGAGTACGGTCGCAAGATTA	F1A	1.15782	F1A	Polyurethane foam	PUF	1	7	PUF 7	Bacteria	Kiritimatiellaeota	Kiritimatiellae	Kiritimatiellales	Kiritimatiellaceae	R76-B128
619	TACAGAGGTGGCGAACGTTGTTCGGATTTACTGGGCGTAAAGGGTCCGCAGGCGGTTCGGTGTGTCAGATGTGAAAGCCCACAGCTTAACTGTGGAATTGCATTTGAAACTGCCGGACTAGAGTACTGGAGGGGAGAAGGGAACACTTGGTGTAGCGGTGAAATGCGTAGATATCAAGTGGAACACCGGTGGCGAAGGCGCTTCTCTGGACAGATACTGACGCTCATGGACGAAAGTTAGGGTAGCGAAAGGGATTAGATACCCCTGTAGTCCTAACCGTAAACGGTGTGCGCTAGGCGTGGGTGGCTTTACCCCCATCCGTGCCTGAGCTAACGCATTAAGCGCACCGCCTGGGGAGTACGGTCGCAAGATTA	F3A	1.13503	F3A	Polyurethane foam	PUF	3	7	PUF 7	Bacteria	Kiritimatiellaeota	Kiritimatiellae	Kiritimatiellales	Kiritimatiellaceae	R76-B128
620	TACAGAGGTGGCGAACGTTGTTCGGATTTACTGGGCGTAAAGGGTCCGCAGGCGGTTCGGTGTGTCAGATGTGAAAGCCCACAGCTTAACTGTGGAATTGCATTTGAAACTGCCGGACTAGAGTACTGGAGGGGAGAAGGGAACACTTGGTGTAGCGGTGAAATGCGTAGATATCAAGTGGAACACCGGTGGCGAAGGCGCTTCTCTGGACAGATACTGACGCTCATGGACGAAAGTTAGGGTAGCGAAAGGGATTAGATACCCCTGTAGTCCTAACCGTAAACGGTGTGCGCTAGGCGTGGGTGGCTTTACCCCCATCCGTGCCTGAGCTAACGCATTAAGCGCACCGCCTGGGGAGTACGGTCGCAAGATTA	F2B	1.11018	F2B	Polyurethane foam	PUF	2	16	PUF 16	Bacteria	Kiritimatiellaeota	Kiritimatiellae	Kiritimatiellales	Kiritimatiellaceae	R76-B128
621	TACAGAGGTGGCGAACGTTGTTCGGATTTACTGGGCGTAAAGGGTCCGCAGGCGGTTCGGTGTGTCAGATGTGAAAGCCCACAGCTTAACTGTGGAATTGCATTTGAAACTGCCGGACTAGAGTACTGGAGGGGAGAAGGGAACACTTGGTGTAGCGGTGAAATGCGTAGATATCAAGTGGAACACCGGTGGCGAAGGCGCTTCTCTGGACAGATACTGACGCTCATGGACGAAAGTTAGGGTAGCGAAAGGGATTAGATACCCCTGTAGTCCTAACCGTAAACGGTGTGCGCTAGGCGTGGGTGGCTTTACCCCCATCCGTGCCTGAGCTAACGCATTAAGCGCACCGCCTGGGGAGTACGGTCGCAAGATTA	F2A	1.10422	F2A	Polyurethane foam	PUF	2	7	PUF 7	Bacteria	Kiritimatiellaeota	Kiritimatiellae	Kiritimatiellales	Kiritimatiellaceae	R76-B128
622	TACAGAGGTGGCGAACGTTGTTCGGATTTACTGGGCGTAAAGGGTCCGCAGGCGGTTCGGTGTGTCAGATGTGAAAGCCCACAGCTTAACTGTGGAATTGCATTTGAAACTGCCGGACTAGAGTACTGGAGGGGAGAAGGGAACACTTGGTGTAGCGGTGAAATGCGTAGATATCAAGTGGAACACCGGTGGCGAAGGCGCTTCTCTGGACAGATACTGACGCTCATGGACGAAAGTTAGGGTAGCGAAAGGGATTAGATACCCCTGTAGTCCTAACCGTAAACGGTGTGCGCTAGGCGTGGGTGGCTTTACCCCCATCCGTGCCTGAGCTAACGCATTAAGCGCACCGCCTGGGGAGTACGGTCGCAAGATTA	C1A	1.09109	C1A	Control	None	1	7	CON 7	Bacteria	Kiritimatiellaeota	Kiritimatiellae	Kiritimatiellales	Kiritimatiellaceae	R76-B128
623	TACAGAGGTGGCGAACGTTGTTCGGATTTACTGGGCGTAAAGGGTCCGCAGGCGGTTCGGTGTGTCAGATGTGAAAGCCCACAGCTTAACTGTGGAATTGCATTTGAAACTGCCGGACTAGAGTACTGGAGGGGAGAAGGGAACACTTGGTGTAGCGGTGAAATGCGTAGATATCAAGTGGAACACCGGTGGCGAAGGCGCTTCTCTGGACAGATACTGACGCTCATGGACGAAAGTTAGGGTAGCGAAAGGGATTAGATACCCCTGTAGTCCTAACCGTAAACGGTGTGCGCTAGGCGTGGGTGGCTTTACCCCCATCCGTGCCTGAGCTAACGCATTAAGCGCACCGCCTGGGGAGTACGGTCGCAAGATTA	L2A	1.08374	L2A	Polylactic acid	PLA	2	7	PLA 7	Bacteria	Kiritimatiellaeota	Kiritimatiellae	Kiritimatiellales	Kiritimatiellaceae	R76-B128
624	TACAGAGGTGGCGAACGTTGTTCGGATTTACTGGGCGTAAAGGGTCCGCAGGCGGTTCGGTGTGTCAGATGTGAAAGCCCACAGCTTAACTGTGGAATTGCATTTGAAACTGCCGGACTAGAGTACTGGAGGGGAGAAGGGAACACTTGGTGTAGCGGTGAAATGCGTAGATATCAAGTGGAACACCGGTGGCGAAGGCGCTTCTCTGGACAGATACTGACGCTCATGGACGAAAGTTAGGGTAGCGAAAGGGATTAGATACCCCTGTAGTCCTAACCGTAAACGGTGTGCGCTAGGCGTGGGTGGCTTTACCCCCATCCGTGCCTGAGCTAACGCATTAAGCGCACCGCCTGGGGAGTACGGTCGCAAGATTA	C3A	1.03716	C3A	Control	None	3	7	CON 7	Bacteria	Kiritimatiellaeota	Kiritimatiellae	Kiritimatiellales	Kiritimatiellaceae	R76-B128
625	TACAGAGGTGGCGAACGTTGTTCGGATTTACTGGGCGTAAAGGGTCCGCAGGCGGTTCGGTGTGTCAGATGTGAAAGCCCACAGCTTAACTGTGGAATTGCATTTGAAACTGCCGGACTAGAGTACTGGAGGGGAGAAGGGAACACTTGGTGTAGCGGTGAAATGCGTAGATATCAAGTGGAACACCGGTGGCGAAGGCGCTTCTCTGGACAGATACTGACGCTCATGGACGAAAGTTAGGGTAGCGAAAGGGATTAGATACCCCTGTAGTCCTAACCGTAAACGGTGTGCGCTAGGCGTGGGTGGCTTTACCCCCATCCGTGCCTGAGCTAACGCATTAAGCGCACCGCCTGGGGAGTACGGTCGCAAGATTA	L1B	1.03111	L1B	Polylactic acid	PLA	1	16	PLA 16	Bacteria	Kiritimatiellaeota	Kiritimatiellae	Kiritimatiellales	Kiritimatiellaceae	R76-B128
626	TACAGAGGTGGCGAACGTTGTTCGGATTTACTGGGCGTAAAGGGTCCGCAGGCGGTTCGGTGTGTCAGATGTGAAAGCCCACAGCTTAACTGTGGAATTGCATTTGAAACTGCCGGACTAGAGTACTGGAGGGGAGAAGGGAACACTTGGTGTAGCGGTGAAATGCGTAGATATCAAGTGGAACACCGGTGGCGAAGGCGCTTCTCTGGACAGATACTGACGCTCATGGACGAAAGTTAGGGTAGCGAAAGGGATTAGATACCCCTGTAGTCCTAACCGTAAACGGTGTGCGCTAGGCGTGGGTGGCTTTACCCCCATCCGTGCCTGAGCTAACGCATTAAGCGCACCGCCTGGGGAGTACGGTCGCAAGATTA	V2A	1.02729	V2A	Polyvinyl chloride	PVC	2	7	PVC 7	Bacteria	Kiritimatiellaeota	Kiritimatiellae	Kiritimatiellales	Kiritimatiellaceae	R76-B128
627	TACAGAGGTGGCGAACGTTGTTCGGATTTACTGGGCGTAAAGGGTCCGCAGGCGGTTCGGTGTGTCAGATGTGAAAGCCCACAGCTTAACTGTGGAATTGCATTTGAAACTGCCGGACTAGAGTACTGGAGGGGAGAAGGGAACACTTGGTGTAGCGGTGAAATGCGTAGATATCAAGTGGAACACCGGTGGCGAAGGCGCTTCTCTGGACAGATACTGACGCTCATGGACGAAAGTTAGGGTAGCGAAAGGGATTAGATACCCCTGTAGTCCTAACCGTAAACGGTGTGCGCTAGGCGTGGGTGGCTTTACCCCCATCCGTGCCTGAGCTAACGCATTAAGCGCACCGCCTGGGGAGTACGGTCGCAAGATTA	E3B	1.00853	E3B	Polyethylene	PE	3	16	PE 16	Bacteria	Kiritimatiellaeota	Kiritimatiellae	Kiritimatiellales	Kiritimatiellaceae	R76-B128
628	TACGGAGGGTCCGAGCGTTATCCGGAATTATTGGGTTTAAAGGGTCCGCAGGCGGGTCAGTAAGTCAGGGGTGAAAGTTTGCGGCTTAACCGTAAAATTGCCTTTGATACTGCTGGTCTTGAGTTGCGGTGAAGTGGCTGGAATATGTGGTGTAGCGGTGAAATGCATAGATATCACATAGAACACCGATTGCGAAGGCAGGTCACTAACCGCCGACTGACGCTGATGGACGAAAGCGTGGGGAGCGAACGGGATTAGATACCCCGGTAGTCCACGCCGTAAACGATGGACACTAGCTGTCGGGCCGATTTAGGCTCGGTGGCCAAGCGAAAGTGATAAGTGTCCCACCTGGGGAGTACGTCGGCAACGATG	T0	1.6424	T0	Initial	Initial	0	0	Initial	Bacteria	Bacteroidetes	Bacteroidia	Flavobacteriales	Flavobacteriaceae	Robiginitalea
629	TACGGAGGGTCCGAGCGTTATCCGGAATTATTGGGTTTAAAGGGTCCGCAGGCGGGTCAGTAAGTCAGGGGTGAAAGTTTGCGGCTTAACCGTAAAATTGCCTTTGATACTGCTGGTCTTGAGTTGCGGTGAAGTGGCTGGAATATGTGGTGTAGCGGTGAAATGCATAGATATCACATAGAACACCGATTGCGAAGGCAGGTCACTAACCGCCGACTGACGCTGATGGACGAAAGCGTGGGGAGCGAACGGGATTAGATACCCCGGTAGTCCACGCCGTAAACGATGGACACTAGCTGTCGGGCCGATTTAGGCTCGGTGGCCAAGCGAAAGTGATAAGTGTCCCACCTGGGGAGTACGTCGGCAACGATG	V2B	1.18484	V2B	Polyvinyl chloride	PVC	2	16	PVC 16	Bacteria	Bacteroidetes	Bacteroidia	Flavobacteriales	Flavobacteriaceae	Robiginitalea
630	TACGGAGGGTCCGAGCGTTATCCGGAATTATTGGGTTTAAAGGGTCCGCAGGCGGGTCAGTAAGTCAGGGGTGAAAGTTTGCGGCTTAACCGTAAAATTGCCTTTGATACTGCTGGTCTTGAGTTGCGGTGAAGTGGCTGGAATATGTGGTGTAGCGGTGAAATGCATAGATATCACATAGAACACCGATTGCGAAGGCAGGTCACTAACCGCCGACTGACGCTGATGGACGAAAGCGTGGGGAGCGAACGGGATTAGATACCCCGGTAGTCCACGCCGTAAACGATGGACACTAGCTGTCGGGCCGATTTAGGCTCGGTGGCCAAGCGAAAGTGATAAGTGTCCCACCTGGGGAGTACGTCGGCAACGATG	E3B	1.02686	E3B	Polyethylene	PE	3	16	PE 16	Bacteria	Bacteroidetes	Bacteroidia	Flavobacteriales	Flavobacteriaceae	Robiginitalea
631	TACGGAGGGTCCGAGCGTTATCCGGAATTATTGGGTTTAAAGGGTCCGCAGGCGGGTCAGTAAGTCAGGGGTGAAAGTTTGCGGCTTAACCGTAAAATTGCCTTTGATACTGCTGGTCTTGAGTTGCGGTGAAGTGGCTGGAATATGTGGTGTAGCGGTGAAATGCATAGATATCACATAGAACACCGATTGCGAAGGCAGGTCACTAACCGCCGACTGACGCTGATGGACGAAAGCGTGGGGAGCGAACGGGATTAGATACCCCGGTAGTCCACGCCGTAAACGATGGACACTAGCTGTCGGGCCGATTTAGGCTCGGTGGCCAAGCGAAAGTGATAAGTGTCCCACCTGGGGAGTACGTCGGCAACGATG	C3B	1.02055	C3B	Control	None	3	16	CON 16	Bacteria	Bacteroidetes	Bacteroidia	Flavobacteriales	Flavobacteriaceae	Robiginitalea
632	TACGGAGGGTCCGAGCGTTATCCGGAATTATTGGGTTTAAAGGGTCCGCAGGCGGGTCAGTAAGTCAGGGGTGAAAGTTTGCGGCTTAACCGTAAAATTGCCTTTGATACTGCTGGTCTTGAGTTGCGGTGAAGTGGCTGGAATATGTGGTGTAGCGGTGAAATGCATAGATATCACATAGAACACCGATTGCGAAGGCAGGTCACTAACCGCCGACTGACGCTGATGGACGAAAGCGTGGGGAGCGAACGGGATTAGATACCCCGGTAGTCCACGCCGTAAACGATGGACACTAGCTGTCGGGCCGATTTAGGCTCGGTGGCCAAGCGAAAGTGATAAGTGTCCCACCTGGGGAGTACGTCGGCAACGATG	E2B	1.01917	E2B	Polyethylene	PE	2	16	PE 16	Bacteria	Bacteroidetes	Bacteroidia	Flavobacteriales	Flavobacteriaceae	Robiginitalea
633	TACGGAGGGGGTTAGCGTTGTTCGGAATTACTGGGCGTAAAGCGCACGTAGGCGGATCAGAAAGTAAGGGGTGAAATCCCAGGGCTCAACCCTGGAACTGCCTCTTAAACTCCTGGTCTTGAGTTCGAGAGAGGTGAGTGGAATTCCAAGTGTAGAGGTGAAATTCGTAGATATTTGGAGGAACACCAGTGGCGAAGGCGGCTCACTGGCTCGATACTGACGCTGAGGTGCGAAAGTGTGGGGAGCAAACAGGATTAGATACCCTGGTAGTCCACACCGTAAACGATGAATGCCAGTCGTCGGGTAGTATACTGCTCGGTGACACACCTAACGGATTAAGCATTCCGCCTGGGGAGTACGGTCGCAAGATTA	T0	2.89912	T0	Initial	Initial	0	0	Initial	Bacteria	Proteobacteria	Alphaproteobacteria	Rhodobacterales	Rhodobacteraceae	Roseobacter
634	TACGGAGGGGGTTAGCGTTGTTCGGAATTACTGGGCGTAAAGCGCACGTAGGCGGATCAGAAAGTAAGGGGTGAAATCCCAGGGCTCAACCCTGGAACTGCCTCTTAAACTCCTGGTCTTGAGTTCGAGAGAGGTGAGTGGAATTCCAAGTGTAGAGGTGAAATTCGTAGATATTTGGAGGAACACCAGTGGCGAAGGCGGCTCACTGGCTCGATACTGACGCTGAGGTGCGAAAGTGTGGGGAGCAAACAGGATTAGATACCCTGGTAGTCCACACCGTAAACGATGAATGCCAGTCGTCGGGTAGTATACTGCTCGGTGACACACCTAACGGATTAAGCATTCCGCCTGGGGAGTACGGTCGCAAGATTA	E3A	2.15191	E3A	Polyethylene	PE	3	7	PE 7	Bacteria	Proteobacteria	Alphaproteobacteria	Rhodobacterales	Rhodobacteraceae	Roseobacter
635	TACGGAGGGGGTTAGCGTTGTTCGGAATTACTGGGCGTAAAGCGCACGTAGGCGGATCAGAAAGTAAGGGGTGAAATCCCAGGGCTCAACCCTGGAACTGCCTCTTAAACTCCTGGTCTTGAGTTCGAGAGAGGTGAGTGGAATTCCAAGTGTAGAGGTGAAATTCGTAGATATTTGGAGGAACACCAGTGGCGAAGGCGGCTCACTGGCTCGATACTGACGCTGAGGTGCGAAAGTGTGGGGAGCAAACAGGATTAGATACCCTGGTAGTCCACACCGTAAACGATGAATGCCAGTCGTCGGGTAGTATACTGCTCGGTGACACACCTAACGGATTAAGCATTCCGCCTGGGGAGTACGGTCGCAAGATTA	E3B	1.8887	E3B	Polyethylene	PE	3	16	PE 16	Bacteria	Proteobacteria	Alphaproteobacteria	Rhodobacterales	Rhodobacteraceae	Roseobacter
636	TACGGAGGGGGTTAGCGTTGTTCGGAATTACTGGGCGTAAAGCGCACGTAGGCGGATCAGAAAGTAAGGGGTGAAATCCCAGGGCTCAACCCTGGAACTGCCTCTTAAACTCCTGGTCTTGAGTTCGAGAGAGGTGAGTGGAATTCCAAGTGTAGAGGTGAAATTCGTAGATATTTGGAGGAACACCAGTGGCGAAGGCGGCTCACTGGCTCGATACTGACGCTGAGGTGCGAAAGTGTGGGGAGCAAACAGGATTAGATACCCTGGTAGTCCACACCGTAAACGATGAATGCCAGTCGTCGGGTAGTATACTGCTCGGTGACACACCTAACGGATTAAGCATTCCGCCTGGGGAGTACGGTCGCAAGATTA	L3A	1.88543	L3A	Polylactic acid	PLA	3	7	PLA 7	Bacteria	Proteobacteria	Alphaproteobacteria	Rhodobacterales	Rhodobacteraceae	Roseobacter
637	TACGGAGGGGGTTAGCGTTGTTCGGAATTACTGGGCGTAAAGCGCACGTAGGCGGATCAGAAAGTAAGGGGTGAAATCCCAGGGCTCAACCCTGGAACTGCCTCTTAAACTCCTGGTCTTGAGTTCGAGAGAGGTGAGTGGAATTCCAAGTGTAGAGGTGAAATTCGTAGATATTTGGAGGAACACCAGTGGCGAAGGCGGCTCACTGGCTCGATACTGACGCTGAGGTGCGAAAGTGTGGGGAGCAAACAGGATTAGATACCCTGGTAGTCCACACCGTAAACGATGAATGCCAGTCGTCGGGTAGTATACTGCTCGGTGACACACCTAACGGATTAAGCATTCCGCCTGGGGAGTACGGTCGCAAGATTA	E2B	1.88403	E2B	Polyethylene	PE	2	16	PE 16	Bacteria	Proteobacteria	Alphaproteobacteria	Rhodobacterales	Rhodobacteraceae	Roseobacter
638	TACGGAGGGGGTTAGCGTTGTTCGGAATTACTGGGCGTAAAGCGCACGTAGGCGGATCAGAAAGTAAGGGGTGAAATCCCAGGGCTCAACCCTGGAACTGCCTCTTAAACTCCTGGTCTTGAGTTCGAGAGAGGTGAGTGGAATTCCAAGTGTAGAGGTGAAATTCGTAGATATTTGGAGGAACACCAGTGGCGAAGGCGGCTCACTGGCTCGATACTGACGCTGAGGTGCGAAAGTGTGGGGAGCAAACAGGATTAGATACCCTGGTAGTCCACACCGTAAACGATGAATGCCAGTCGTCGGGTAGTATACTGCTCGGTGACACACCTAACGGATTAAGCATTCCGCCTGGGGAGTACGGTCGCAAGATTA	C3A	1.85007	C3A	Control	None	3	7	CON 7	Bacteria	Proteobacteria	Alphaproteobacteria	Rhodobacterales	Rhodobacteraceae	Roseobacter
639	TACGGAGGGGGTTAGCGTTGTTCGGAATTACTGGGCGTAAAGCGCACGTAGGCGGATCAGAAAGTAAGGGGTGAAATCCCAGGGCTCAACCCTGGAACTGCCTCTTAAACTCCTGGTCTTGAGTTCGAGAGAGGTGAGTGGAATTCCAAGTGTAGAGGTGAAATTCGTAGATATTTGGAGGAACACCAGTGGCGAAGGCGGCTCACTGGCTCGATACTGACGCTGAGGTGCGAAAGTGTGGGGAGCAAACAGGATTAGATACCCTGGTAGTCCACACCGTAAACGATGAATGCCAGTCGTCGGGTAGTATACTGCTCGGTGACACACCTAACGGATTAAGCATTCCGCCTGGGGAGTACGGTCGCAAGATTA	L2A	1.83089	L2A	Polylactic acid	PLA	2	7	PLA 7	Bacteria	Proteobacteria	Alphaproteobacteria	Rhodobacterales	Rhodobacteraceae	Roseobacter
640	TACGGAGGGGGTTAGCGTTGTTCGGAATTACTGGGCGTAAAGCGCACGTAGGCGGATCAGAAAGTAAGGGGTGAAATCCCAGGGCTCAACCCTGGAACTGCCTCTTAAACTCCTGGTCTTGAGTTCGAGAGAGGTGAGTGGAATTCCAAGTGTAGAGGTGAAATTCGTAGATATTTGGAGGAACACCAGTGGCGAAGGCGGCTCACTGGCTCGATACTGACGCTGAGGTGCGAAAGTGTGGGGAGCAAACAGGATTAGATACCCTGGTAGTCCACACCGTAAACGATGAATGCCAGTCGTCGGGTAGTATACTGCTCGGTGACACACCTAACGGATTAAGCATTCCGCCTGGGGAGTACGGTCGCAAGATTA	F2B	1.76322	F2B	Polyurethane foam	PUF	2	16	PUF 16	Bacteria	Proteobacteria	Alphaproteobacteria	Rhodobacterales	Rhodobacteraceae	Roseobacter
641	TACGGAGGGGGTTAGCGTTGTTCGGAATTACTGGGCGTAAAGCGCACGTAGGCGGATCAGAAAGTAAGGGGTGAAATCCCAGGGCTCAACCCTGGAACTGCCTCTTAAACTCCTGGTCTTGAGTTCGAGAGAGGTGAGTGGAATTCCAAGTGTAGAGGTGAAATTCGTAGATATTTGGAGGAACACCAGTGGCGAAGGCGGCTCACTGGCTCGATACTGACGCTGAGGTGCGAAAGTGTGGGGAGCAAACAGGATTAGATACCCTGGTAGTCCACACCGTAAACGATGAATGCCAGTCGTCGGGTAGTATACTGCTCGGTGACACACCTAACGGATTAAGCATTCCGCCTGGGGAGTACGGTCGCAAGATTA	L1B	1.7487	L1B	Polylactic acid	PLA	1	16	PLA 16	Bacteria	Proteobacteria	Alphaproteobacteria	Rhodobacterales	Rhodobacteraceae	Roseobacter
642	TACGGAGGGGGTTAGCGTTGTTCGGAATTACTGGGCGTAAAGCGCACGTAGGCGGATCAGAAAGTAAGGGGTGAAATCCCAGGGCTCAACCCTGGAACTGCCTCTTAAACTCCTGGTCTTGAGTTCGAGAGAGGTGAGTGGAATTCCAAGTGTAGAGGTGAAATTCGTAGATATTTGGAGGAACACCAGTGGCGAAGGCGGCTCACTGGCTCGATACTGACGCTGAGGTGCGAAAGTGTGGGGAGCAAACAGGATTAGATACCCTGGTAGTCCACACCGTAAACGATGAATGCCAGTCGTCGGGTAGTATACTGCTCGGTGACACACCTAACGGATTAAGCATTCCGCCTGGGGAGTACGGTCGCAAGATTA	C2A	1.69886	C2A	Control	None	2	7	CON 7	Bacteria	Proteobacteria	Alphaproteobacteria	Rhodobacterales	Rhodobacteraceae	Roseobacter
643	TACGGAGGGGGTTAGCGTTGTTCGGAATTACTGGGCGTAAAGCGCACGTAGGCGGATCAGAAAGTAAGGGGTGAAATCCCAGGGCTCAACCCTGGAACTGCCTCTTAAACTCCTGGTCTTGAGTTCGAGAGAGGTGAGTGGAATTCCAAGTGTAGAGGTGAAATTCGTAGATATTTGGAGGAACACCAGTGGCGAAGGCGGCTCACTGGCTCGATACTGACGCTGAGGTGCGAAAGTGTGGGGAGCAAACAGGATTAGATACCCTGGTAGTCCACACCGTAAACGATGAATGCCAGTCGTCGGGTAGTATACTGCTCGGTGACACACCTAACGGATTAAGCATTCCGCCTGGGGAGTACGGTCGCAAGATTA	L3B	1.68962	L3B	Polylactic acid	PLA	3	16	PLA 16	Bacteria	Proteobacteria	Alphaproteobacteria	Rhodobacterales	Rhodobacteraceae	Roseobacter
644	TACGGAGGGGGTTAGCGTTGTTCGGAATTACTGGGCGTAAAGCGCACGTAGGCGGATCAGAAAGTAAGGGGTGAAATCCCAGGGCTCAACCCTGGAACTGCCTCTTAAACTCCTGGTCTTGAGTTCGAGAGAGGTGAGTGGAATTCCAAGTGTAGAGGTGAAATTCGTAGATATTTGGAGGAACACCAGTGGCGAAGGCGGCTCACTGGCTCGATACTGACGCTGAGGTGCGAAAGTGTGGGGAGCAAACAGGATTAGATACCCTGGTAGTCCACACCGTAAACGATGAATGCCAGTCGTCGGGTAGTATACTGCTCGGTGACACACCTAACGGATTAAGCATTCCGCCTGGGGAGTACGGTCGCAAGATTA	E2A	1.68783	E2A	Polyethylene	PE	2	7	PE 7	Bacteria	Proteobacteria	Alphaproteobacteria	Rhodobacterales	Rhodobacteraceae	Roseobacter
645	TACGGAGGGGGTTAGCGTTGTTCGGAATTACTGGGCGTAAAGCGCACGTAGGCGGATCAGAAAGTAAGGGGTGAAATCCCAGGGCTCAACCCTGGAACTGCCTCTTAAACTCCTGGTCTTGAGTTCGAGAGAGGTGAGTGGAATTCCAAGTGTAGAGGTGAAATTCGTAGATATTTGGAGGAACACCAGTGGCGAAGGCGGCTCACTGGCTCGATACTGACGCTGAGGTGCGAAAGTGTGGGGAGCAAACAGGATTAGATACCCTGGTAGTCCACACCGTAAACGATGAATGCCAGTCGTCGGGTAGTATACTGCTCGGTGACACACCTAACGGATTAAGCATTCCGCCTGGGGAGTACGGTCGCAAGATTA	C1B	1.67242	C1B	Control	None	1	16	CON 16	Bacteria	Proteobacteria	Alphaproteobacteria	Rhodobacterales	Rhodobacteraceae	Roseobacter
646	TACGGAGGGGGTTAGCGTTGTTCGGAATTACTGGGCGTAAAGCGCACGTAGGCGGATCAGAAAGTAAGGGGTGAAATCCCAGGGCTCAACCCTGGAACTGCCTCTTAAACTCCTGGTCTTGAGTTCGAGAGAGGTGAGTGGAATTCCAAGTGTAGAGGTGAAATTCGTAGATATTTGGAGGAACACCAGTGGCGAAGGCGGCTCACTGGCTCGATACTGACGCTGAGGTGCGAAAGTGTGGGGAGCAAACAGGATTAGATACCCTGGTAGTCCACACCGTAAACGATGAATGCCAGTCGTCGGGTAGTATACTGCTCGGTGACACACCTAACGGATTAAGCATTCCGCCTGGGGAGTACGGTCGCAAGATTA	V2A	1.66894	V2A	Polyvinyl chloride	PVC	2	7	PVC 7	Bacteria	Proteobacteria	Alphaproteobacteria	Rhodobacterales	Rhodobacteraceae	Roseobacter
647	TACGGAGGGGGTTAGCGTTGTTCGGAATTACTGGGCGTAAAGCGCACGTAGGCGGATCAGAAAGTAAGGGGTGAAATCCCAGGGCTCAACCCTGGAACTGCCTCTTAAACTCCTGGTCTTGAGTTCGAGAGAGGTGAGTGGAATTCCAAGTGTAGAGGTGAAATTCGTAGATATTTGGAGGAACACCAGTGGCGAAGGCGGCTCACTGGCTCGATACTGACGCTGAGGTGCGAAAGTGTGGGGAGCAAACAGGATTAGATACCCTGGTAGTCCACACCGTAAACGATGAATGCCAGTCGTCGGGTAGTATACTGCTCGGTGACACACCTAACGGATTAAGCATTCCGCCTGGGGAGTACGGTCGCAAGATTA	L1A	1.6269	L1A	Polylactic acid	PLA	1	7	PLA 7	Bacteria	Proteobacteria	Alphaproteobacteria	Rhodobacterales	Rhodobacteraceae	Roseobacter
648	TACGGAGGGGGTTAGCGTTGTTCGGAATTACTGGGCGTAAAGCGCACGTAGGCGGATCAGAAAGTAAGGGGTGAAATCCCAGGGCTCAACCCTGGAACTGCCTCTTAAACTCCTGGTCTTGAGTTCGAGAGAGGTGAGTGGAATTCCAAGTGTAGAGGTGAAATTCGTAGATATTTGGAGGAACACCAGTGGCGAAGGCGGCTCACTGGCTCGATACTGACGCTGAGGTGCGAAAGTGTGGGGAGCAAACAGGATTAGATACCCTGGTAGTCCACACCGTAAACGATGAATGCCAGTCGTCGGGTAGTATACTGCTCGGTGACACACCTAACGGATTAAGCATTCCGCCTGGGGAGTACGGTCGCAAGATTA	E1A	1.60682	E1A	Polyethylene	PE	1	7	PE 7	Bacteria	Proteobacteria	Alphaproteobacteria	Rhodobacterales	Rhodobacteraceae	Roseobacter
649	TACGGAGGGGGTTAGCGTTGTTCGGAATTACTGGGCGTAAAGCGCACGTAGGCGGATCAGAAAGTAAGGGGTGAAATCCCAGGGCTCAACCCTGGAACTGCCTCTTAAACTCCTGGTCTTGAGTTCGAGAGAGGTGAGTGGAATTCCAAGTGTAGAGGTGAAATTCGTAGATATTTGGAGGAACACCAGTGGCGAAGGCGGCTCACTGGCTCGATACTGACGCTGAGGTGCGAAAGTGTGGGGAGCAAACAGGATTAGATACCCTGGTAGTCCACACCGTAAACGATGAATGCCAGTCGTCGGGTAGTATACTGCTCGGTGACACACCTAACGGATTAAGCATTCCGCCTGGGGAGTACGGTCGCAAGATTA	F3B	1.60666	F3B	Polyurethane foam	PUF	3	16	PUF 16	Bacteria	Proteobacteria	Alphaproteobacteria	Rhodobacterales	Rhodobacteraceae	Roseobacter
650	TACGGAGGGGGTTAGCGTTGTTCGGAATTACTGGGCGTAAAGCGCACGTAGGCGGATCAGAAAGTAAGGGGTGAAATCCCAGGGCTCAACCCTGGAACTGCCTCTTAAACTCCTGGTCTTGAGTTCGAGAGAGGTGAGTGGAATTCCAAGTGTAGAGGTGAAATTCGTAGATATTTGGAGGAACACCAGTGGCGAAGGCGGCTCACTGGCTCGATACTGACGCTGAGGTGCGAAAGTGTGGGGAGCAAACAGGATTAGATACCCTGGTAGTCCACACCGTAAACGATGAATGCCAGTCGTCGGGTAGTATACTGCTCGGTGACACACCTAACGGATTAAGCATTCCGCCTGGGGAGTACGGTCGCAAGATTA	C3B	1.59482	C3B	Control	None	3	16	CON 16	Bacteria	Proteobacteria	Alphaproteobacteria	Rhodobacterales	Rhodobacteraceae	Roseobacter
651	TACGGAGGGGGTTAGCGTTGTTCGGAATTACTGGGCGTAAAGCGCACGTAGGCGGATCAGAAAGTAAGGGGTGAAATCCCAGGGCTCAACCCTGGAACTGCCTCTTAAACTCCTGGTCTTGAGTTCGAGAGAGGTGAGTGGAATTCCAAGTGTAGAGGTGAAATTCGTAGATATTTGGAGGAACACCAGTGGCGAAGGCGGCTCACTGGCTCGATACTGACGCTGAGGTGCGAAAGTGTGGGGAGCAAACAGGATTAGATACCCTGGTAGTCCACACCGTAAACGATGAATGCCAGTCGTCGGGTAGTATACTGCTCGGTGACACACCTAACGGATTAAGCATTCCGCCTGGGGAGTACGGTCGCAAGATTA	F2A	1.52977	F2A	Polyurethane foam	PUF	2	7	PUF 7	Bacteria	Proteobacteria	Alphaproteobacteria	Rhodobacterales	Rhodobacteraceae	Roseobacter
652	TACGGAGGGGGTTAGCGTTGTTCGGAATTACTGGGCGTAAAGCGCACGTAGGCGGATCAGAAAGTAAGGGGTGAAATCCCAGGGCTCAACCCTGGAACTGCCTCTTAAACTCCTGGTCTTGAGTTCGAGAGAGGTGAGTGGAATTCCAAGTGTAGAGGTGAAATTCGTAGATATTTGGAGGAACACCAGTGGCGAAGGCGGCTCACTGGCTCGATACTGACGCTGAGGTGCGAAAGTGTGGGGAGCAAACAGGATTAGATACCCTGGTAGTCCACACCGTAAACGATGAATGCCAGTCGTCGGGTAGTATACTGCTCGGTGACACACCTAACGGATTAAGCATTCCGCCTGGGGAGTACGGTCGCAAGATTA	F1A	1.47642	F1A	Polyurethane foam	PUF	1	7	PUF 7	Bacteria	Proteobacteria	Alphaproteobacteria	Rhodobacterales	Rhodobacteraceae	Roseobacter
653	TACGGAGGGGGTTAGCGTTGTTCGGAATTACTGGGCGTAAAGCGCACGTAGGCGGATCAGAAAGTAAGGGGTGAAATCCCAGGGCTCAACCCTGGAACTGCCTCTTAAACTCCTGGTCTTGAGTTCGAGAGAGGTGAGTGGAATTCCAAGTGTAGAGGTGAAATTCGTAGATATTTGGAGGAACACCAGTGGCGAAGGCGGCTCACTGGCTCGATACTGACGCTGAGGTGCGAAAGTGTGGGGAGCAAACAGGATTAGATACCCTGGTAGTCCACACCGTAAACGATGAATGCCAGTCGTCGGGTAGTATACTGCTCGGTGACACACCTAACGGATTAAGCATTCCGCCTGGGGAGTACGGTCGCAAGATTA	L2B	1.42525	L2B	Polylactic acid	PLA	2	16	PLA 16	Bacteria	Proteobacteria	Alphaproteobacteria	Rhodobacterales	Rhodobacteraceae	Roseobacter
654	TACGGAGGGGGTTAGCGTTGTTCGGAATTACTGGGCGTAAAGCGCACGTAGGCGGATCAGAAAGTAAGGGGTGAAATCCCAGGGCTCAACCCTGGAACTGCCTCTTAAACTCCTGGTCTTGAGTTCGAGAGAGGTGAGTGGAATTCCAAGTGTAGAGGTGAAATTCGTAGATATTTGGAGGAACACCAGTGGCGAAGGCGGCTCACTGGCTCGATACTGACGCTGAGGTGCGAAAGTGTGGGGAGCAAACAGGATTAGATACCCTGGTAGTCCACACCGTAAACGATGAATGCCAGTCGTCGGGTAGTATACTGCTCGGTGACACACCTAACGGATTAAGCATTCCGCCTGGGGAGTACGGTCGCAAGATTA	C1A	1.41878	C1A	Control	None	1	7	CON 7	Bacteria	Proteobacteria	Alphaproteobacteria	Rhodobacterales	Rhodobacteraceae	Roseobacter
655	TACGGAGGGGGTTAGCGTTGTTCGGAATTACTGGGCGTAAAGCGCACGTAGGCGGATCAGAAAGTAAGGGGTGAAATCCCAGGGCTCAACCCTGGAACTGCCTCTTAAACTCCTGGTCTTGAGTTCGAGAGAGGTGAGTGGAATTCCAAGTGTAGAGGTGAAATTCGTAGATATTTGGAGGAACACCAGTGGCGAAGGCGGCTCACTGGCTCGATACTGACGCTGAGGTGCGAAAGTGTGGGGAGCAAACAGGATTAGATACCCTGGTAGTCCACACCGTAAACGATGAATGCCAGTCGTCGGGTAGTATACTGCTCGGTGACACACCTAACGGATTAAGCATTCCGCCTGGGGAGTACGGTCGCAAGATTA	E1B	1.39427	E1B	Polyethylene	PE	1	16	PE 16	Bacteria	Proteobacteria	Alphaproteobacteria	Rhodobacterales	Rhodobacteraceae	Roseobacter
656	TACGGAGGGGGTTAGCGTTGTTCGGAATTACTGGGCGTAAAGCGCACGTAGGCGGATCAGAAAGTAAGGGGTGAAATCCCAGGGCTCAACCCTGGAACTGCCTCTTAAACTCCTGGTCTTGAGTTCGAGAGAGGTGAGTGGAATTCCAAGTGTAGAGGTGAAATTCGTAGATATTTGGAGGAACACCAGTGGCGAAGGCGGCTCACTGGCTCGATACTGACGCTGAGGTGCGAAAGTGTGGGGAGCAAACAGGATTAGATACCCTGGTAGTCCACACCGTAAACGATGAATGCCAGTCGTCGGGTAGTATACTGCTCGGTGACACACCTAACGGATTAAGCATTCCGCCTGGGGAGTACGGTCGCAAGATTA	V2B	1.31323	V2B	Polyvinyl chloride	PVC	2	16	PVC 16	Bacteria	Proteobacteria	Alphaproteobacteria	Rhodobacterales	Rhodobacteraceae	Roseobacter
657	TACGGAGGGGGTTAGCGTTGTTCGGAATTACTGGGCGTAAAGCGCACGTAGGCGGATCAGAAAGTAAGGGGTGAAATCCCAGGGCTCAACCCTGGAACTGCCTCTTAAACTCCTGGTCTTGAGTTCGAGAGAGGTGAGTGGAATTCCAAGTGTAGAGGTGAAATTCGTAGATATTTGGAGGAACACCAGTGGCGAAGGCGGCTCACTGGCTCGATACTGACGCTGAGGTGCGAAAGTGTGGGGAGCAAACAGGATTAGATACCCTGGTAGTCCACACCGTAAACGATGAATGCCAGTCGTCGGGTAGTATACTGCTCGGTGACACACCTAACGGATTAAGCATTCCGCCTGGGGAGTACGGTCGCAAGATTA	V3A	1.28754	V3A	Polyvinyl chloride	PVC	3	7	PVC 7	Bacteria	Proteobacteria	Alphaproteobacteria	Rhodobacterales	Rhodobacteraceae	Roseobacter
658	TACGGAGGGGGTTAGCGTTGTTCGGAATTACTGGGCGTAAAGCGCACGTAGGCGGATCAGAAAGTAAGGGGTGAAATCCCAGGGCTCAACCCTGGAACTGCCTCTTAAACTCCTGGTCTTGAGTTCGAGAGAGGTGAGTGGAATTCCAAGTGTAGAGGTGAAATTCGTAGATATTTGGAGGAACACCAGTGGCGAAGGCGGCTCACTGGCTCGATACTGACGCTGAGGTGCGAAAGTGTGGGGAGCAAACAGGATTAGATACCCTGGTAGTCCACACCGTAAACGATGAATGCCAGTCGTCGGGTAGTATACTGCTCGGTGACACACCTAACGGATTAAGCATTCCGCCTGGGGAGTACGGTCGCAAGATTA	V1A	1.28573	V1A	Polyvinyl chloride	PVC	1	7	PVC 7	Bacteria	Proteobacteria	Alphaproteobacteria	Rhodobacterales	Rhodobacteraceae	Roseobacter
659	TACGGAGGGGGTTAGCGTTGTTCGGAATTACTGGGCGTAAAGCGCACGTAGGCGGATCAGAAAGTAAGGGGTGAAATCCCAGGGCTCAACCCTGGAACTGCCTCTTAAACTCCTGGTCTTGAGTTCGAGAGAGGTGAGTGGAATTCCAAGTGTAGAGGTGAAATTCGTAGATATTTGGAGGAACACCAGTGGCGAAGGCGGCTCACTGGCTCGATACTGACGCTGAGGTGCGAAAGTGTGGGGAGCAAACAGGATTAGATACCCTGGTAGTCCACACCGTAAACGATGAATGCCAGTCGTCGGGTAGTATACTGCTCGGTGACACACCTAACGGATTAAGCATTCCGCCTGGGGAGTACGGTCGCAAGATTA	C2B	1.28403	C2B	Control	None	2	16	CON 16	Bacteria	Proteobacteria	Alphaproteobacteria	Rhodobacterales	Rhodobacteraceae	Roseobacter
660	TACGGAGGGGGTTAGCGTTGTTCGGAATTACTGGGCGTAAAGCGCACGTAGGCGGATCAGAAAGTAAGGGGTGAAATCCCAGGGCTCAACCCTGGAACTGCCTCTTAAACTCCTGGTCTTGAGTTCGAGAGAGGTGAGTGGAATTCCAAGTGTAGAGGTGAAATTCGTAGATATTTGGAGGAACACCAGTGGCGAAGGCGGCTCACTGGCTCGATACTGACGCTGAGGTGCGAAAGTGTGGGGAGCAAACAGGATTAGATACCCTGGTAGTCCACACCGTAAACGATGAATGCCAGTCGTCGGGTAGTATACTGCTCGGTGACACACCTAACGGATTAAGCATTCCGCCTGGGGAGTACGGTCGCAAGATTA	V1B	1.26288	V1B	Polyvinyl chloride	PVC	1	16	PVC 16	Bacteria	Proteobacteria	Alphaproteobacteria	Rhodobacterales	Rhodobacteraceae	Roseobacter
661	TACGGAGGGGGTTAGCGTTGTTCGGAATTACTGGGCGTAAAGCGCACGTAGGCGGATCAGAAAGTAAGGGGTGAAATCCCAGGGCTCAACCCTGGAACTGCCTCTTAAACTCCTGGTCTTGAGTTCGAGAGAGGTGAGTGGAATTCCAAGTGTAGAGGTGAAATTCGTAGATATTTGGAGGAACACCAGTGGCGAAGGCGGCTCACTGGCTCGATACTGACGCTGAGGTGCGAAAGTGTGGGGAGCAAACAGGATTAGATACCCTGGTAGTCCACACCGTAAACGATGAATGCCAGTCGTCGGGTAGTATACTGCTCGGTGACACACCTAACGGATTAAGCATTCCGCCTGGGGAGTACGGTCGCAAGATTA	F3A	1.21533	F3A	Polyurethane foam	PUF	3	7	PUF 7	Bacteria	Proteobacteria	Alphaproteobacteria	Rhodobacterales	Rhodobacteraceae	Roseobacter
662	TACGGAGGGGGTTAGCGTTGTTCGGAATTACTGGGCGTAAAGCGCACGTAGGCGGATCAGAAAGTAAGGGGTGAAATCCCAGGGCTCAACCCTGGAACTGCCTCTTAAACTCCTGGTCTTGAGTTCGAGAGAGGTGAGTGGAATTCCAAGTGTAGAGGTGAAATTCGTAGATATTTGGAGGAACACCAGTGGCGAAGGCGGCTCACTGGCTCGATACTGACGCTGAGGTGCGAAAGTGTGGGGAGCAAACAGGATTAGATACCCTGGTAGTCCACACCGTAAACGATGAATGCCAGTCGTCGGGTAGTATACTGCTCGGTGACACACCTAACGGATTAAGCATTCCGCCTGGGGAGTACGGTCGCAAGATTA	V3B	1.19614	V3B	Polyvinyl chloride	PVC	3	16	PVC 16	Bacteria	Proteobacteria	Alphaproteobacteria	Rhodobacterales	Rhodobacteraceae	Roseobacter
663	TACGGAGGGGGTTAGCGTTGTTCGGAATTACTGGGCGTAAAGCGCACGTAGGCGGATCAGAAAGTAAGGGGTGAAATCCCAGGGCTCAACCCTGGAACTGCCTCTTAAACTCCTGGTCTTGAGTTCGAGAGAGGTGAGTGGAATTCCAAGTGTAGAGGTGAAATTCGTAGATATTTGGAGGAACACCAGTGGCGAAGGCGGCTCACTGGCTCGATACTGACGCTGAGGTGCGAAAGTGTGGGGAGCAAACAGGATTAGATACCCTGGTAGTCCACACCGTAAACGATGAATGCCAGTCGTCGGGTAGTATACTGCTCGGTGACACACCTAACGGATTAAGCATTCCGCCTGGGGAGTACGGTCGCAAGATTA	F1B	1.16588	F1B	Polyurethane foam	PUF	1	16	PUF 16	Bacteria	Proteobacteria	Alphaproteobacteria	Rhodobacterales	Rhodobacteraceae	Roseobacter
664	GACGAACCGTCCAAACGTTATTCGGTATCACTGGGCTTAAAGCGTGCGTAGGCGGCTTGGTAGGTGAGATGTGAAAGCCCACGGCCCAACCGTGGAATTGCGTTTCAAACCATCAAGCTCGAGGAAGATAGGGGTGATGGGAACTTATGGTGGAGCGGTGAAATGCGTTGATATCATAGGGAACACCGGTGGCGAAAGCGCATCACTGGATCTTTTCTGACGCTGAGGCACGAAAGCTAGGGTAGCGAACGGGATTAGATACCCCGGTAGTCCTAGCCGTAAACGATGAGCACTGGGTTGAGGGAACTATCACATTCTCTCGGCCGTAGCGAAAGCGTTAAGTGCTCCGCCTGGGGAGTATGGTCGCAAGGCTG	L1A	1.00405	L1A	Polylactic acid	PLA	1	7	PLA 7	Bacteria	Planctomycetes	Planctomycetacia	Pirellulales	Pirellulaceae	Rubripirellula
665	TACGGAGGGTGCGAGCGTTAATCGGAATTACTGGGCGTAAAGCGCGCGTAGGCGGTTTAGTCAGTCAGATGTGAAAGCCCTGGGCTCAACCTGGGAACTGCATTTGATACTGCTGGACTGGAGTATGGTAGAGGGAAGTGGAATTCCGGGTGTAGCGGTGAAATGCGTAGATATCCGGAGGAACACCAGTGGCGAAGGCGACTTCCTGGACCAATACTGACGCTGAGGCGCGAAAGCGTGGGTAGCAAACAGGATTAGATACCCTGGTAGTCCACGCTGTAAACGATGTCAACTAGCCGTTGGGAGCTTTAATGTTCTTAGTGGCGCAGCTAACGCGATAAGTTGACCGCCTGGGGAGTACGGCCGCAAGGTTA	C1B	2.4746	C1B	Control	None	1	16	CON 16	Bacteria	Proteobacteria	Gammaproteobacteria	Chromatiales	Sedimenticolaceae	Sedimenticola
666	TACGGAGGGTGCGAGCGTTAATCGGAATTACTGGGCGTAAAGCGCGCGTAGGCGGTTTAGTCAGTCAGATGTGAAAGCCCTGGGCTCAACCTGGGAACTGCATTTGATACTGCTGGACTGGAGTATGGTAGAGGGAAGTGGAATTCCGGGTGTAGCGGTGAAATGCGTAGATATCCGGAGGAACACCAGTGGCGAAGGCGACTTCCTGGACCAATACTGACGCTGAGGCGCGAAAGCGTGGGTAGCAAACAGGATTAGATACCCTGGTAGTCCACGCTGTAAACGATGTCAACTAGCCGTTGGGAGCTTTAATGTTCTTAGTGGCGCAGCTAACGCGATAAGTTGACCGCCTGGGGAGTACGGCCGCAAGGTTA	C2B	2.36083	C2B	Control	None	2	16	CON 16	Bacteria	Proteobacteria	Gammaproteobacteria	Chromatiales	Sedimenticolaceae	Sedimenticola
667	TACGGAGGGTGCGAGCGTTAATCGGAATTACTGGGCGTAAAGCGCGCGTAGGCGGTTTAGTCAGTCAGATGTGAAAGCCCTGGGCTCAACCTGGGAACTGCATTTGATACTGCTGGACTGGAGTATGGTAGAGGGAAGTGGAATTCCGGGTGTAGCGGTGAAATGCGTAGATATCCGGAGGAACACCAGTGGCGAAGGCGACTTCCTGGACCAATACTGACGCTGAGGCGCGAAAGCGTGGGTAGCAAACAGGATTAGATACCCTGGTAGTCCACGCTGTAAACGATGTCAACTAGCCGTTGGGAGCTTTAATGTTCTTAGTGGCGCAGCTAACGCGATAAGTTGACCGCCTGGGGAGTACGGCCGCAAGGTTA	E3B	2.0904	E3B	Polyethylene	PE	3	16	PE 16	Bacteria	Proteobacteria	Gammaproteobacteria	Chromatiales	Sedimenticolaceae	Sedimenticola
668	TACGGAGGGTGCGAGCGTTAATCGGAATTACTGGGCGTAAAGCGCGCGTAGGCGGTTTAGTCAGTCAGATGTGAAAGCCCTGGGCTCAACCTGGGAACTGCATTTGATACTGCTGGACTGGAGTATGGTAGAGGGAAGTGGAATTCCGGGTGTAGCGGTGAAATGCGTAGATATCCGGAGGAACACCAGTGGCGAAGGCGACTTCCTGGACCAATACTGACGCTGAGGCGCGAAAGCGTGGGTAGCAAACAGGATTAGATACCCTGGTAGTCCACGCTGTAAACGATGTCAACTAGCCGTTGGGAGCTTTAATGTTCTTAGTGGCGCAGCTAACGCGATAAGTTGACCGCCTGGGGAGTACGGCCGCAAGGTTA	E3A	2.07506	E3A	Polyethylene	PE	3	7	PE 7	Bacteria	Proteobacteria	Gammaproteobacteria	Chromatiales	Sedimenticolaceae	Sedimenticola
669	TACGGAGGGTGCGAGCGTTAATCGGAATTACTGGGCGTAAAGCGCGCGTAGGCGGTTTAGTCAGTCAGATGTGAAAGCCCTGGGCTCAACCTGGGAACTGCATTTGATACTGCTGGACTGGAGTATGGTAGAGGGAAGTGGAATTCCGGGTGTAGCGGTGAAATGCGTAGATATCCGGAGGAACACCAGTGGCGAAGGCGACTTCCTGGACCAATACTGACGCTGAGGCGCGAAAGCGTGGGTAGCAAACAGGATTAGATACCCTGGTAGTCCACGCTGTAAACGATGTCAACTAGCCGTTGGGAGCTTTAATGTTCTTAGTGGCGCAGCTAACGCGATAAGTTGACCGCCTGGGGAGTACGGCCGCAAGGTTA	L1B	2.05525	L1B	Polylactic acid	PLA	1	16	PLA 16	Bacteria	Proteobacteria	Gammaproteobacteria	Chromatiales	Sedimenticolaceae	Sedimenticola
670	TACGGAGGGTGCGAGCGTTAATCGGAATTACTGGGCGTAAAGCGCGCGTAGGCGGTTTAGTCAGTCAGATGTGAAAGCCCTGGGCTCAACCTGGGAACTGCATTTGATACTGCTGGACTGGAGTATGGTAGAGGGAAGTGGAATTCCGGGTGTAGCGGTGAAATGCGTAGATATCCGGAGGAACACCAGTGGCGAAGGCGACTTCCTGGACCAATACTGACGCTGAGGCGCGAAAGCGTGGGTAGCAAACAGGATTAGATACCCTGGTAGTCCACGCTGTAAACGATGTCAACTAGCCGTTGGGAGCTTTAATGTTCTTAGTGGCGCAGCTAACGCGATAAGTTGACCGCCTGGGGAGTACGGCCGCAAGGTTA	L3B	2.04562	L3B	Polylactic acid	PLA	3	16	PLA 16	Bacteria	Proteobacteria	Gammaproteobacteria	Chromatiales	Sedimenticolaceae	Sedimenticola
671	TACGGAGGGTGCGAGCGTTAATCGGAATTACTGGGCGTAAAGCGCGCGTAGGCGGTTTAGTCAGTCAGATGTGAAAGCCCTGGGCTCAACCTGGGAACTGCATTTGATACTGCTGGACTGGAGTATGGTAGAGGGAAGTGGAATTCCGGGTGTAGCGGTGAAATGCGTAGATATCCGGAGGAACACCAGTGGCGAAGGCGACTTCCTGGACCAATACTGACGCTGAGGCGCGAAAGCGTGGGTAGCAAACAGGATTAGATACCCTGGTAGTCCACGCTGTAAACGATGTCAACTAGCCGTTGGGAGCTTTAATGTTCTTAGTGGCGCAGCTAACGCGATAAGTTGACCGCCTGGGGAGTACGGCCGCAAGGTTA	E1A	2.0377	E1A	Polyethylene	PE	1	7	PE 7	Bacteria	Proteobacteria	Gammaproteobacteria	Chromatiales	Sedimenticolaceae	Sedimenticola
672	TACGGAGGGTGCGAGCGTTAATCGGAATTACTGGGCGTAAAGCGCGCGTAGGCGGTTTAGTCAGTCAGATGTGAAAGCCCTGGGCTCAACCTGGGAACTGCATTTGATACTGCTGGACTGGAGTATGGTAGAGGGAAGTGGAATTCCGGGTGTAGCGGTGAAATGCGTAGATATCCGGAGGAACACCAGTGGCGAAGGCGACTTCCTGGACCAATACTGACGCTGAGGCGCGAAAGCGTGGGTAGCAAACAGGATTAGATACCCTGGTAGTCCACGCTGTAAACGATGTCAACTAGCCGTTGGGAGCTTTAATGTTCTTAGTGGCGCAGCTAACGCGATAAGTTGACCGCCTGGGGAGTACGGCCGCAAGGTTA	L2B	1.99595	L2B	Polylactic acid	PLA	2	16	PLA 16	Bacteria	Proteobacteria	Gammaproteobacteria	Chromatiales	Sedimenticolaceae	Sedimenticola
673	TACGGAGGGTGCGAGCGTTAATCGGAATTACTGGGCGTAAAGCGCGCGTAGGCGGTTTAGTCAGTCAGATGTGAAAGCCCTGGGCTCAACCTGGGAACTGCATTTGATACTGCTGGACTGGAGTATGGTAGAGGGAAGTGGAATTCCGGGTGTAGCGGTGAAATGCGTAGATATCCGGAGGAACACCAGTGGCGAAGGCGACTTCCTGGACCAATACTGACGCTGAGGCGCGAAAGCGTGGGTAGCAAACAGGATTAGATACCCTGGTAGTCCACGCTGTAAACGATGTCAACTAGCCGTTGGGAGCTTTAATGTTCTTAGTGGCGCAGCTAACGCGATAAGTTGACCGCCTGGGGAGTACGGCCGCAAGGTTA	F2B	1.9778	F2B	Polyurethane foam	PUF	2	16	PUF 16	Bacteria	Proteobacteria	Gammaproteobacteria	Chromatiales	Sedimenticolaceae	Sedimenticola
674	TACGGAGGGTGCGAGCGTTAATCGGAATTACTGGGCGTAAAGCGCGCGTAGGCGGTTTAGTCAGTCAGATGTGAAAGCCCTGGGCTCAACCTGGGAACTGCATTTGATACTGCTGGACTGGAGTATGGTAGAGGGAAGTGGAATTCCGGGTGTAGCGGTGAAATGCGTAGATATCCGGAGGAACACCAGTGGCGAAGGCGACTTCCTGGACCAATACTGACGCTGAGGCGCGAAAGCGTGGGTAGCAAACAGGATTAGATACCCTGGTAGTCCACGCTGTAAACGATGTCAACTAGCCGTTGGGAGCTTTAATGTTCTTAGTGGCGCAGCTAACGCGATAAGTTGACCGCCTGGGGAGTACGGCCGCAAGGTTA	C3A	1.95018	C3A	Control	None	3	7	CON 7	Bacteria	Proteobacteria	Gammaproteobacteria	Chromatiales	Sedimenticolaceae	Sedimenticola
675	TACGGAGGGTGCGAGCGTTAATCGGAATTACTGGGCGTAAAGCGCGCGTAGGCGGTTTAGTCAGTCAGATGTGAAAGCCCTGGGCTCAACCTGGGAACTGCATTTGATACTGCTGGACTGGAGTATGGTAGAGGGAAGTGGAATTCCGGGTGTAGCGGTGAAATGCGTAGATATCCGGAGGAACACCAGTGGCGAAGGCGACTTCCTGGACCAATACTGACGCTGAGGCGCGAAAGCGTGGGTAGCAAACAGGATTAGATACCCTGGTAGTCCACGCTGTAAACGATGTCAACTAGCCGTTGGGAGCTTTAATGTTCTTAGTGGCGCAGCTAACGCGATAAGTTGACCGCCTGGGGAGTACGGCCGCAAGGTTA	C2A	1.87331	C2A	Control	None	2	7	CON 7	Bacteria	Proteobacteria	Gammaproteobacteria	Chromatiales	Sedimenticolaceae	Sedimenticola
676	TACGGAGGGTGCGAGCGTTAATCGGAATTACTGGGCGTAAAGCGCGCGTAGGCGGTTTAGTCAGTCAGATGTGAAAGCCCTGGGCTCAACCTGGGAACTGCATTTGATACTGCTGGACTGGAGTATGGTAGAGGGAAGTGGAATTCCGGGTGTAGCGGTGAAATGCGTAGATATCCGGAGGAACACCAGTGGCGAAGGCGACTTCCTGGACCAATACTGACGCTGAGGCGCGAAAGCGTGGGTAGCAAACAGGATTAGATACCCTGGTAGTCCACGCTGTAAACGATGTCAACTAGCCGTTGGGAGCTTTAATGTTCTTAGTGGCGCAGCTAACGCGATAAGTTGACCGCCTGGGGAGTACGGCCGCAAGGTTA	C1A	1.80606	C1A	Control	None	1	7	CON 7	Bacteria	Proteobacteria	Gammaproteobacteria	Chromatiales	Sedimenticolaceae	Sedimenticola
677	TACGGAGGGTGCGAGCGTTAATCGGAATTACTGGGCGTAAAGCGCGCGTAGGCGGTTTAGTCAGTCAGATGTGAAAGCCCTGGGCTCAACCTGGGAACTGCATTTGATACTGCTGGACTGGAGTATGGTAGAGGGAAGTGGAATTCCGGGTGTAGCGGTGAAATGCGTAGATATCCGGAGGAACACCAGTGGCGAAGGCGACTTCCTGGACCAATACTGACGCTGAGGCGCGAAAGCGTGGGTAGCAAACAGGATTAGATACCCTGGTAGTCCACGCTGTAAACGATGTCAACTAGCCGTTGGGAGCTTTAATGTTCTTAGTGGCGCAGCTAACGCGATAAGTTGACCGCCTGGGGAGTACGGCCGCAAGGTTA	L2A	1.805	L2A	Polylactic acid	PLA	2	7	PLA 7	Bacteria	Proteobacteria	Gammaproteobacteria	Chromatiales	Sedimenticolaceae	Sedimenticola
678	TACGGAGGGTGCGAGCGTTAATCGGAATTACTGGGCGTAAAGCGCGCGTAGGCGGTTTAGTCAGTCAGATGTGAAAGCCCTGGGCTCAACCTGGGAACTGCATTTGATACTGCTGGACTGGAGTATGGTAGAGGGAAGTGGAATTCCGGGTGTAGCGGTGAAATGCGTAGATATCCGGAGGAACACCAGTGGCGAAGGCGACTTCCTGGACCAATACTGACGCTGAGGCGCGAAAGCGTGGGTAGCAAACAGGATTAGATACCCTGGTAGTCCACGCTGTAAACGATGTCAACTAGCCGTTGGGAGCTTTAATGTTCTTAGTGGCGCAGCTAACGCGATAAGTTGACCGCCTGGGGAGTACGGCCGCAAGGTTA	F3A	1.78285	F3A	Polyurethane foam	PUF	3	7	PUF 7	Bacteria	Proteobacteria	Gammaproteobacteria	Chromatiales	Sedimenticolaceae	Sedimenticola
679	TACGGAGGGTGCGAGCGTTAATCGGAATTACTGGGCGTAAAGCGCGCGTAGGCGGTTTAGTCAGTCAGATGTGAAAGCCCTGGGCTCAACCTGGGAACTGCATTTGATACTGCTGGACTGGAGTATGGTAGAGGGAAGTGGAATTCCGGGTGTAGCGGTGAAATGCGTAGATATCCGGAGGAACACCAGTGGCGAAGGCGACTTCCTGGACCAATACTGACGCTGAGGCGCGAAAGCGTGGGTAGCAAACAGGATTAGATACCCTGGTAGTCCACGCTGTAAACGATGTCAACTAGCCGTTGGGAGCTTTAATGTTCTTAGTGGCGCAGCTAACGCGATAAGTTGACCGCCTGGGGAGTACGGCCGCAAGGTTA	L3A	1.74072	L3A	Polylactic acid	PLA	3	7	PLA 7	Bacteria	Proteobacteria	Gammaproteobacteria	Chromatiales	Sedimenticolaceae	Sedimenticola
680	TACGGAGGGTGCGAGCGTTAATCGGAATTACTGGGCGTAAAGCGCGCGTAGGCGGTTTAGTCAGTCAGATGTGAAAGCCCTGGGCTCAACCTGGGAACTGCATTTGATACTGCTGGACTGGAGTATGGTAGAGGGAAGTGGAATTCCGGGTGTAGCGGTGAAATGCGTAGATATCCGGAGGAACACCAGTGGCGAAGGCGACTTCCTGGACCAATACTGACGCTGAGGCGCGAAAGCGTGGGTAGCAAACAGGATTAGATACCCTGGTAGTCCACGCTGTAAACGATGTCAACTAGCCGTTGGGAGCTTTAATGTTCTTAGTGGCGCAGCTAACGCGATAAGTTGACCGCCTGGGGAGTACGGCCGCAAGGTTA	T0	1.69749	T0	Initial	Initial	0	0	Initial	Bacteria	Proteobacteria	Gammaproteobacteria	Chromatiales	Sedimenticolaceae	Sedimenticola
681	TACGGAGGGTGCGAGCGTTAATCGGAATTACTGGGCGTAAAGCGCGCGTAGGCGGTTTAGTCAGTCAGATGTGAAAGCCCTGGGCTCAACCTGGGAACTGCATTTGATACTGCTGGACTGGAGTATGGTAGAGGGAAGTGGAATTCCGGGTGTAGCGGTGAAATGCGTAGATATCCGGAGGAACACCAGTGGCGAAGGCGACTTCCTGGACCAATACTGACGCTGAGGCGCGAAAGCGTGGGTAGCAAACAGGATTAGATACCCTGGTAGTCCACGCTGTAAACGATGTCAACTAGCCGTTGGGAGCTTTAATGTTCTTAGTGGCGCAGCTAACGCGATAAGTTGACCGCCTGGGGAGTACGGCCGCAAGGTTA	F2A	1.66184	F2A	Polyurethane foam	PUF	2	7	PUF 7	Bacteria	Proteobacteria	Gammaproteobacteria	Chromatiales	Sedimenticolaceae	Sedimenticola
682	TACGGAGGGTGCGAGCGTTAATCGGAATTACTGGGCGTAAAGCGCGCGTAGGCGGTTTAGTCAGTCAGATGTGAAAGCCCTGGGCTCAACCTGGGAACTGCATTTGATACTGCTGGACTGGAGTATGGTAGAGGGAAGTGGAATTCCGGGTGTAGCGGTGAAATGCGTAGATATCCGGAGGAACACCAGTGGCGAAGGCGACTTCCTGGACCAATACTGACGCTGAGGCGCGAAAGCGTGGGTAGCAAACAGGATTAGATACCCTGGTAGTCCACGCTGTAAACGATGTCAACTAGCCGTTGGGAGCTTTAATGTTCTTAGTGGCGCAGCTAACGCGATAAGTTGACCGCCTGGGGAGTACGGCCGCAAGGTTA	C3B	1.6398	C3B	Control	None	3	16	CON 16	Bacteria	Proteobacteria	Gammaproteobacteria	Chromatiales	Sedimenticolaceae	Sedimenticola
683	TACGGAGGGTGCGAGCGTTAATCGGAATTACTGGGCGTAAAGCGCGCGTAGGCGGTTTAGTCAGTCAGATGTGAAAGCCCTGGGCTCAACCTGGGAACTGCATTTGATACTGCTGGACTGGAGTATGGTAGAGGGAAGTGGAATTCCGGGTGTAGCGGTGAAATGCGTAGATATCCGGAGGAACACCAGTGGCGAAGGCGACTTCCTGGACCAATACTGACGCTGAGGCGCGAAAGCGTGGGTAGCAAACAGGATTAGATACCCTGGTAGTCCACGCTGTAAACGATGTCAACTAGCCGTTGGGAGCTTTAATGTTCTTAGTGGCGCAGCTAACGCGATAAGTTGACCGCCTGGGGAGTACGGCCGCAAGGTTA	E2A	1.5844	E2A	Polyethylene	PE	2	7	PE 7	Bacteria	Proteobacteria	Gammaproteobacteria	Chromatiales	Sedimenticolaceae	Sedimenticola
684	TACGGAGGGTGCGAGCGTTAATCGGAATTACTGGGCGTAAAGCGCGCGTAGGCGGTTTAGTCAGTCAGATGTGAAAGCCCTGGGCTCAACCTGGGAACTGCATTTGATACTGCTGGACTGGAGTATGGTAGAGGGAAGTGGAATTCCGGGTGTAGCGGTGAAATGCGTAGATATCCGGAGGAACACCAGTGGCGAAGGCGACTTCCTGGACCAATACTGACGCTGAGGCGCGAAAGCGTGGGTAGCAAACAGGATTAGATACCCTGGTAGTCCACGCTGTAAACGATGTCAACTAGCCGTTGGGAGCTTTAATGTTCTTAGTGGCGCAGCTAACGCGATAAGTTGACCGCCTGGGGAGTACGGCCGCAAGGTTA	E2B	1.54296	E2B	Polyethylene	PE	2	16	PE 16	Bacteria	Proteobacteria	Gammaproteobacteria	Chromatiales	Sedimenticolaceae	Sedimenticola
685	TACGGAGGGTGCGAGCGTTAATCGGAATTACTGGGCGTAAAGCGCGCGTAGGCGGTTTAGTCAGTCAGATGTGAAAGCCCTGGGCTCAACCTGGGAACTGCATTTGATACTGCTGGACTGGAGTATGGTAGAGGGAAGTGGAATTCCGGGTGTAGCGGTGAAATGCGTAGATATCCGGAGGAACACCAGTGGCGAAGGCGACTTCCTGGACCAATACTGACGCTGAGGCGCGAAAGCGTGGGTAGCAAACAGGATTAGATACCCTGGTAGTCCACGCTGTAAACGATGTCAACTAGCCGTTGGGAGCTTTAATGTTCTTAGTGGCGCAGCTAACGCGATAAGTTGACCGCCTGGGGAGTACGGCCGCAAGGTTA	F1A	1.52045	F1A	Polyurethane foam	PUF	1	7	PUF 7	Bacteria	Proteobacteria	Gammaproteobacteria	Chromatiales	Sedimenticolaceae	Sedimenticola
686	TACGGAGGGTGCGAGCGTTAATCGGAATTACTGGGCGTAAAGCGCGCGTAGGCGGTTTAGTCAGTCAGATGTGAAAGCCCTGGGCTCAACCTGGGAACTGCATTTGATACTGCTGGACTGGAGTATGGTAGAGGGAAGTGGAATTCCGGGTGTAGCGGTGAAATGCGTAGATATCCGGAGGAACACCAGTGGCGAAGGCGACTTCCTGGACCAATACTGACGCTGAGGCGCGAAAGCGTGGGTAGCAAACAGGATTAGATACCCTGGTAGTCCACGCTGTAAACGATGTCAACTAGCCGTTGGGAGCTTTAATGTTCTTAGTGGCGCAGCTAACGCGATAAGTTGACCGCCTGGGGAGTACGGCCGCAAGGTTA	F1B	1.44822	F1B	Polyurethane foam	PUF	1	16	PUF 16	Bacteria	Proteobacteria	Gammaproteobacteria	Chromatiales	Sedimenticolaceae	Sedimenticola
687	TACGGAGGGTGCGAGCGTTAATCGGAATTACTGGGCGTAAAGCGCGCGTAGGCGGTTTAGTCAGTCAGATGTGAAAGCCCTGGGCTCAACCTGGGAACTGCATTTGATACTGCTGGACTGGAGTATGGTAGAGGGAAGTGGAATTCCGGGTGTAGCGGTGAAATGCGTAGATATCCGGAGGAACACCAGTGGCGAAGGCGACTTCCTGGACCAATACTGACGCTGAGGCGCGAAAGCGTGGGTAGCAAACAGGATTAGATACCCTGGTAGTCCACGCTGTAAACGATGTCAACTAGCCGTTGGGAGCTTTAATGTTCTTAGTGGCGCAGCTAACGCGATAAGTTGACCGCCTGGGGAGTACGGCCGCAAGGTTA	F3B	1.36108	F3B	Polyurethane foam	PUF	3	16	PUF 16	Bacteria	Proteobacteria	Gammaproteobacteria	Chromatiales	Sedimenticolaceae	Sedimenticola
688	TACGGAGGGTGCGAGCGTTAATCGGAATTACTGGGCGTAAAGCGCGCGTAGGCGGTTTAGTCAGTCAGATGTGAAAGCCCTGGGCTCAACCTGGGAACTGCATTTGATACTGCTGGACTGGAGTATGGTAGAGGGAAGTGGAATTCCGGGTGTAGCGGTGAAATGCGTAGATATCCGGAGGAACACCAGTGGCGAAGGCGACTTCCTGGACCAATACTGACGCTGAGGCGCGAAAGCGTGGGTAGCAAACAGGATTAGATACCCTGGTAGTCCACGCTGTAAACGATGTCAACTAGCCGTTGGGAGCTTTAATGTTCTTAGTGGCGCAGCTAACGCGATAAGTTGACCGCCTGGGGAGTACGGCCGCAAGGTTA	E1B	1.3502	E1B	Polyethylene	PE	1	16	PE 16	Bacteria	Proteobacteria	Gammaproteobacteria	Chromatiales	Sedimenticolaceae	Sedimenticola
689	TACGGAGGGTGCGAGCGTTAATCGGAATTACTGGGCGTAAAGCGCGCGTAGGCGGTTTAGTCAGTCAGATGTGAAAGCCCTGGGCTCAACCTGGGAACTGCATTTGATACTGCTGGACTGGAGTATGGTAGAGGGAAGTGGAATTCCGGGTGTAGCGGTGAAATGCGTAGATATCCGGAGGAACACCAGTGGCGAAGGCGACTTCCTGGACCAATACTGACGCTGAGGCGCGAAAGCGTGGGTAGCAAACAGGATTAGATACCCTGGTAGTCCACGCTGTAAACGATGTCAACTAGCCGTTGGGAGCTTTAATGTTCTTAGTGGCGCAGCTAACGCGATAAGTTGACCGCCTGGGGAGTACGGCCGCAAGGTTA	L1A	1.15381	L1A	Polylactic acid	PLA	1	7	PLA 7	Bacteria	Proteobacteria	Gammaproteobacteria	Chromatiales	Sedimenticolaceae	Sedimenticola
690	TACGGGGGGTGCAAGCGTTATTCGGAATTATTGGGCGTAAAGGGCGCGTAGGCGGTCTCTAAAGTCAGATGTGAAAGCCCGGGGCTTAACCCCGGAAGTGCATTTGAAACTTAGGGACTTGAGTATGGGAGAGGGAAGTGGAATTCCTGGTGTAGCGGTGAAATGCGTAGATATCAGGAGGAACACCAGTGGCGAAGGCGACTTCCTGGACCAATACTGACGCTGAGGCGCGAAGGCGTGGGGAGCAAACAGGATTAGATACCCTGGTAGTCCACGCAGTAAACGGTGAACACTAGGTGTAGCGGGTATTGACCCCTGCTGTGCCGCAGCTAACGCATTAAGTGTTCCGCCTGGGGAGTACGATCGCAAGATTA	E3B	1.0452	E3B	Polyethylene	PE	3	16	PE 16	Bacteria	Proteobacteria	Deltaproteobacteria	Desulfobacterales	Desulfobacteraceae	SEEP-SRB1
691	TACGGAGGGTGCAAGCGTTGTTCGGAATTACTGGGCGTAAAGCGCGCGTAGGCGGCCATGTAAGTCAGATGTGAAAGTCCACGGCTCAACCGTGGAAGTGCATTTGAAACTGTGTGGCTTGAGTACTGGAGGGGGTAGTGGAATTCCCGGTGTAGAGGTGAAATTCGTAGATATCGGGAGGAATACCGGTGGCGAAGGCGACTACCTGGCCAGATACTGACGCTGAGGTGCGAAAGCGTGGGGAGCAAACAGGATTAGATACCCTGGTAGTCCACGCCGTAAACGATGTCAACTAGGTGTTGGGGCGGTTAATCGTCTCATTGCCGGAGCTAACGCATTAAGTTGACCGCCTGGGGAGTACGGTCGCAAGATTA	L1A	2.27698	L1A	Polylactic acid	PLA	1	7	PLA 7	Bacteria	Proteobacteria	Deltaproteobacteria	Desulfobacterales	Desulfobulbaceae	SEEP-SRB4
692	TACGGAGGGTGCAAGCGTTGTTCGGAATTACTGGGCGTAAAGCGCGCGTAGGCGGCCATGTAAGTCAGATGTGAAAGTCCACGGCTCAACCGTGGAAGTGCATTTGAAACTGTGTGGCTTGAGTACTGGAGGGGGTAGTGGAATTCCCGGTGTAGAGGTGAAATTCGTAGATATCGGGAGGAATACCGGTGGCGAAGGCGACTACCTGGCCAGATACTGACGCTGAGGTGCGAAAGCGTGGGGAGCAAACAGGATTAGATACCCTGGTAGTCCACGCCGTAAACGATGTCAACTAGGTGTTGGGGCGGTTAATCGTCTCATTGCCGGAGCTAACGCATTAAGTTGACCGCCTGGGGAGTACGGTCGCAAGATTA	E1A	2.21724	E1A	Polyethylene	PE	1	7	PE 7	Bacteria	Proteobacteria	Deltaproteobacteria	Desulfobacterales	Desulfobulbaceae	SEEP-SRB4
693	TACGGAGGGTGCAAGCGTTGTTCGGAATTACTGGGCGTAAAGCGCGCGTAGGCGGCCATGTAAGTCAGATGTGAAAGTCCACGGCTCAACCGTGGAAGTGCATTTGAAACTGTGTGGCTTGAGTACTGGAGGGGGTAGTGGAATTCCCGGTGTAGAGGTGAAATTCGTAGATATCGGGAGGAATACCGGTGGCGAAGGCGACTACCTGGCCAGATACTGACGCTGAGGTGCGAAAGCGTGGGGAGCAAACAGGATTAGATACCCTGGTAGTCCACGCCGTAAACGATGTCAACTAGGTGTTGGGGCGGTTAATCGTCTCATTGCCGGAGCTAACGCATTAAGTTGACCGCCTGGGGAGTACGGTCGCAAGATTA	E3A	1.71641	E3A	Polyethylene	PE	3	7	PE 7	Bacteria	Proteobacteria	Deltaproteobacteria	Desulfobacterales	Desulfobulbaceae	SEEP-SRB4
694	TACGGAGGGTGCAAGCGTTGTTCGGAATTACTGGGCGTAAAGCGCGCGTAGGCGGCCATGTAAGTCAGATGTGAAAGTCCACGGCTCAACCGTGGAAGTGCATTTGAAACTGTGTGGCTTGAGTACTGGAGGGGGTAGTGGAATTCCCGGTGTAGAGGTGAAATTCGTAGATATCGGGAGGAATACCGGTGGCGAAGGCGACTACCTGGCCAGATACTGACGCTGAGGTGCGAAAGCGTGGGGAGCAAACAGGATTAGATACCCTGGTAGTCCACGCCGTAAACGATGTCAACTAGGTGTTGGGGCGGTTAATCGTCTCATTGCCGGAGCTAACGCATTAAGTTGACCGCCTGGGGAGTACGGTCGCAAGATTA	E2B	1.7135	E2B	Polyethylene	PE	2	16	PE 16	Bacteria	Proteobacteria	Deltaproteobacteria	Desulfobacterales	Desulfobulbaceae	SEEP-SRB4
695	TACGGAGGGTGCAAGCGTTGTTCGGAATTACTGGGCGTAAAGCGCGCGTAGGCGGCCATGTAAGTCAGATGTGAAAGTCCACGGCTCAACCGTGGAAGTGCATTTGAAACTGTGTGGCTTGAGTACTGGAGGGGGTAGTGGAATTCCCGGTGTAGAGGTGAAATTCGTAGATATCGGGAGGAATACCGGTGGCGAAGGCGACTACCTGGCCAGATACTGACGCTGAGGTGCGAAAGCGTGGGGAGCAAACAGGATTAGATACCCTGGTAGTCCACGCCGTAAACGATGTCAACTAGGTGTTGGGGCGGTTAATCGTCTCATTGCCGGAGCTAACGCATTAAGTTGACCGCCTGGGGAGTACGGTCGCAAGATTA	F3B	1.6025	F3B	Polyurethane foam	PUF	3	16	PUF 16	Bacteria	Proteobacteria	Deltaproteobacteria	Desulfobacterales	Desulfobulbaceae	SEEP-SRB4
696	TACGGAGGGTGCAAGCGTTGTTCGGAATTACTGGGCGTAAAGCGCGCGTAGGCGGCCATGTAAGTCAGATGTGAAAGTCCACGGCTCAACCGTGGAAGTGCATTTGAAACTGTGTGGCTTGAGTACTGGAGGGGGTAGTGGAATTCCCGGTGTAGAGGTGAAATTCGTAGATATCGGGAGGAATACCGGTGGCGAAGGCGACTACCTGGCCAGATACTGACGCTGAGGTGCGAAAGCGTGGGGAGCAAACAGGATTAGATACCCTGGTAGTCCACGCCGTAAACGATGTCAACTAGGTGTTGGGGCGGTTAATCGTCTCATTGCCGGAGCTAACGCATTAAGTTGACCGCCTGGGGAGTACGGTCGCAAGATTA	L3B	1.56639	L3B	Polylactic acid	PLA	3	16	PLA 16	Bacteria	Proteobacteria	Deltaproteobacteria	Desulfobacterales	Desulfobulbaceae	SEEP-SRB4
697	TACGGAGGGTGCAAGCGTTGTTCGGAATTACTGGGCGTAAAGCGCGCGTAGGCGGCCATGTAAGTCAGATGTGAAAGTCCACGGCTCAACCGTGGAAGTGCATTTGAAACTGTGTGGCTTGAGTACTGGAGGGGGTAGTGGAATTCCCGGTGTAGAGGTGAAATTCGTAGATATCGGGAGGAATACCGGTGGCGAAGGCGACTACCTGGCCAGATACTGACGCTGAGGTGCGAAAGCGTGGGGAGCAAACAGGATTAGATACCCTGGTAGTCCACGCCGTAAACGATGTCAACTAGGTGTTGGGGCGGTTAATCGTCTCATTGCCGGAGCTAACGCATTAAGTTGACCGCCTGGGGAGTACGGTCGCAAGATTA	L2A	1.56088	L2A	Polylactic acid	PLA	2	7	PLA 7	Bacteria	Proteobacteria	Deltaproteobacteria	Desulfobacterales	Desulfobulbaceae	SEEP-SRB4
698	TACGGAGGGTGCAAGCGTTGTTCGGAATTACTGGGCGTAAAGCGCGCGTAGGCGGCCATGTAAGTCAGATGTGAAAGTCCACGGCTCAACCGTGGAAGTGCATTTGAAACTGTGTGGCTTGAGTACTGGAGGGGGTAGTGGAATTCCCGGTGTAGAGGTGAAATTCGTAGATATCGGGAGGAATACCGGTGGCGAAGGCGACTACCTGGCCAGATACTGACGCTGAGGTGCGAAAGCGTGGGGAGCAAACAGGATTAGATACCCTGGTAGTCCACGCCGTAAACGATGTCAACTAGGTGTTGGGGCGGTTAATCGTCTCATTGCCGGAGCTAACGCATTAAGTTGACCGCCTGGGGAGTACGGTCGCAAGATTA	E3B	1.54946	E3B	Polyethylene	PE	3	16	PE 16	Bacteria	Proteobacteria	Deltaproteobacteria	Desulfobacterales	Desulfobulbaceae	SEEP-SRB4
699	TACGGAGGGTGCAAGCGTTGTTCGGAATTACTGGGCGTAAAGCGCGCGTAGGCGGCCATGTAAGTCAGATGTGAAAGTCCACGGCTCAACCGTGGAAGTGCATTTGAAACTGTGTGGCTTGAGTACTGGAGGGGGTAGTGGAATTCCCGGTGTAGAGGTGAAATTCGTAGATATCGGGAGGAATACCGGTGGCGAAGGCGACTACCTGGCCAGATACTGACGCTGAGGTGCGAAAGCGTGGGGAGCAAACAGGATTAGATACCCTGGTAGTCCACGCCGTAAACGATGTCAACTAGGTGTTGGGGCGGTTAATCGTCTCATTGCCGGAGCTAACGCATTAAGTTGACCGCCTGGGGAGTACGGTCGCAAGATTA	V2A	1.51268	V2A	Polyvinyl chloride	PVC	2	7	PVC 7	Bacteria	Proteobacteria	Deltaproteobacteria	Desulfobacterales	Desulfobulbaceae	SEEP-SRB4
700	TACGGAGGGTGCAAGCGTTGTTCGGAATTACTGGGCGTAAAGCGCGCGTAGGCGGCCATGTAAGTCAGATGTGAAAGTCCACGGCTCAACCGTGGAAGTGCATTTGAAACTGTGTGGCTTGAGTACTGGAGGGGGTAGTGGAATTCCCGGTGTAGAGGTGAAATTCGTAGATATCGGGAGGAATACCGGTGGCGAAGGCGACTACCTGGCCAGATACTGACGCTGAGGTGCGAAAGCGTGGGGAGCAAACAGGATTAGATACCCTGGTAGTCCACGCCGTAAACGATGTCAACTAGGTGTTGGGGCGGTTAATCGTCTCATTGCCGGAGCTAACGCATTAAGTTGACCGCCTGGGGAGTACGGTCGCAAGATTA	L1B	1.49789	L1B	Polylactic acid	PLA	1	16	PLA 16	Bacteria	Proteobacteria	Deltaproteobacteria	Desulfobacterales	Desulfobulbaceae	SEEP-SRB4
701	TACGGAGGGTGCAAGCGTTGTTCGGAATTACTGGGCGTAAAGCGCGCGTAGGCGGCCATGTAAGTCAGATGTGAAAGTCCACGGCTCAACCGTGGAAGTGCATTTGAAACTGTGTGGCTTGAGTACTGGAGGGGGTAGTGGAATTCCCGGTGTAGAGGTGAAATTCGTAGATATCGGGAGGAATACCGGTGGCGAAGGCGACTACCTGGCCAGATACTGACGCTGAGGTGCGAAAGCGTGGGGAGCAAACAGGATTAGATACCCTGGTAGTCCACGCCGTAAACGATGTCAACTAGGTGTTGGGGCGGTTAATCGTCTCATTGCCGGAGCTAACGCATTAAGTTGACCGCCTGGGGAGTACGGTCGCAAGATTA	C2A	1.46625	C2A	Control	None	2	7	CON 7	Bacteria	Proteobacteria	Deltaproteobacteria	Desulfobacterales	Desulfobulbaceae	SEEP-SRB4
702	TACGGAGGGTGCAAGCGTTGTTCGGAATTACTGGGCGTAAAGCGCGCGTAGGCGGCCATGTAAGTCAGATGTGAAAGTCCACGGCTCAACCGTGGAAGTGCATTTGAAACTGTGTGGCTTGAGTACTGGAGGGGGTAGTGGAATTCCCGGTGTAGAGGTGAAATTCGTAGATATCGGGAGGAATACCGGTGGCGAAGGCGACTACCTGGCCAGATACTGACGCTGAGGTGCGAAAGCGTGGGGAGCAAACAGGATTAGATACCCTGGTAGTCCACGCCGTAAACGATGTCAACTAGGTGTTGGGGCGGTTAATCGTCTCATTGCCGGAGCTAACGCATTAAGTTGACCGCCTGGGGAGTACGGTCGCAAGATTA	L3A	1.40449	L3A	Polylactic acid	PLA	3	7	PLA 7	Bacteria	Proteobacteria	Deltaproteobacteria	Desulfobacterales	Desulfobulbaceae	SEEP-SRB4
703	TACGGAGGGTGCAAGCGTTGTTCGGAATTACTGGGCGTAAAGCGCGCGTAGGCGGCCATGTAAGTCAGATGTGAAAGTCCACGGCTCAACCGTGGAAGTGCATTTGAAACTGTGTGGCTTGAGTACTGGAGGGGGTAGTGGAATTCCCGGTGTAGAGGTGAAATTCGTAGATATCGGGAGGAATACCGGTGGCGAAGGCGACTACCTGGCCAGATACTGACGCTGAGGTGCGAAAGCGTGGGGAGCAAACAGGATTAGATACCCTGGTAGTCCACGCCGTAAACGATGTCAACTAGGTGTTGGGGCGGTTAATCGTCTCATTGCCGGAGCTAACGCATTAAGTTGACCGCCTGGGGAGTACGGTCGCAAGATTA	C2B	1.38562	C2B	Control	None	2	16	CON 16	Bacteria	Proteobacteria	Deltaproteobacteria	Desulfobacterales	Desulfobulbaceae	SEEP-SRB4
704	TACGGAGGGTGCAAGCGTTGTTCGGAATTACTGGGCGTAAAGCGCGCGTAGGCGGCCATGTAAGTCAGATGTGAAAGTCCACGGCTCAACCGTGGAAGTGCATTTGAAACTGTGTGGCTTGAGTACTGGAGGGGGTAGTGGAATTCCCGGTGTAGAGGTGAAATTCGTAGATATCGGGAGGAATACCGGTGGCGAAGGCGACTACCTGGCCAGATACTGACGCTGAGGTGCGAAAGCGTGGGGAGCAAACAGGATTAGATACCCTGGTAGTCCACGCCGTAAACGATGTCAACTAGGTGTTGGGGCGGTTAATCGTCTCATTGCCGGAGCTAACGCATTAAGTTGACCGCCTGGGGAGTACGGTCGCAAGATTA	C1B	1.38072	C1B	Control	None	1	16	CON 16	Bacteria	Proteobacteria	Deltaproteobacteria	Desulfobacterales	Desulfobulbaceae	SEEP-SRB4
705	TACGGAGGGTGCAAGCGTTGTTCGGAATTACTGGGCGTAAAGCGCGCGTAGGCGGCCATGTAAGTCAGATGTGAAAGTCCACGGCTCAACCGTGGAAGTGCATTTGAAACTGTGTGGCTTGAGTACTGGAGGGGGTAGTGGAATTCCCGGTGTAGAGGTGAAATTCGTAGATATCGGGAGGAATACCGGTGGCGAAGGCGACTACCTGGCCAGATACTGACGCTGAGGTGCGAAAGCGTGGGGAGCAAACAGGATTAGATACCCTGGTAGTCCACGCCGTAAACGATGTCAACTAGGTGTTGGGGCGGTTAATCGTCTCATTGCCGGAGCTAACGCATTAAGTTGACCGCCTGGGGAGTACGGTCGCAAGATTA	C3B	1.3665	C3B	Control	None	3	16	CON 16	Bacteria	Proteobacteria	Deltaproteobacteria	Desulfobacterales	Desulfobulbaceae	SEEP-SRB4
706	TACGGAGGGTGCAAGCGTTGTTCGGAATTACTGGGCGTAAAGCGCGCGTAGGCGGCCATGTAAGTCAGATGTGAAAGTCCACGGCTCAACCGTGGAAGTGCATTTGAAACTGTGTGGCTTGAGTACTGGAGGGGGTAGTGGAATTCCCGGTGTAGAGGTGAAATTCGTAGATATCGGGAGGAATACCGGTGGCGAAGGCGACTACCTGGCCAGATACTGACGCTGAGGTGCGAAAGCGTGGGGAGCAAACAGGATTAGATACCCTGGTAGTCCACGCCGTAAACGATGTCAACTAGGTGTTGGGGCGGTTAATCGTCTCATTGCCGGAGCTAACGCATTAAGTTGACCGCCTGGGGAGTACGGTCGCAAGATTA	V1B	1.36391	V1B	Polyvinyl chloride	PVC	1	16	PVC 16	Bacteria	Proteobacteria	Deltaproteobacteria	Desulfobacterales	Desulfobulbaceae	SEEP-SRB4
707	TACGGAGGGTGCAAGCGTTGTTCGGAATTACTGGGCGTAAAGCGCGCGTAGGCGGCCATGTAAGTCAGATGTGAAAGTCCACGGCTCAACCGTGGAAGTGCATTTGAAACTGTGTGGCTTGAGTACTGGAGGGGGTAGTGGAATTCCCGGTGTAGAGGTGAAATTCGTAGATATCGGGAGGAATACCGGTGGCGAAGGCGACTACCTGGCCAGATACTGACGCTGAGGTGCGAAAGCGTGGGGAGCAAACAGGATTAGATACCCTGGTAGTCCACGCCGTAAACGATGTCAACTAGGTGTTGGGGCGGTTAATCGTCTCATTGCCGGAGCTAACGCATTAAGTTGACCGCCTGGGGAGTACGGTCGCAAGATTA	E2A	1.35774	E2A	Polyethylene	PE	2	7	PE 7	Bacteria	Proteobacteria	Deltaproteobacteria	Desulfobacterales	Desulfobulbaceae	SEEP-SRB4
708	TACGGAGGGTGCAAGCGTTGTTCGGAATTACTGGGCGTAAAGCGCGCGTAGGCGGCCATGTAAGTCAGATGTGAAAGTCCACGGCTCAACCGTGGAAGTGCATTTGAAACTGTGTGGCTTGAGTACTGGAGGGGGTAGTGGAATTCCCGGTGTAGAGGTGAAATTCGTAGATATCGGGAGGAATACCGGTGGCGAAGGCGACTACCTGGCCAGATACTGACGCTGAGGTGCGAAAGCGTGGGGAGCAAACAGGATTAGATACCCTGGTAGTCCACGCCGTAAACGATGTCAACTAGGTGTTGGGGCGGTTAATCGTCTCATTGCCGGAGCTAACGCATTAAGTTGACCGCCTGGGGAGTACGGTCGCAAGATTA	V3A	1.35151	V3A	Polyvinyl chloride	PVC	3	7	PVC 7	Bacteria	Proteobacteria	Deltaproteobacteria	Desulfobacterales	Desulfobulbaceae	SEEP-SRB4
709	TACGGAGGGTGCAAGCGTTGTTCGGAATTACTGGGCGTAAAGCGCGCGTAGGCGGCCATGTAAGTCAGATGTGAAAGTCCACGGCTCAACCGTGGAAGTGCATTTGAAACTGTGTGGCTTGAGTACTGGAGGGGGTAGTGGAATTCCCGGTGTAGAGGTGAAATTCGTAGATATCGGGAGGAATACCGGTGGCGAAGGCGACTACCTGGCCAGATACTGACGCTGAGGTGCGAAAGCGTGGGGAGCAAACAGGATTAGATACCCTGGTAGTCCACGCCGTAAACGATGTCAACTAGGTGTTGGGGCGGTTAATCGTCTCATTGCCGGAGCTAACGCATTAAGTTGACCGCCTGGGGAGTACGGTCGCAAGATTA	E1B	1.31558	E1B	Polyethylene	PE	1	16	PE 16	Bacteria	Proteobacteria	Deltaproteobacteria	Desulfobacterales	Desulfobulbaceae	SEEP-SRB4
710	TACGGAGGGTGCAAGCGTTGTTCGGAATTACTGGGCGTAAAGCGCGCGTAGGCGGCCATGTAAGTCAGATGTGAAAGTCCACGGCTCAACCGTGGAAGTGCATTTGAAACTGTGTGGCTTGAGTACTGGAGGGGGTAGTGGAATTCCCGGTGTAGAGGTGAAATTCGTAGATATCGGGAGGAATACCGGTGGCGAAGGCGACTACCTGGCCAGATACTGACGCTGAGGTGCGAAAGCGTGGGGAGCAAACAGGATTAGATACCCTGGTAGTCCACGCCGTAAACGATGTCAACTAGGTGTTGGGGCGGTTAATCGTCTCATTGCCGGAGCTAACGCATTAAGTTGACCGCCTGGGGAGTACGGTCGCAAGATTA	C3A	1.26542	C3A	Control	None	3	7	CON 7	Bacteria	Proteobacteria	Deltaproteobacteria	Desulfobacterales	Desulfobulbaceae	SEEP-SRB4
711	TACGGAGGGTGCAAGCGTTGTTCGGAATTACTGGGCGTAAAGCGCGCGTAGGCGGCCATGTAAGTCAGATGTGAAAGTCCACGGCTCAACCGTGGAAGTGCATTTGAAACTGTGTGGCTTGAGTACTGGAGGGGGTAGTGGAATTCCCGGTGTAGAGGTGAAATTCGTAGATATCGGGAGGAATACCGGTGGCGAAGGCGACTACCTGGCCAGATACTGACGCTGAGGTGCGAAAGCGTGGGGAGCAAACAGGATTAGATACCCTGGTAGTCCACGCCGTAAACGATGTCAACTAGGTGTTGGGGCGGTTAATCGTCTCATTGCCGGAGCTAACGCATTAAGTTGACCGCCTGGGGAGTACGGTCGCAAGATTA	F1A	1.20444	F1A	Polyurethane foam	PUF	1	7	PUF 7	Bacteria	Proteobacteria	Deltaproteobacteria	Desulfobacterales	Desulfobulbaceae	SEEP-SRB4
712	TACGGAGGGTGCAAGCGTTGTTCGGAATTACTGGGCGTAAAGCGCGCGTAGGCGGCCATGTAAGTCAGATGTGAAAGTCCACGGCTCAACCGTGGAAGTGCATTTGAAACTGTGTGGCTTGAGTACTGGAGGGGGTAGTGGAATTCCCGGTGTAGAGGTGAAATTCGTAGATATCGGGAGGAATACCGGTGGCGAAGGCGACTACCTGGCCAGATACTGACGCTGAGGTGCGAAAGCGTGGGGAGCAAACAGGATTAGATACCCTGGTAGTCCACGCCGTAAACGATGTCAACTAGGTGTTGGGGCGGTTAATCGTCTCATTGCCGGAGCTAACGCATTAAGTTGACCGCCTGGGGAGTACGGTCGCAAGATTA	F2B	1.16615	F2B	Polyurethane foam	PUF	2	16	PUF 16	Bacteria	Proteobacteria	Deltaproteobacteria	Desulfobacterales	Desulfobulbaceae	SEEP-SRB4
713	TACGGAGGGTGCAAGCGTTGTTCGGAATTACTGGGCGTAAAGCGCGCGTAGGCGGCCATGTAAGTCAGATGTGAAAGTCCACGGCTCAACCGTGGAAGTGCATTTGAAACTGTGTGGCTTGAGTACTGGAGGGGGTAGTGGAATTCCCGGTGTAGAGGTGAAATTCGTAGATATCGGGAGGAATACCGGTGGCGAAGGCGACTACCTGGCCAGATACTGACGCTGAGGTGCGAAAGCGTGGGGAGCAAACAGGATTAGATACCCTGGTAGTCCACGCCGTAAACGATGTCAACTAGGTGTTGGGGCGGTTAATCGTCTCATTGCCGGAGCTAACGCATTAAGTTGACCGCCTGGGGAGTACGGTCGCAAGATTA	L2B	1.14745	L2B	Polylactic acid	PLA	2	16	PLA 16	Bacteria	Proteobacteria	Deltaproteobacteria	Desulfobacterales	Desulfobulbaceae	SEEP-SRB4
714	TACGGAGGGTGCAAGCGTTGTTCGGAATTACTGGGCGTAAAGCGCGCGTAGGCGGCCATGTAAGTCAGATGTGAAAGTCCACGGCTCAACCGTGGAAGTGCATTTGAAACTGTGTGGCTTGAGTACTGGAGGGGGTAGTGGAATTCCCGGTGTAGAGGTGAAATTCGTAGATATCGGGAGGAATACCGGTGGCGAAGGCGACTACCTGGCCAGATACTGACGCTGAGGTGCGAAAGCGTGGGGAGCAAACAGGATTAGATACCCTGGTAGTCCACGCCGTAAACGATGTCAACTAGGTGTTGGGGCGGTTAATCGTCTCATTGCCGGAGCTAACGCATTAAGTTGACCGCCTGGGGAGTACGGTCGCAAGATTA	V1A	1.10597	V1A	Polyvinyl chloride	PVC	1	7	PVC 7	Bacteria	Proteobacteria	Deltaproteobacteria	Desulfobacterales	Desulfobulbaceae	SEEP-SRB4
715	TACGGAGGGTGCAAGCGTTGTTCGGAATTACTGGGCGTAAAGCGCGCGTAGGCGGCCATGTAAGTCAGATGTGAAAGTCCACGGCTCAACCGTGGAAGTGCATTTGAAACTGTGTGGCTTGAGTACTGGAGGGGGTAGTGGAATTCCCGGTGTAGAGGTGAAATTCGTAGATATCGGGAGGAATACCGGTGGCGAAGGCGACTACCTGGCCAGATACTGACGCTGAGGTGCGAAAGCGTGGGGAGCAAACAGGATTAGATACCCTGGTAGTCCACGCCGTAAACGATGTCAACTAGGTGTTGGGGCGGTTAATCGTCTCATTGCCGGAGCTAACGCATTAAGTTGACCGCCTGGGGAGTACGGTCGCAAGATTA	C1A	1.10226	C1A	Control	None	1	7	CON 7	Bacteria	Proteobacteria	Deltaproteobacteria	Desulfobacterales	Desulfobulbaceae	SEEP-SRB4
716	TACGGAGGGTGCAAGCGTTGTTCGGAATTACTGGGCGTAAAGCGCGCGTAGGCGGCCATGTAAGTCAGATGTGAAAGTCCACGGCTCAACCGTGGAAGTGCATTTGAAACTGTGTGGCTTGAGTACTGGAGGGGGTAGTGGAATTCCCGGTGTAGAGGTGAAATTCGTAGATATCGGGAGGAATACCGGTGGCGAAGGCGACTACCTGGCCAGATACTGACGCTGAGGTGCGAAAGCGTGGGGAGCAAACAGGATTAGATACCCTGGTAGTCCACGCCGTAAACGATGTCAACTAGGTGTTGGGGCGGTTAATCGTCTCATTGCCGGAGCTAACGCATTAAGTTGACCGCCTGGGGAGTACGGTCGCAAGATTA	F3A	1.07613	F3A	Polyurethane foam	PUF	3	7	PUF 7	Bacteria	Proteobacteria	Deltaproteobacteria	Desulfobacterales	Desulfobulbaceae	SEEP-SRB4
717	TACGGAGGGTGCAAGCGTTGTTCGGAATTACTGGGCGTAAAGCGCGCGTAGGCGGCCATGTAAGTCAGATGTGAAAGTCCACGGCTCAACCGTGGAAGTGCATTTGAAACTGTGTGGCTTGAGTACTGGAGGGGGTAGTGGAATTCCCGGTGTAGAGGTGAAATTCGTAGATATCGGGAGGAATACCGGTGGCGAAGGCGACTACCTGGCCAGATACTGACGCTGAGGTGCGAAAGCGTGGGGAGCAAACAGGATTAGATACCCTGGTAGTCCACGCCGTAAACGATGTCAACTAGGTGTTGGGGCGGTTAATCGTCTCATTGCCGGAGCTAACGCATTAAGTTGACCGCCTGGGGAGTACGGTCGCAAGATTA	F1B	1.07095	F1B	Polyurethane foam	PUF	1	16	PUF 16	Bacteria	Proteobacteria	Deltaproteobacteria	Desulfobacterales	Desulfobulbaceae	SEEP-SRB4
718	TACGGAGGGTGCAAGCGTTGTTCGGAATTACTGGGCGTAAAGCGCGCGTAGGCGGCCATGTAAGTCAGATGTGAAAGTCCACGGCTCAACCGTGGAAGTGCATTTGAAACTGTGTGGCTTGAGTACTGGAGGGGGTAGTGGAATTCCCGGTGTAGAGGTGAAATTCGTAGATATCGGGAGGAATACCGGTGGCGAAGGCGACTACCTGGCCAGATACTGACGCTGAGGTGCGAAAGCGTGGGGAGCAAACAGGATTAGATACCCTGGTAGTCCACGCCGTAAACGATGTCAACTAGGTGTTGGGGCGGTTAATCGTCTCATTGCCGGAGCTAACGCATTAAGTTGACCGCCTGGGGAGTACGGTCGCAAGATTA	F2A	1.05653	F2A	Polyurethane foam	PUF	2	7	PUF 7	Bacteria	Proteobacteria	Deltaproteobacteria	Desulfobacterales	Desulfobulbaceae	SEEP-SRB4
719	TACGGAGGGTGCAAGCGTTGTTCGGAATTACTGGGCGTAAAGCGCGCGTAGGCGGCCATGTAAGTCAGATGTGAAAGTCCACGGCTCAACCGTGGAAGTGCATTTGAAACTGTGTGGCTTGAGTACTGGAGGGGGTAGTGGAATTCCCGGTGTAGAGGTGAAATTCGTAGATATCGGGAGGAATACCGGTGGCGAAGGCGACTACCTGGCCAGATACTGACGCTGAGGTGCGAAAGCGTGGGGAGCAAACAGGATTAGATACCCTGGTAGTCCACGCCGTAAACGATGTCAACTAGGTGTTGGGGCGGTTAATCGTCTCATTGCCGGAGCTAACGCATTAAGTTGACCGCCTGGGGAGTACGGTCGCAAGATTA	T0	1.01797	T0	Initial	Initial	0	0	Initial	Bacteria	Proteobacteria	Deltaproteobacteria	Desulfobacterales	Desulfobulbaceae	SEEP-SRB4
720	CACGTATGGGGCGAGCGTTGTTCGGAATCATTGGGCGTAAAGGGCGCGCAGGCGGTTATGCAAGCCTGGTGTGAAAGACCGCAGCTCAACTGCGGAACCGCATTGGGAACTGTATGACTGGAGTTCAAGAGGGGAAGCTGGAATTCCTGGTGTAGGGGTGAAATCTGTAGATATCAGGAAGAACATCAGTGGCGAAGGCGAGCTTCTGGCTATGAACTGACGCTGAGGCGCGAAAGCGTGGGGAGCAAACAGGATTAGATACCCTGGTAGTCCACGCCGTAAACGATGTGCACTAGGTGTTGGGCCGATGAAGGTTCAGTGCCGTAGCTAACGCGTTAAGTGCACCGCCTGGGGAGTATGCTCGCAAGGGTG	V1B	1.34876	V1B	Polyvinyl chloride	PVC	1	16	PVC 16	Bacteria	Spirochaetes	Spirochaetia	Spirochaetales	Spirochaetaceae	Spirochaeta_2
721	CACGTATGGGGCGAGCGTTGTTCGGAATCATTGGGCGTAAAGGGCGCGCAGGCGGTTATGCAAGCCTGGTGTGAAAGACCGCAGCTCAACTGCGGAACCGCATTGGGAACTGTATGACTGGAGTTCAAGAGGGGAAGCTGGAATTCCTGGTGTAGGGGTGAAATCTGTAGATATCAGGAAGAACATCAGTGGCGAAGGCGAGCTTCTGGCTATGAACTGACGCTGAGGCGCGAAAGCGTGGGGAGCAAACAGGATTAGATACCCTGGTAGTCCACGCCGTAAACGATGTGCACTAGGTGTTGGGCCGATGAAGGTTCAGTGCCGTAGCTAACGCGTTAAGTGCACCGCCTGGGGAGTATGCTCGCAAGGGTG	V3B	1.28008	V3B	Polyvinyl chloride	PVC	3	16	PVC 16	Bacteria	Spirochaetes	Spirochaetia	Spirochaetales	Spirochaetaceae	Spirochaeta_2
722	CACGTATGGGGCGAGCGTTGTTCGGAATCATTGGGCGTAAAGGGCGCGCAGGCGGTTATGCAAGCCTGGTGTGAAAGACCGCAGCTCAACTGCGGAACCGCATTGGGAACTGTATGACTGGAGTTCAAGAGGGGAAGCTGGAATTCCTGGTGTAGGGGTGAAATCTGTAGATATCAGGAAGAACATCAGTGGCGAAGGCGAGCTTCTGGCTATGAACTGACGCTGAGGCGCGAAAGCGTGGGGAGCAAACAGGATTAGATACCCTGGTAGTCCACGCCGTAAACGATGTGCACTAGGTGTTGGGCCGATGAAGGTTCAGTGCCGTAGCTAACGCGTTAAGTGCACCGCCTGGGGAGTATGCTCGCAAGGGTG	V2B	1.25821	V2B	Polyvinyl chloride	PVC	2	16	PVC 16	Bacteria	Spirochaetes	Spirochaetia	Spirochaetales	Spirochaetaceae	Spirochaeta_2
723	TACGTAGGTGGCAAGCGTTATCCGGAATTACTGGGCGTAAAGAGAGTGTAGGTGGCTAAGTAAGTCACATGTGAAAGCCCACGGCTCAACCGTGGAACTGCATGTGATACTGCATAGCTAGAGTGCAGGAGAGGTAAGTGGAATTCCTAGTGTAGCGGTAGAATGCGTAGAGATTAGGAGGAACACCAGAGGCGAAGGCGACTTACTGGACTGTAACTGACACTGAGACTCGAAAGCGTGGGGAGCAAACAGGATTAGATACCCTGGTAGTCCACGCCCTAAACGATGGATACTAGATGTAGGAGGTATCGACTCCTCCTGTGTCGAAGCTAACGCGTTAAGTATCCCGCCTGGGGAGTACGGTCGCAAGATTA	V1B	1.13154	V1B	Polyvinyl chloride	PVC	1	16	PVC 16	Bacteria	Firmicutes	Clostridia	Clostridiales	Peptostreptococcaceae	Sporacetigenium
724	TACGTAGGTGGCAAGCGTTATCCGGAATTACTGGGCGTAAAGAGAGTGTAGGTGGCTAAGTAAGTCACATGTGAAAGCCCACGGCTCAACCGTGGAACTGCATGTGATACTGCATAGCTAGAGTGCAGGAGAGGTAAGTGGAATTCCTAGTGTAGCGGTAGAATGCGTAGAGATTAGGAGGAACACCAGAGGCGAAGGCGACTTACTGGACTGTAACTGACACTGAGACTCGAAAGCGTGGGGAGCAAACAGGATTAGATACCCTGGTAGTCCACGCCCTAAACGATGGATACTAGATGTAGGAGGTATCGACTCCTCCTGTGTCGAAGCTAACGCGTTAAGTATCCCGCCTGGGGAGTACGGTCGCAAGATTA	V1A	1.0747	V1A	Polyvinyl chloride	PVC	1	7	PVC 7	Bacteria	Firmicutes	Clostridia	Clostridiales	Peptostreptococcaceae	Sporacetigenium
725	TACGGAGGGGGCAAGCGTTATTCGGATTTACTGGGCGTAAAGCGCACGTAGGCGGCATTGTAAGTCATAGGTGAAAGCCCTCGGCTCAACCGAGGAACTGCCTTTGAAACTGCTTTGCTTGAGTCCGGGAGGGGGGAGCGGAATTCCCAGTGTAGCGGTGAAATGCGTAGATACTGGGAGGAACACCGGTGGCGAAGGCGGCTCCCTGGACCGGTACTGACGCTGAGGTGCGAAAGCGTGGGTAGCAAACAGGATTAGATACCCTGGTAGTCCACGCCGTAAACGATGGGCACTAGGTGCAGCGGGTGTCGACCCCTGCTGTGCCGTAGTTAACGCATTAAGTGCCCCGCCTGGGGAGTACGGTCGCAAGGCTG	L3A	1.762	L3A	Polylactic acid	PLA	3	7	PLA 7	Bacteria	Acidobacteria	Thermoanaerobaculia	Thermoanaerobaculales	Thermoanaerobaculaceae	Subgroup_23
726	TACGGAGGGGGCAAGCGTTATTCGGATTTACTGGGCGTAAAGCGCACGTAGGCGGCATTGTAAGTCATAGGTGAAAGCCCTCGGCTCAACCGAGGAACTGCCTTTGAAACTGCTTTGCTTGAGTCCGGGAGGGGGGAGCGGAATTCCCAGTGTAGCGGTGAAATGCGTAGATACTGGGAGGAACACCGGTGGCGAAGGCGGCTCCCTGGACCGGTACTGACGCTGAGGTGCGAAAGCGTGGGTAGCAAACAGGATTAGATACCCTGGTAGTCCACGCCGTAAACGATGGGCACTAGGTGCAGCGGGTGTCGACCCCTGCTGTGCCGTAGTTAACGCATTAAGTGCCCCGCCTGGGGAGTACGGTCGCAAGGCTG	E1B	1.67752	E1B	Polyethylene	PE	1	16	PE 16	Bacteria	Acidobacteria	Thermoanaerobaculia	Thermoanaerobaculales	Thermoanaerobaculaceae	Subgroup_23
727	TACGGAGGGGGCAAGCGTTATTCGGATTTACTGGGCGTAAAGCGCACGTAGGCGGCATTGTAAGTCATAGGTGAAAGCCCTCGGCTCAACCGAGGAACTGCCTTTGAAACTGCTTTGCTTGAGTCCGGGAGGGGGGAGCGGAATTCCCAGTGTAGCGGTGAAATGCGTAGATACTGGGAGGAACACCGGTGGCGAAGGCGGCTCCCTGGACCGGTACTGACGCTGAGGTGCGAAAGCGTGGGTAGCAAACAGGATTAGATACCCTGGTAGTCCACGCCGTAAACGATGGGCACTAGGTGCAGCGGGTGTCGACCCCTGCTGTGCCGTAGTTAACGCATTAAGTGCCCCGCCTGGGGAGTACGGTCGCAAGGCTG	C1B	1.57519	C1B	Control	None	1	16	CON 16	Bacteria	Acidobacteria	Thermoanaerobaculia	Thermoanaerobaculales	Thermoanaerobaculaceae	Subgroup_23
728	TACGGAGGGGGCAAGCGTTATTCGGATTTACTGGGCGTAAAGCGCACGTAGGCGGCATTGTAAGTCATAGGTGAAAGCCCTCGGCTCAACCGAGGAACTGCCTTTGAAACTGCTTTGCTTGAGTCCGGGAGGGGGGAGCGGAATTCCCAGTGTAGCGGTGAAATGCGTAGATACTGGGAGGAACACCGGTGGCGAAGGCGGCTCCCTGGACCGGTACTGACGCTGAGGTGCGAAAGCGTGGGTAGCAAACAGGATTAGATACCCTGGTAGTCCACGCCGTAAACGATGGGCACTAGGTGCAGCGGGTGTCGACCCCTGCTGTGCCGTAGTTAACGCATTAAGTGCCCCGCCTGGGGAGTACGGTCGCAAGGCTG	L1B	1.51183	L1B	Polylactic acid	PLA	1	16	PLA 16	Bacteria	Acidobacteria	Thermoanaerobaculia	Thermoanaerobaculales	Thermoanaerobaculaceae	Subgroup_23
729	TACGGAGGGGGCAAGCGTTATTCGGATTTACTGGGCGTAAAGCGCACGTAGGCGGCATTGTAAGTCATAGGTGAAAGCCCTCGGCTCAACCGAGGAACTGCCTTTGAAACTGCTTTGCTTGAGTCCGGGAGGGGGGAGCGGAATTCCCAGTGTAGCGGTGAAATGCGTAGATACTGGGAGGAACACCGGTGGCGAAGGCGGCTCCCTGGACCGGTACTGACGCTGAGGTGCGAAAGCGTGGGTAGCAAACAGGATTAGATACCCTGGTAGTCCACGCCGTAAACGATGGGCACTAGGTGCAGCGGGTGTCGACCCCTGCTGTGCCGTAGTTAACGCATTAAGTGCCCCGCCTGGGGAGTACGGTCGCAAGGCTG	L2A	1.42033	L2A	Polylactic acid	PLA	2	7	PLA 7	Bacteria	Acidobacteria	Thermoanaerobaculia	Thermoanaerobaculales	Thermoanaerobaculaceae	Subgroup_23
730	TACGGAGGGGGCAAGCGTTATTCGGATTTACTGGGCGTAAAGCGCACGTAGGCGGCATTGTAAGTCATAGGTGAAAGCCCTCGGCTCAACCGAGGAACTGCCTTTGAAACTGCTTTGCTTGAGTCCGGGAGGGGGGAGCGGAATTCCCAGTGTAGCGGTGAAATGCGTAGATACTGGGAGGAACACCGGTGGCGAAGGCGGCTCCCTGGACCGGTACTGACGCTGAGGTGCGAAAGCGTGGGTAGCAAACAGGATTAGATACCCTGGTAGTCCACGCCGTAAACGATGGGCACTAGGTGCAGCGGGTGTCGACCCCTGCTGTGCCGTAGTTAACGCATTAAGTGCCCCGCCTGGGGAGTACGGTCGCAAGGCTG	L3B	1.38566	L3B	Polylactic acid	PLA	3	16	PLA 16	Bacteria	Acidobacteria	Thermoanaerobaculia	Thermoanaerobaculales	Thermoanaerobaculaceae	Subgroup_23
731	TACGGAGGGGGCAAGCGTTATTCGGATTTACTGGGCGTAAAGCGCACGTAGGCGGCATTGTAAGTCATAGGTGAAAGCCCTCGGCTCAACCGAGGAACTGCCTTTGAAACTGCTTTGCTTGAGTCCGGGAGGGGGGAGCGGAATTCCCAGTGTAGCGGTGAAATGCGTAGATACTGGGAGGAACACCGGTGGCGAAGGCGGCTCCCTGGACCGGTACTGACGCTGAGGTGCGAAAGCGTGGGTAGCAAACAGGATTAGATACCCTGGTAGTCCACGCCGTAAACGATGGGCACTAGGTGCAGCGGGTGTCGACCCCTGCTGTGCCGTAGTTAACGCATTAAGTGCCCCGCCTGGGGAGTACGGTCGCAAGGCTG	C3B	1.36996	C3B	Control	None	3	16	CON 16	Bacteria	Acidobacteria	Thermoanaerobaculia	Thermoanaerobaculales	Thermoanaerobaculaceae	Subgroup_23
732	TACGGAGGGGGCAAGCGTTATTCGGATTTACTGGGCGTAAAGCGCACGTAGGCGGCATTGTAAGTCATAGGTGAAAGCCCTCGGCTCAACCGAGGAACTGCCTTTGAAACTGCTTTGCTTGAGTCCGGGAGGGGGGAGCGGAATTCCCAGTGTAGCGGTGAAATGCGTAGATACTGGGAGGAACACCGGTGGCGAAGGCGGCTCCCTGGACCGGTACTGACGCTGAGGTGCGAAAGCGTGGGTAGCAAACAGGATTAGATACCCTGGTAGTCCACGCCGTAAACGATGGGCACTAGGTGCAGCGGGTGTCGACCCCTGCTGTGCCGTAGTTAACGCATTAAGTGCCCCGCCTGGGGAGTACGGTCGCAAGGCTG	F1B	1.35816	F1B	Polyurethane foam	PUF	1	16	PUF 16	Bacteria	Acidobacteria	Thermoanaerobaculia	Thermoanaerobaculales	Thermoanaerobaculaceae	Subgroup_23
733	TACGGAGGGGGCAAGCGTTATTCGGATTTACTGGGCGTAAAGCGCACGTAGGCGGCATTGTAAGTCATAGGTGAAAGCCCTCGGCTCAACCGAGGAACTGCCTTTGAAACTGCTTTGCTTGAGTCCGGGAGGGGGGAGCGGAATTCCCAGTGTAGCGGTGAAATGCGTAGATACTGGGAGGAACACCGGTGGCGAAGGCGGCTCCCTGGACCGGTACTGACGCTGAGGTGCGAAAGCGTGGGTAGCAAACAGGATTAGATACCCTGGTAGTCCACGCCGTAAACGATGGGCACTAGGTGCAGCGGGTGTCGACCCCTGCTGTGCCGTAGTTAACGCATTAAGTGCCCCGCCTGGGGAGTACGGTCGCAAGGCTG	C2B	1.29216	C2B	Control	None	2	16	CON 16	Bacteria	Acidobacteria	Thermoanaerobaculia	Thermoanaerobaculales	Thermoanaerobaculaceae	Subgroup_23
734	TACGGAGGGGGCAAGCGTTATTCGGATTTACTGGGCGTAAAGCGCACGTAGGCGGCATTGTAAGTCATAGGTGAAAGCCCTCGGCTCAACCGAGGAACTGCCTTTGAAACTGCTTTGCTTGAGTCCGGGAGGGGGGAGCGGAATTCCCAGTGTAGCGGTGAAATGCGTAGATACTGGGAGGAACACCGGTGGCGAAGGCGGCTCCCTGGACCGGTACTGACGCTGAGGTGCGAAAGCGTGGGTAGCAAACAGGATTAGATACCCTGGTAGTCCACGCCGTAAACGATGGGCACTAGGTGCAGCGGGTGTCGACCCCTGCTGTGCCGTAGTTAACGCATTAAGTGCCCCGCCTGGGGAGTACGGTCGCAAGGCTG	L2B	1.27427	L2B	Polylactic acid	PLA	2	16	PLA 16	Bacteria	Acidobacteria	Thermoanaerobaculia	Thermoanaerobaculales	Thermoanaerobaculaceae	Subgroup_23
735	TACGGAGGGGGCAAGCGTTATTCGGATTTACTGGGCGTAAAGCGCACGTAGGCGGCATTGTAAGTCATAGGTGAAAGCCCTCGGCTCAACCGAGGAACTGCCTTTGAAACTGCTTTGCTTGAGTCCGGGAGGGGGGAGCGGAATTCCCAGTGTAGCGGTGAAATGCGTAGATACTGGGAGGAACACCGGTGGCGAAGGCGGCTCCCTGGACCGGTACTGACGCTGAGGTGCGAAAGCGTGGGTAGCAAACAGGATTAGATACCCTGGTAGTCCACGCCGTAAACGATGGGCACTAGGTGCAGCGGGTGTCGACCCCTGCTGTGCCGTAGTTAACGCATTAAGTGCCCCGCCTGGGGAGTACGGTCGCAAGGCTG	E1A	1.25673	E1A	Polyethylene	PE	1	7	PE 7	Bacteria	Acidobacteria	Thermoanaerobaculia	Thermoanaerobaculales	Thermoanaerobaculaceae	Subgroup_23
736	TACGGAGGGGGCAAGCGTTATTCGGATTTACTGGGCGTAAAGCGCACGTAGGCGGCATTGTAAGTCATAGGTGAAAGCCCTCGGCTCAACCGAGGAACTGCCTTTGAAACTGCTTTGCTTGAGTCCGGGAGGGGGGAGCGGAATTCCCAGTGTAGCGGTGAAATGCGTAGATACTGGGAGGAACACCGGTGGCGAAGGCGGCTCCCTGGACCGGTACTGACGCTGAGGTGCGAAAGCGTGGGTAGCAAACAGGATTAGATACCCTGGTAGTCCACGCCGTAAACGATGGGCACTAGGTGCAGCGGGTGTCGACCCCTGCTGTGCCGTAGTTAACGCATTAAGTGCCCCGCCTGGGGAGTACGGTCGCAAGGCTG	C1A	1.24004	C1A	Control	None	1	7	CON 7	Bacteria	Acidobacteria	Thermoanaerobaculia	Thermoanaerobaculales	Thermoanaerobaculaceae	Subgroup_23
737	TACGGAGGGGGCAAGCGTTATTCGGATTTACTGGGCGTAAAGCGCACGTAGGCGGCATTGTAAGTCATAGGTGAAAGCCCTCGGCTCAACCGAGGAACTGCCTTTGAAACTGCTTTGCTTGAGTCCGGGAGGGGGGAGCGGAATTCCCAGTGTAGCGGTGAAATGCGTAGATACTGGGAGGAACACCGGTGGCGAAGGCGGCTCCCTGGACCGGTACTGACGCTGAGGTGCGAAAGCGTGGGTAGCAAACAGGATTAGATACCCTGGTAGTCCACGCCGTAAACGATGGGCACTAGGTGCAGCGGGTGTCGACCCCTGCTGTGCCGTAGTTAACGCATTAAGTGCCCCGCCTGGGGAGTACGGTCGCAAGGCTG	E2A	1.20591	E2A	Polyethylene	PE	2	7	PE 7	Bacteria	Acidobacteria	Thermoanaerobaculia	Thermoanaerobaculales	Thermoanaerobaculaceae	Subgroup_23
738	TACGGAGGGGGCAAGCGTTATTCGGATTTACTGGGCGTAAAGCGCACGTAGGCGGCATTGTAAGTCATAGGTGAAAGCCCTCGGCTCAACCGAGGAACTGCCTTTGAAACTGCTTTGCTTGAGTCCGGGAGGGGGGAGCGGAATTCCCAGTGTAGCGGTGAAATGCGTAGATACTGGGAGGAACACCGGTGGCGAAGGCGGCTCCCTGGACCGGTACTGACGCTGAGGTGCGAAAGCGTGGGTAGCAAACAGGATTAGATACCCTGGTAGTCCACGCCGTAAACGATGGGCACTAGGTGCAGCGGGTGTCGACCCCTGCTGTGCCGTAGTTAACGCATTAAGTGCCCCGCCTGGGGAGTACGGTCGCAAGGCTG	F1A	1.17854	F1A	Polyurethane foam	PUF	1	7	PUF 7	Bacteria	Acidobacteria	Thermoanaerobaculia	Thermoanaerobaculales	Thermoanaerobaculaceae	Subgroup_23
739	TACGGAGGGGGCAAGCGTTATTCGGATTTACTGGGCGTAAAGCGCACGTAGGCGGCATTGTAAGTCATAGGTGAAAGCCCTCGGCTCAACCGAGGAACTGCCTTTGAAACTGCTTTGCTTGAGTCCGGGAGGGGGGAGCGGAATTCCCAGTGTAGCGGTGAAATGCGTAGATACTGGGAGGAACACCGGTGGCGAAGGCGGCTCCCTGGACCGGTACTGACGCTGAGGTGCGAAAGCGTGGGTAGCAAACAGGATTAGATACCCTGGTAGTCCACGCCGTAAACGATGGGCACTAGGTGCAGCGGGTGTCGACCCCTGCTGTGCCGTAGTTAACGCATTAAGTGCCCCGCCTGGGGAGTACGGTCGCAAGGCTG	F2A	1.17759	F2A	Polyurethane foam	PUF	2	7	PUF 7	Bacteria	Acidobacteria	Thermoanaerobaculia	Thermoanaerobaculales	Thermoanaerobaculaceae	Subgroup_23
740	TACGGAGGGGGCAAGCGTTATTCGGATTTACTGGGCGTAAAGCGCACGTAGGCGGCATTGTAAGTCATAGGTGAAAGCCCTCGGCTCAACCGAGGAACTGCCTTTGAAACTGCTTTGCTTGAGTCCGGGAGGGGGGAGCGGAATTCCCAGTGTAGCGGTGAAATGCGTAGATACTGGGAGGAACACCGGTGGCGAAGGCGGCTCCCTGGACCGGTACTGACGCTGAGGTGCGAAAGCGTGGGTAGCAAACAGGATTAGATACCCTGGTAGTCCACGCCGTAAACGATGGGCACTAGGTGCAGCGGGTGTCGACCCCTGCTGTGCCGTAGTTAACGCATTAAGTGCCCCGCCTGGGGAGTACGGTCGCAAGGCTG	E2B	1.16534	E2B	Polyethylene	PE	2	16	PE 16	Bacteria	Acidobacteria	Thermoanaerobaculia	Thermoanaerobaculales	Thermoanaerobaculaceae	Subgroup_23
741	TACGGAGGGGGCAAGCGTTATTCGGATTTACTGGGCGTAAAGCGCACGTAGGCGGCATTGTAAGTCATAGGTGAAAGCCCTCGGCTCAACCGAGGAACTGCCTTTGAAACTGCTTTGCTTGAGTCCGGGAGGGGGGAGCGGAATTCCCAGTGTAGCGGTGAAATGCGTAGATACTGGGAGGAACACCGGTGGCGAAGGCGGCTCCCTGGACCGGTACTGACGCTGAGGTGCGAAAGCGTGGGTAGCAAACAGGATTAGATACCCTGGTAGTCCACGCCGTAAACGATGGGCACTAGGTGCAGCGGGTGTCGACCCCTGCTGTGCCGTAGTTAACGCATTAAGTGCCCCGCCTGGGGAGTACGGTCGCAAGGCTG	C3A	1.16531	C3A	Control	None	3	7	CON 7	Bacteria	Acidobacteria	Thermoanaerobaculia	Thermoanaerobaculales	Thermoanaerobaculaceae	Subgroup_23
742	TACGGAGGGGGCAAGCGTTATTCGGATTTACTGGGCGTAAAGCGCACGTAGGCGGCATTGTAAGTCATAGGTGAAAGCCCTCGGCTCAACCGAGGAACTGCCTTTGAAACTGCTTTGCTTGAGTCCGGGAGGGGGGAGCGGAATTCCCAGTGTAGCGGTGAAATGCGTAGATACTGGGAGGAACACCGGTGGCGAAGGCGGCTCCCTGGACCGGTACTGACGCTGAGGTGCGAAAGCGTGGGTAGCAAACAGGATTAGATACCCTGGTAGTCCACGCCGTAAACGATGGGCACTAGGTGCAGCGGGTGTCGACCCCTGCTGTGCCGTAGTTAACGCATTAAGTGCCCCGCCTGGGGAGTACGGTCGCAAGGCTG	E3A	1.15281	E3A	Polyethylene	PE	3	7	PE 7	Bacteria	Acidobacteria	Thermoanaerobaculia	Thermoanaerobaculales	Thermoanaerobaculaceae	Subgroup_23
743	TACGGAGGGGGCAAGCGTTATTCGGATTTACTGGGCGTAAAGCGCACGTAGGCGGCATTGTAAGTCATAGGTGAAAGCCCTCGGCTCAACCGAGGAACTGCCTTTGAAACTGCTTTGCTTGAGTCCGGGAGGGGGGAGCGGAATTCCCAGTGTAGCGGTGAAATGCGTAGATACTGGGAGGAACACCGGTGGCGAAGGCGGCTCCCTGGACCGGTACTGACGCTGAGGTGCGAAAGCGTGGGTAGCAAACAGGATTAGATACCCTGGTAGTCCACGCCGTAAACGATGGGCACTAGGTGCAGCGGGTGTCGACCCCTGCTGTGCCGTAGTTAACGCATTAAGTGCCCCGCCTGGGGAGTACGGTCGCAAGGCTG	E3B	1.09104	E3B	Polyethylene	PE	3	16	PE 16	Bacteria	Acidobacteria	Thermoanaerobaculia	Thermoanaerobaculales	Thermoanaerobaculaceae	Subgroup_23
744	TACGGAGGGGGCAAGCGTTATTCGGATTTACTGGGCGTAAAGCGCACGTAGGCGGCATTGTAAGTCATAGGTGAAAGCCCTCGGCTCAACCGAGGAACTGCCTTTGAAACTGCTTTGCTTGAGTCCGGGAGGGGGGAGCGGAATTCCCAGTGTAGCGGTGAAATGCGTAGATACTGGGAGGAACACCGGTGGCGAAGGCGGCTCCCTGGACCGGTACTGACGCTGAGGTGCGAAAGCGTGGGTAGCAAACAGGATTAGATACCCTGGTAGTCCACGCCGTAAACGATGGGCACTAGGTGCAGCGGGTGTCGACCCCTGCTGTGCCGTAGTTAACGCATTAAGTGCCCCGCCTGGGGAGTACGGTCGCAAGGCTG	F3B	1.06139	F3B	Polyurethane foam	PUF	3	16	PUF 16	Bacteria	Acidobacteria	Thermoanaerobaculia	Thermoanaerobaculales	Thermoanaerobaculaceae	Subgroup_23
745	TACGGGGGGTGCAAGCGTTATTCGGAATCATTGGGCGTAAAGAGCGCGTAGGCGGTCTTCTATGTCAGGTGTGAAAGCCCGGGGCTCAACCCCGGAAGTGCATTTGAAACTGGGAGACTTGAGTATGGGAGAGGGAAGTGGAATTCCTGGTGTAGCGGTGAAATGCGTAGATATCAGGAGGAACACCGGTGGCGAAGGCGACTTCCTGGACCAATACTGACGCTGAGGCGCGAAGGCGTGGGGAGCAAACAGGATTAGATACCCTGGTAGTCCACGCAGTAAACGTTGAACACTAGGTGTAGCGGGTATTGACCCCTGCTGTGCCGCAGTTAACGCATTAAGTGTTCCGCCTGGGGAGTACGACCGCAAGGTTA	E1A	8.40215	E1A	Polyethylene	PE	1	7	PE 7	Bacteria	Proteobacteria	Deltaproteobacteria	Desulfobacterales	Desulfobacteraceae	Sva0081_sediment_group
746	TACGGGGGGTGCAAGCGTTATTCGGAATCATTGGGCGTAAAGAGCGCGTAGGCGGTCTTCTATGTCAGGTGTGAAAGCCCGGGGCTCAACCCCGGAAGTGCATTTGAAACTGGGAGACTTGAGTATGGGAGAGGGAAGTGGAATTCCTGGTGTAGCGGTGAAATGCGTAGATATCAGGAGGAACACCGGTGGCGAAGGCGACTTCCTGGACCAATACTGACGCTGAGGCGCGAAGGCGTGGGGAGCAAACAGGATTAGATACCCTGGTAGTCCACGCAGTAAACGTTGAACACTAGGTGTAGCGGGTATTGACCCCTGCTGTGCCGCAGTTAACGCATTAAGTGTTCCGCCTGGGGAGTACGACCGCAAGGTTA	C3B	7.81153	C3B	Control	None	3	16	CON 16	Bacteria	Proteobacteria	Deltaproteobacteria	Desulfobacterales	Desulfobacteraceae	Sva0081_sediment_group
747	TACGGGGGGTGCAAGCGTTATTCGGAATCATTGGGCGTAAAGAGCGCGTAGGCGGTCTTCTATGTCAGGTGTGAAAGCCCGGGGCTCAACCCCGGAAGTGCATTTGAAACTGGGAGACTTGAGTATGGGAGAGGGAAGTGGAATTCCTGGTGTAGCGGTGAAATGCGTAGATATCAGGAGGAACACCGGTGGCGAAGGCGACTTCCTGGACCAATACTGACGCTGAGGCGCGAAGGCGTGGGGAGCAAACAGGATTAGATACCCTGGTAGTCCACGCAGTAAACGTTGAACACTAGGTGTAGCGGGTATTGACCCCTGCTGTGCCGCAGTTAACGCATTAAGTGTTCCGCCTGGGGAGTACGACCGCAAGGTTA	L1A	7.80777	L1A	Polylactic acid	PLA	1	7	PLA 7	Bacteria	Proteobacteria	Deltaproteobacteria	Desulfobacterales	Desulfobacteraceae	Sva0081_sediment_group
748	TACGGGGGGTGCAAGCGTTATTCGGAATCATTGGGCGTAAAGAGCGCGTAGGCGGTCTTCTATGTCAGGTGTGAAAGCCCGGGGCTCAACCCCGGAAGTGCATTTGAAACTGGGAGACTTGAGTATGGGAGAGGGAAGTGGAATTCCTGGTGTAGCGGTGAAATGCGTAGATATCAGGAGGAACACCGGTGGCGAAGGCGACTTCCTGGACCAATACTGACGCTGAGGCGCGAAGGCGTGGGGAGCAAACAGGATTAGATACCCTGGTAGTCCACGCAGTAAACGTTGAACACTAGGTGTAGCGGGTATTGACCCCTGCTGTGCCGCAGTTAACGCATTAAGTGTTCCGCCTGGGGAGTACGACCGCAAGGTTA	C2B	7.7692	C2B	Control	None	2	16	CON 16	Bacteria	Proteobacteria	Deltaproteobacteria	Desulfobacterales	Desulfobacteraceae	Sva0081_sediment_group
749	TACGGGGGGTGCAAGCGTTATTCGGAATCATTGGGCGTAAAGAGCGCGTAGGCGGTCTTCTATGTCAGGTGTGAAAGCCCGGGGCTCAACCCCGGAAGTGCATTTGAAACTGGGAGACTTGAGTATGGGAGAGGGAAGTGGAATTCCTGGTGTAGCGGTGAAATGCGTAGATATCAGGAGGAACACCGGTGGCGAAGGCGACTTCCTGGACCAATACTGACGCTGAGGCGCGAAGGCGTGGGGAGCAAACAGGATTAGATACCCTGGTAGTCCACGCAGTAAACGTTGAACACTAGGTGTAGCGGGTATTGACCCCTGCTGTGCCGCAGTTAACGCATTAAGTGTTCCGCCTGGGGAGTACGACCGCAAGGTTA	C3A	7.7647	C3A	Control	None	3	7	CON 7	Bacteria	Proteobacteria	Deltaproteobacteria	Desulfobacterales	Desulfobacteraceae	Sva0081_sediment_group
750	TACGGGGGGTGCAAGCGTTATTCGGAATCATTGGGCGTAAAGAGCGCGTAGGCGGTCTTCTATGTCAGGTGTGAAAGCCCGGGGCTCAACCCCGGAAGTGCATTTGAAACTGGGAGACTTGAGTATGGGAGAGGGAAGTGGAATTCCTGGTGTAGCGGTGAAATGCGTAGATATCAGGAGGAACACCGGTGGCGAAGGCGACTTCCTGGACCAATACTGACGCTGAGGCGCGAAGGCGTGGGGAGCAAACAGGATTAGATACCCTGGTAGTCCACGCAGTAAACGTTGAACACTAGGTGTAGCGGGTATTGACCCCTGCTGTGCCGCAGTTAACGCATTAAGTGTTCCGCCTGGGGAGTACGACCGCAAGGTTA	E3B	7.71064	E3B	Polyethylene	PE	3	16	PE 16	Bacteria	Proteobacteria	Deltaproteobacteria	Desulfobacterales	Desulfobacteraceae	Sva0081_sediment_group
751	TACGGGGGGTGCAAGCGTTATTCGGAATCATTGGGCGTAAAGAGCGCGTAGGCGGTCTTCTATGTCAGGTGTGAAAGCCCGGGGCTCAACCCCGGAAGTGCATTTGAAACTGGGAGACTTGAGTATGGGAGAGGGAAGTGGAATTCCTGGTGTAGCGGTGAAATGCGTAGATATCAGGAGGAACACCGGTGGCGAAGGCGACTTCCTGGACCAATACTGACGCTGAGGCGCGAAGGCGTGGGGAGCAAACAGGATTAGATACCCTGGTAGTCCACGCAGTAAACGTTGAACACTAGGTGTAGCGGGTATTGACCCCTGCTGTGCCGCAGTTAACGCATTAAGTGTTCCGCCTGGGGAGTACGACCGCAAGGTTA	C2A	7.63032	C2A	Control	None	2	7	CON 7	Bacteria	Proteobacteria	Deltaproteobacteria	Desulfobacterales	Desulfobacteraceae	Sva0081_sediment_group
752	TACGGGGGGTGCAAGCGTTATTCGGAATCATTGGGCGTAAAGAGCGCGTAGGCGGTCTTCTATGTCAGGTGTGAAAGCCCGGGGCTCAACCCCGGAAGTGCATTTGAAACTGGGAGACTTGAGTATGGGAGAGGGAAGTGGAATTCCTGGTGTAGCGGTGAAATGCGTAGATATCAGGAGGAACACCGGTGGCGAAGGCGACTTCCTGGACCAATACTGACGCTGAGGCGCGAAGGCGTGGGGAGCAAACAGGATTAGATACCCTGGTAGTCCACGCAGTAAACGTTGAACACTAGGTGTAGCGGGTATTGACCCCTGCTGTGCCGCAGTTAACGCATTAAGTGTTCCGCCTGGGGAGTACGACCGCAAGGTTA	L3B	7.61015	L3B	Polylactic acid	PLA	3	16	PLA 16	Bacteria	Proteobacteria	Deltaproteobacteria	Desulfobacterales	Desulfobacteraceae	Sva0081_sediment_group
753	TACGGGGGGTGCAAGCGTTATTCGGAATCATTGGGCGTAAAGAGCGCGTAGGCGGTCTTCTATGTCAGGTGTGAAAGCCCGGGGCTCAACCCCGGAAGTGCATTTGAAACTGGGAGACTTGAGTATGGGAGAGGGAAGTGGAATTCCTGGTGTAGCGGTGAAATGCGTAGATATCAGGAGGAACACCGGTGGCGAAGGCGACTTCCTGGACCAATACTGACGCTGAGGCGCGAAGGCGTGGGGAGCAAACAGGATTAGATACCCTGGTAGTCCACGCAGTAAACGTTGAACACTAGGTGTAGCGGGTATTGACCCCTGCTGTGCCGCAGTTAACGCATTAAGTGTTCCGCCTGGGGAGTACGACCGCAAGGTTA	C1B	7.54534	C1B	Control	None	1	16	CON 16	Bacteria	Proteobacteria	Deltaproteobacteria	Desulfobacterales	Desulfobacteraceae	Sva0081_sediment_group
754	TACGGGGGGTGCAAGCGTTATTCGGAATCATTGGGCGTAAAGAGCGCGTAGGCGGTCTTCTATGTCAGGTGTGAAAGCCCGGGGCTCAACCCCGGAAGTGCATTTGAAACTGGGAGACTTGAGTATGGGAGAGGGAAGTGGAATTCCTGGTGTAGCGGTGAAATGCGTAGATATCAGGAGGAACACCGGTGGCGAAGGCGACTTCCTGGACCAATACTGACGCTGAGGCGCGAAGGCGTGGGGAGCAAACAGGATTAGATACCCTGGTAGTCCACGCAGTAAACGTTGAACACTAGGTGTAGCGGGTATTGACCCCTGCTGTGCCGCAGTTAACGCATTAAGTGTTCCGCCTGGGGAGTACGACCGCAAGGTTA	E3A	7.50608	E3A	Polyethylene	PE	3	7	PE 7	Bacteria	Proteobacteria	Deltaproteobacteria	Desulfobacterales	Desulfobacteraceae	Sva0081_sediment_group
755	TACGGGGGGTGCAAGCGTTATTCGGAATCATTGGGCGTAAAGAGCGCGTAGGCGGTCTTCTATGTCAGGTGTGAAAGCCCGGGGCTCAACCCCGGAAGTGCATTTGAAACTGGGAGACTTGAGTATGGGAGAGGGAAGTGGAATTCCTGGTGTAGCGGTGAAATGCGTAGATATCAGGAGGAACACCGGTGGCGAAGGCGACTTCCTGGACCAATACTGACGCTGAGGCGCGAAGGCGTGGGGAGCAAACAGGATTAGATACCCTGGTAGTCCACGCAGTAAACGTTGAACACTAGGTGTAGCGGGTATTGACCCCTGCTGTGCCGCAGTTAACGCATTAAGTGTTCCGCCTGGGGAGTACGACCGCAAGGTTA	E2B	6.89053	E2B	Polyethylene	PE	2	16	PE 16	Bacteria	Proteobacteria	Deltaproteobacteria	Desulfobacterales	Desulfobacteraceae	Sva0081_sediment_group
756	TACGGGGGGTGCAAGCGTTATTCGGAATCATTGGGCGTAAAGAGCGCGTAGGCGGTCTTCTATGTCAGGTGTGAAAGCCCGGGGCTCAACCCCGGAAGTGCATTTGAAACTGGGAGACTTGAGTATGGGAGAGGGAAGTGGAATTCCTGGTGTAGCGGTGAAATGCGTAGATATCAGGAGGAACACCGGTGGCGAAGGCGACTTCCTGGACCAATACTGACGCTGAGGCGCGAAGGCGTGGGGAGCAAACAGGATTAGATACCCTGGTAGTCCACGCAGTAAACGTTGAACACTAGGTGTAGCGGGTATTGACCCCTGCTGTGCCGCAGTTAACGCATTAAGTGTTCCGCCTGGGGAGTACGACCGCAAGGTTA	L1B	6.84502	L1B	Polylactic acid	PLA	1	16	PLA 16	Bacteria	Proteobacteria	Deltaproteobacteria	Desulfobacterales	Desulfobacteraceae	Sva0081_sediment_group
757	TACGGGGGGTGCAAGCGTTATTCGGAATCATTGGGCGTAAAGAGCGCGTAGGCGGTCTTCTATGTCAGGTGTGAAAGCCCGGGGCTCAACCCCGGAAGTGCATTTGAAACTGGGAGACTTGAGTATGGGAGAGGGAAGTGGAATTCCTGGTGTAGCGGTGAAATGCGTAGATATCAGGAGGAACACCGGTGGCGAAGGCGACTTCCTGGACCAATACTGACGCTGAGGCGCGAAGGCGTGGGGAGCAAACAGGATTAGATACCCTGGTAGTCCACGCAGTAAACGTTGAACACTAGGTGTAGCGGGTATTGACCCCTGCTGTGCCGCAGTTAACGCATTAAGTGTTCCGCCTGGGGAGTACGACCGCAAGGTTA	L3A	6.80116	L3A	Polylactic acid	PLA	3	7	PLA 7	Bacteria	Proteobacteria	Deltaproteobacteria	Desulfobacterales	Desulfobacteraceae	Sva0081_sediment_group
758	TACGGGGGGTGCAAGCGTTATTCGGAATCATTGGGCGTAAAGAGCGCGTAGGCGGTCTTCTATGTCAGGTGTGAAAGCCCGGGGCTCAACCCCGGAAGTGCATTTGAAACTGGGAGACTTGAGTATGGGAGAGGGAAGTGGAATTCCTGGTGTAGCGGTGAAATGCGTAGATATCAGGAGGAACACCGGTGGCGAAGGCGACTTCCTGGACCAATACTGACGCTGAGGCGCGAAGGCGTGGGGAGCAAACAGGATTAGATACCCTGGTAGTCCACGCAGTAAACGTTGAACACTAGGTGTAGCGGGTATTGACCCCTGCTGTGCCGCAGTTAACGCATTAAGTGTTCCGCCTGGGGAGTACGACCGCAAGGTTA	E1B	6.65974	E1B	Polyethylene	PE	1	16	PE 16	Bacteria	Proteobacteria	Deltaproteobacteria	Desulfobacterales	Desulfobacteraceae	Sva0081_sediment_group
759	TACGGGGGGTGCAAGCGTTATTCGGAATCATTGGGCGTAAAGAGCGCGTAGGCGGTCTTCTATGTCAGGTGTGAAAGCCCGGGGCTCAACCCCGGAAGTGCATTTGAAACTGGGAGACTTGAGTATGGGAGAGGGAAGTGGAATTCCTGGTGTAGCGGTGAAATGCGTAGATATCAGGAGGAACACCGGTGGCGAAGGCGACTTCCTGGACCAATACTGACGCTGAGGCGCGAAGGCGTGGGGAGCAAACAGGATTAGATACCCTGGTAGTCCACGCAGTAAACGTTGAACACTAGGTGTAGCGGGTATTGACCCCTGCTGTGCCGCAGTTAACGCATTAAGTGTTCCGCCTGGGGAGTACGACCGCAAGGTTA	C1A	6.60237	C1A	Control	None	1	7	CON 7	Bacteria	Proteobacteria	Deltaproteobacteria	Desulfobacterales	Desulfobacteraceae	Sva0081_sediment_group
760	TACGGGGGGTGCAAGCGTTATTCGGAATCATTGGGCGTAAAGAGCGCGTAGGCGGTCTTCTATGTCAGGTGTGAAAGCCCGGGGCTCAACCCCGGAAGTGCATTTGAAACTGGGAGACTTGAGTATGGGAGAGGGAAGTGGAATTCCTGGTGTAGCGGTGAAATGCGTAGATATCAGGAGGAACACCGGTGGCGAAGGCGACTTCCTGGACCAATACTGACGCTGAGGCGCGAAGGCGTGGGGAGCAAACAGGATTAGATACCCTGGTAGTCCACGCAGTAAACGTTGAACACTAGGTGTAGCGGGTATTGACCCCTGCTGTGCCGCAGTTAACGCATTAAGTGTTCCGCCTGGGGAGTACGACCGCAAGGTTA	L2A	6.52094	L2A	Polylactic acid	PLA	2	7	PLA 7	Bacteria	Proteobacteria	Deltaproteobacteria	Desulfobacterales	Desulfobacteraceae	Sva0081_sediment_group
761	TACGGGGGGTGCAAGCGTTATTCGGAATCATTGGGCGTAAAGAGCGCGTAGGCGGTCTTCTATGTCAGGTGTGAAAGCCCGGGGCTCAACCCCGGAAGTGCATTTGAAACTGGGAGACTTGAGTATGGGAGAGGGAAGTGGAATTCCTGGTGTAGCGGTGAAATGCGTAGATATCAGGAGGAACACCGGTGGCGAAGGCGACTTCCTGGACCAATACTGACGCTGAGGCGCGAAGGCGTGGGGAGCAAACAGGATTAGATACCCTGGTAGTCCACGCAGTAAACGTTGAACACTAGGTGTAGCGGGTATTGACCCCTGCTGTGCCGCAGTTAACGCATTAAGTGTTCCGCCTGGGGAGTACGACCGCAAGGTTA	L2B	6.06637	L2B	Polylactic acid	PLA	2	16	PLA 16	Bacteria	Proteobacteria	Deltaproteobacteria	Desulfobacterales	Desulfobacteraceae	Sva0081_sediment_group
762	TACGGGGGGTGCAAGCGTTATTCGGAATCATTGGGCGTAAAGAGCGCGTAGGCGGTCTTCTATGTCAGGTGTGAAAGCCCGGGGCTCAACCCCGGAAGTGCATTTGAAACTGGGAGACTTGAGTATGGGAGAGGGAAGTGGAATTCCTGGTGTAGCGGTGAAATGCGTAGATATCAGGAGGAACACCGGTGGCGAAGGCGACTTCCTGGACCAATACTGACGCTGAGGCGCGAAGGCGTGGGGAGCAAACAGGATTAGATACCCTGGTAGTCCACGCAGTAAACGTTGAACACTAGGTGTAGCGGGTATTGACCCCTGCTGTGCCGCAGTTAACGCATTAAGTGTTCCGCCTGGGGAGTACGACCGCAAGGTTA	F2B	6.03601	F2B	Polyurethane foam	PUF	2	16	PUF 16	Bacteria	Proteobacteria	Deltaproteobacteria	Desulfobacterales	Desulfobacteraceae	Sva0081_sediment_group
763	TACGGGGGGTGCAAGCGTTATTCGGAATCATTGGGCGTAAAGAGCGCGTAGGCGGTCTTCTATGTCAGGTGTGAAAGCCCGGGGCTCAACCCCGGAAGTGCATTTGAAACTGGGAGACTTGAGTATGGGAGAGGGAAGTGGAATTCCTGGTGTAGCGGTGAAATGCGTAGATATCAGGAGGAACACCGGTGGCGAAGGCGACTTCCTGGACCAATACTGACGCTGAGGCGCGAAGGCGTGGGGAGCAAACAGGATTAGATACCCTGGTAGTCCACGCAGTAAACGTTGAACACTAGGTGTAGCGGGTATTGACCCCTGCTGTGCCGCAGTTAACGCATTAAGTGTTCCGCCTGGGGAGTACGACCGCAAGGTTA	T0	6.0265	T0	Initial	Initial	0	0	Initial	Bacteria	Proteobacteria	Deltaproteobacteria	Desulfobacterales	Desulfobacteraceae	Sva0081_sediment_group
764	TACGGGGGGTGCAAGCGTTATTCGGAATCATTGGGCGTAAAGAGCGCGTAGGCGGTCTTCTATGTCAGGTGTGAAAGCCCGGGGCTCAACCCCGGAAGTGCATTTGAAACTGGGAGACTTGAGTATGGGAGAGGGAAGTGGAATTCCTGGTGTAGCGGTGAAATGCGTAGATATCAGGAGGAACACCGGTGGCGAAGGCGACTTCCTGGACCAATACTGACGCTGAGGCGCGAAGGCGTGGGGAGCAAACAGGATTAGATACCCTGGTAGTCCACGCAGTAAACGTTGAACACTAGGTGTAGCGGGTATTGACCCCTGCTGTGCCGCAGTTAACGCATTAAGTGTTCCGCCTGGGGAGTACGACCGCAAGGTTA	F3B	5.87721	F3B	Polyurethane foam	PUF	3	16	PUF 16	Bacteria	Proteobacteria	Deltaproteobacteria	Desulfobacterales	Desulfobacteraceae	Sva0081_sediment_group
765	TACGGGGGGTGCAAGCGTTATTCGGAATCATTGGGCGTAAAGAGCGCGTAGGCGGTCTTCTATGTCAGGTGTGAAAGCCCGGGGCTCAACCCCGGAAGTGCATTTGAAACTGGGAGACTTGAGTATGGGAGAGGGAAGTGGAATTCCTGGTGTAGCGGTGAAATGCGTAGATATCAGGAGGAACACCGGTGGCGAAGGCGACTTCCTGGACCAATACTGACGCTGAGGCGCGAAGGCGTGGGGAGCAAACAGGATTAGATACCCTGGTAGTCCACGCAGTAAACGTTGAACACTAGGTGTAGCGGGTATTGACCCCTGCTGTGCCGCAGTTAACGCATTAAGTGTTCCGCCTGGGGAGTACGACCGCAAGGTTA	F2A	5.51011	F2A	Polyurethane foam	PUF	2	7	PUF 7	Bacteria	Proteobacteria	Deltaproteobacteria	Desulfobacterales	Desulfobacteraceae	Sva0081_sediment_group
766	TACGGGGGGTGCAAGCGTTATTCGGAATCATTGGGCGTAAAGAGCGCGTAGGCGGTCTTCTATGTCAGGTGTGAAAGCCCGGGGCTCAACCCCGGAAGTGCATTTGAAACTGGGAGACTTGAGTATGGGAGAGGGAAGTGGAATTCCTGGTGTAGCGGTGAAATGCGTAGATATCAGGAGGAACACCGGTGGCGAAGGCGACTTCCTGGACCAATACTGACGCTGAGGCGCGAAGGCGTGGGGAGCAAACAGGATTAGATACCCTGGTAGTCCACGCAGTAAACGTTGAACACTAGGTGTAGCGGGTATTGACCCCTGCTGTGCCGCAGTTAACGCATTAAGTGTTCCGCCTGGGGAGTACGACCGCAAGGTTA	E2A	5.33195	E2A	Polyethylene	PE	2	7	PE 7	Bacteria	Proteobacteria	Deltaproteobacteria	Desulfobacterales	Desulfobacteraceae	Sva0081_sediment_group
767	TACGGGGGGTGCAAGCGTTATTCGGAATCATTGGGCGTAAAGAGCGCGTAGGCGGTCTTCTATGTCAGGTGTGAAAGCCCGGGGCTCAACCCCGGAAGTGCATTTGAAACTGGGAGACTTGAGTATGGGAGAGGGAAGTGGAATTCCTGGTGTAGCGGTGAAATGCGTAGATATCAGGAGGAACACCGGTGGCGAAGGCGACTTCCTGGACCAATACTGACGCTGAGGCGCGAAGGCGTGGGGAGCAAACAGGATTAGATACCCTGGTAGTCCACGCAGTAAACGTTGAACACTAGGTGTAGCGGGTATTGACCCCTGCTGTGCCGCAGTTAACGCATTAAGTGTTCCGCCTGGGGAGTACGACCGCAAGGTTA	F1A	5.15192	F1A	Polyurethane foam	PUF	1	7	PUF 7	Bacteria	Proteobacteria	Deltaproteobacteria	Desulfobacterales	Desulfobacteraceae	Sva0081_sediment_group
768	TACGGGGGGTGCAAGCGTTATTCGGAATCATTGGGCGTAAAGAGCGCGTAGGCGGTCTTCTATGTCAGGTGTGAAAGCCCGGGGCTCAACCCCGGAAGTGCATTTGAAACTGGGAGACTTGAGTATGGGAGAGGGAAGTGGAATTCCTGGTGTAGCGGTGAAATGCGTAGATATCAGGAGGAACACCGGTGGCGAAGGCGACTTCCTGGACCAATACTGACGCTGAGGCGCGAAGGCGTGGGGAGCAAACAGGATTAGATACCCTGGTAGTCCACGCAGTAAACGTTGAACACTAGGTGTAGCGGGTATTGACCCCTGCTGTGCCGCAGTTAACGCATTAAGTGTTCCGCCTGGGGAGTACGACCGCAAGGTTA	F1B	5.04077	F1B	Polyurethane foam	PUF	1	16	PUF 16	Bacteria	Proteobacteria	Deltaproteobacteria	Desulfobacterales	Desulfobacteraceae	Sva0081_sediment_group
769	TACGGGGGGTGCAAGCGTTATTCGGAATCATTGGGCGTAAAGAGCGCGTAGGCGGTCTTCTATGTCAGGTGTGAAAGCCCGGGGCTCAACCCCGGAAGTGCATTTGAAACTGGGAGACTTGAGTATGGGAGAGGGAAGTGGAATTCCTGGTGTAGCGGTGAAATGCGTAGATATCAGGAGGAACACCGGTGGCGAAGGCGACTTCCTGGACCAATACTGACGCTGAGGCGCGAAGGCGTGGGGAGCAAACAGGATTAGATACCCTGGTAGTCCACGCAGTAAACGTTGAACACTAGGTGTAGCGGGTATTGACCCCTGCTGTGCCGCAGTTAACGCATTAAGTGTTCCGCCTGGGGAGTACGACCGCAAGGTTA	V2A	4.90375	V2A	Polyvinyl chloride	PVC	2	7	PVC 7	Bacteria	Proteobacteria	Deltaproteobacteria	Desulfobacterales	Desulfobacteraceae	Sva0081_sediment_group
770	TACGGGGGGTGCAAGCGTTATTCGGAATCATTGGGCGTAAAGAGCGCGTAGGCGGTCTTCTATGTCAGGTGTGAAAGCCCGGGGCTCAACCCCGGAAGTGCATTTGAAACTGGGAGACTTGAGTATGGGAGAGGGAAGTGGAATTCCTGGTGTAGCGGTGAAATGCGTAGATATCAGGAGGAACACCGGTGGCGAAGGCGACTTCCTGGACCAATACTGACGCTGAGGCGCGAAGGCGTGGGGAGCAAACAGGATTAGATACCCTGGTAGTCCACGCAGTAAACGTTGAACACTAGGTGTAGCGGGTATTGACCCCTGCTGTGCCGCAGTTAACGCATTAAGTGTTCCGCCTGGGGAGTACGACCGCAAGGTTA	F3A	4.66859	F3A	Polyurethane foam	PUF	3	7	PUF 7	Bacteria	Proteobacteria	Deltaproteobacteria	Desulfobacterales	Desulfobacteraceae	Sva0081_sediment_group
771	TACGGGGGGTGCAAGCGTTATTCGGAATCATTGGGCGTAAAGAGCGCGTAGGCGGTCTTCTATGTCAGGTGTGAAAGCCCGGGGCTCAACCCCGGAAGTGCATTTGAAACTGGGAGACTTGAGTATGGGAGAGGGAAGTGGAATTCCTGGTGTAGCGGTGAAATGCGTAGATATCAGGAGGAACACCGGTGGCGAAGGCGACTTCCTGGACCAATACTGACGCTGAGGCGCGAAGGCGTGGGGAGCAAACAGGATTAGATACCCTGGTAGTCCACGCAGTAAACGTTGAACACTAGGTGTAGCGGGTATTGACCCCTGCTGTGCCGCAGTTAACGCATTAAGTGTTCCGCCTGGGGAGTACGACCGCAAGGTTA	V1B	4.64235	V1B	Polyvinyl chloride	PVC	1	16	PVC 16	Bacteria	Proteobacteria	Deltaproteobacteria	Desulfobacterales	Desulfobacteraceae	Sva0081_sediment_group
772	TACGGGGGGTGCAAGCGTTATTCGGAATCATTGGGCGTAAAGAGCGCGTAGGCGGTCTTCTATGTCAGGTGTGAAAGCCCGGGGCTCAACCCCGGAAGTGCATTTGAAACTGGGAGACTTGAGTATGGGAGAGGGAAGTGGAATTCCTGGTGTAGCGGTGAAATGCGTAGATATCAGGAGGAACACCGGTGGCGAAGGCGACTTCCTGGACCAATACTGACGCTGAGGCGCGAAGGCGTGGGGAGCAAACAGGATTAGATACCCTGGTAGTCCACGCAGTAAACGTTGAACACTAGGTGTAGCGGGTATTGACCCCTGCTGTGCCGCAGTTAACGCATTAAGTGTTCCGCCTGGGGAGTACGACCGCAAGGTTA	V2B	4.39456	V2B	Polyvinyl chloride	PVC	2	16	PVC 16	Bacteria	Proteobacteria	Deltaproteobacteria	Desulfobacterales	Desulfobacteraceae	Sva0081_sediment_group
773	TACGGGGGGTGCAAGCGTTATTCGGAATCATTGGGCGTAAAGAGCGCGTAGGCGGTCTTCTATGTCAGGTGTGAAAGCCCGGGGCTCAACCCCGGAAGTGCATTTGAAACTGGGAGACTTGAGTATGGGAGAGGGAAGTGGAATTCCTGGTGTAGCGGTGAAATGCGTAGATATCAGGAGGAACACCGGTGGCGAAGGCGACTTCCTGGACCAATACTGACGCTGAGGCGCGAAGGCGTGGGGAGCAAACAGGATTAGATACCCTGGTAGTCCACGCAGTAAACGTTGAACACTAGGTGTAGCGGGTATTGACCCCTGCTGTGCCGCAGTTAACGCATTAAGTGTTCCGCCTGGGGAGTACGACCGCAAGGTTA	V3A	3.51473	V3A	Polyvinyl chloride	PVC	3	7	PVC 7	Bacteria	Proteobacteria	Deltaproteobacteria	Desulfobacterales	Desulfobacteraceae	Sva0081_sediment_group
774	TACGGGGGGTGCAAGCGTTATTCGGAATCATTGGGCGTAAAGAGCGCGTAGGCGGTCTTCTATGTCAGGTGTGAAAGCCCGGGGCTCAACCCCGGAAGTGCATTTGAAACTGGGAGACTTGAGTATGGGAGAGGGAAGTGGAATTCCTGGTGTAGCGGTGAAATGCGTAGATATCAGGAGGAACACCGGTGGCGAAGGCGACTTCCTGGACCAATACTGACGCTGAGGCGCGAAGGCGTGGGGAGCAAACAGGATTAGATACCCTGGTAGTCCACGCAGTAAACGTTGAACACTAGGTGTAGCGGGTATTGACCCCTGCTGTGCCGCAGTTAACGCATTAAGTGTTCCGCCTGGGGAGTACGACCGCAAGGTTA	V3B	3.47999	V3B	Polyvinyl chloride	PVC	3	16	PVC 16	Bacteria	Proteobacteria	Deltaproteobacteria	Desulfobacterales	Desulfobacteraceae	Sva0081_sediment_group
775	TACGGGGGGTGCAAGCGTTATTCGGAATCATTGGGCGTAAAGAGCGCGTAGGCGGTCTTCTATGTCAGGTGTGAAAGCCCGGGGCTCAACCCCGGAAGTGCATTTGAAACTGGGAGACTTGAGTATGGGAGAGGGAAGTGGAATTCCTGGTGTAGCGGTGAAATGCGTAGATATCAGGAGGAACACCGGTGGCGAAGGCGACTTCCTGGACCAATACTGACGCTGAGGCGCGAAGGCGTGGGGAGCAAACAGGATTAGATACCCTGGTAGTCCACGCAGTAAACGTTGAACACTAGGTGTAGCGGGTATTGACCCCTGCTGTGCCGCAGTTAACGCATTAAGTGTTCCGCCTGGGGAGTACGACCGCAAGGTTA	V1A	2.91537	V1A	Polyvinyl chloride	PVC	1	7	PVC 7	Bacteria	Proteobacteria	Deltaproteobacteria	Desulfobacterales	Desulfobacteraceae	Sva0081_sediment_group
776	TACGAAGGGAACTAGCGTTGTTCGGATTTACTGGGCGTAAAGAGCATGTAGGCGGATAGGTCAGTTGGAGGTGAAATCCCAGAGCTCAACTCTGGAACTGCCTTCAATACTGCCGATCTAGAGTCTGTAAGGGGGTGGTGGAATTCCGAGTGTAGAGGTGAAATTCGTAGATATTCGGAGGAACACCAGTGGCGAAGGCGACCACCTGGTACAGTACTGACGCTGAGATGCGAAAGCGTGGGGAGCAAACAGGATTAGATACCCTGGTAGTCCACGCCGTAAACGATGAGTGCTAGTTGTCAGGGTGTTTACACCTTGGTGACGCAGCTAACGCATTAAGCACTCCGCCTGGGGAGTACGGTCGCAAGATTA	F2B	2.64017	F2B	Polyurethane foam	PUF	2	16	PUF 16	Bacteria	Proteobacteria	Alphaproteobacteria	Rhodospirillales	Terasakiellaceae	Terasakiella
777	TACGAAGGGAACTAGCGTTGTTCGGATTTACTGGGCGTAAAGAGCATGTAGGCGGATAGGTCAGTTGGAGGTGAAATCCCAGAGCTCAACTCTGGAACTGCCTTCAATACTGCCGATCTAGAGTCTGTAAGGGGGTGGTGGAATTCCGAGTGTAGAGGTGAAATTCGTAGATATTCGGAGGAACACCAGTGGCGAAGGCGACCACCTGGTACAGTACTGACGCTGAGATGCGAAAGCGTGGGGAGCAAACAGGATTAGATACCCTGGTAGTCCACGCCGTAAACGATGAGTGCTAGTTGTCAGGGTGTTTACACCTTGGTGACGCAGCTAACGCATTAAGCACTCCGCCTGGGGAGTACGGTCGCAAGATTA	F1B	2.16137	F1B	Polyurethane foam	PUF	1	16	PUF 16	Bacteria	Proteobacteria	Alphaproteobacteria	Rhodospirillales	Terasakiellaceae	Terasakiella
778	TACGAAGGGAACTAGCGTTGTTCGGATTTACTGGGCGTAAAGAGCATGTAGGCGGATAGGTCAGTTGGAGGTGAAATCCCAGAGCTCAACTCTGGAACTGCCTTCAATACTGCCGATCTAGAGTCTGTAAGGGGGTGGTGGAATTCCGAGTGTAGAGGTGAAATTCGTAGATATTCGGAGGAACACCAGTGGCGAAGGCGACCACCTGGTACAGTACTGACGCTGAGATGCGAAAGCGTGGGGAGCAAACAGGATTAGATACCCTGGTAGTCCACGCCGTAAACGATGAGTGCTAGTTGTCAGGGTGTTTACACCTTGGTGACGCAGCTAACGCATTAAGCACTCCGCCTGGGGAGTACGGTCGCAAGATTA	F3B	1.26119	F3B	Polyurethane foam	PUF	3	16	PUF 16	Bacteria	Proteobacteria	Alphaproteobacteria	Rhodospirillales	Terasakiellaceae	Terasakiella
[truncated: 64 more rows]
