# Supplementary material for: Microplastics affect sedimentary microbial communities and nitrogen cycling
Source: Nat Commun. 2020 May 12;11:2372. doi: 10.1038/s41467-020-16235-3 (PMC7217880; doi:10.1038/s41467-020-16235-3)
Supplement: Supplementary file 6 — Source Data [file 41467_2020_16235_MOESM6_ESM.xlsx]

## Sheet: DIN
Treatment	NO3- (uM)	NO2- (uM)	NH4+ (uM)
Initial	0.072	0.527	3.44
None 7	0.067	0.206	513.458
None 7	0.127	0.12	436.348
None 7	0.125	0.18	440.176
PE 7	0.426	0.729	588.907
PE 7	0.166	0.341	704.242
PE 7	0.16	0.23	504.273
PVC 7	0.356	0.073	170.852
PVC 7	0.484	0.19	321.442
PVC 7	-0.068	0.252	243.21
PUF 7	0.154	0.235	555.148
PUF 7	0.383	0.256	550.891
PUF 7	0.167	0.147	518.243
PLA 7	0.203	0.937	432.245
PLA 7	0.436	1.524	487.113
PLA 7	0.114	0.43	510.257
None 16	24.72	36.011	1283.45
None 16	1.515	9.706	1102.04
None 16	6.413	65.967	1116.9
PE 16	23.969	161.645	56.301
PE 16	23.298	160.457	4.598
PE 16	24.123	162.184	657.118
PVC 16	0.142	0.464	1203
PVC 16	0.066	0.126	1232.38
PVC 16	0.378	0.104	1442.05
PUF 16	28.985	181.907	3.596
PUF 16	13.409	109.065	4.893
PUF 16	33.572	197.703	4.635
PLA 16	30.019	200.53	11.21
PLA 16	18.128	140.415	14.565
PLA 16	63.481	280.467	73.555

## Sheet: qPCR
Sample	Treatment	Date	16S	nirK	amoA	nirS	Copy number/gram sediment
C1A	CON	Day 7	4.81122e+09	1.70074e+06	112200	1.10135e+08
C2A	CON	Day 7	6.02999e+09	2.02341e+06	87416.4	1.4014e+08
C3A	CON	Day 7	5785924650	1.43383e+06	80892.2	1.29246e+08
V1A	PVC	Day 7	9586824430	3.78063e+06	143295	1.64271e+08
V2A	PVC	Day 7	7061476350	2.60917e+06	108565	1.40186e+08
V3A	PVC	Day 7	9551190920	4.04655e+06	161710	1.65097e+08
E1A	PE	Day 7	13064496820	4.00436e+06	187807	3.05653e+08
E2A	PE	Day 7	3536124660	664049	59487.1	7.13317e+07
E3A	PE	Day 7	7.8425e+09	2.66715e+06	139415	1.90721e+08
F1A	PUF	Day 7	1.10148e+10	2.32858e+06	112377	2.68334e+08
F2A	PUF	Day 7	9.36567e+09	1.50939e+06	92308.7	1.94738e+08
F3A	PUF	Day 7	1.32645e+10	4.5417e+06	210075	2.73569e+08
L1A	PLA	Day 7	8647350305	2.24647e+06	136179	2.15117e+08
L2A	PLA	Day 7	7656712280	2.1351e+06	110142	1.90798e+08
L3A	PLA	Day 7	7.87968e+09	2.99678e+06	147675	1.94429e+08
C1B	CON	Day 7	6.24617e+09	1.95791e+06	92438.9	1.58378e+08
C2B	CON	Day 16	7073339700	2.68603e+06	136733	1.35603e+08
C3B	CON	Day 16	5492376475	3.25498e+06	158842	1.2672e+08
V1B	PVC	Day 16	8554588200	2.77094e+06	133254	1.35121e+08
V2B	PVC	Day 16	6024719155	2.6996e+06	137221	1.19502e+08
V3B	PVC	Day 16	7.27899e+09	2.40552e+06	131938	1.23481e+08
E1B	PE	Day 16	5.50022e+09	1.84444e+06	171802	1.30697e+08
E2B	PE	Day 16	5438849130	1.5309e+06	117205	1.22135e+08
E3B	PE	Day 16	4805372245	2.06292e+06	138597	9.97443e+07
F1B	PUF	Day 16	9.691e+09	4.11754e+06	789382	2.50574e+08
F2B	PUF	Day 16	11222145270	2.54885e+06	365327	2.40731e+08
F3B	PUF	Day 16	1.08344e+10	3.48502e+06	676892	2.44389e+08
LIB	PLA	Day 16	5113167560	1.9992e+06	226149	1.13939e+08
L2B	PLA	Day 16	5.86632e+09	963082	210176	1.60983e+08
L3B	PLA	Day 16	2788257695	986585	138150	6.79163e+07
T0	Initial	Day 0	2.02008e+09	655844	37573	6.1168e+07	0.000324663

## Sheet: Denitrification Anammox
Treatment	Replicate	Denitrification (nmol/hr/g)	Anammox (nmol/hr/g)
CON	1	5.40407	0.274468
CON	1	6.2795	0.310726
CON	2	4.06894	0.145896
CON	2	3.65248	0.128883
CON	3	7.49739	0.227424
CON	3	6.8884	0.234838
PE	1	13.8568	0.208174
PE	1	3.27062	0.306945
PE	2	9.01826	0.834632
PE	2	10.9611	0.284936
PE	3	12.1097	0.415741
PE	3	11.2654	0.426397
PLA	1	14.4258	0.810388
PLA	1	17.9258	0.919884
PLA	2	9.85616	0.516017
PLA	2	15.9091	0.847675
PLA	3	20.6661	1.74732
PLA	3	18.1159	1.0325
PUF	1	9.47706	0.357596
PUF	1	17.5073	0.564071
PUF	2	13.4357	0.44753
PUF	2	17.583	0.656597
PUF	3	15.108	0.618608
PUF	3	11.9502	0.546084
PVC	1	5.40407	0.274468
PVC	1	6.2795	0.310726
PVC	2	4.06894	0.145896
PVC	2	3.65248	0.128883
PVC	3	7.49739	0.227424
PVC	3	6.8884	0.234838

## Sheet: AlphaDiversity
variable	Plastic	Day	N	value	se
Chao1	Initial	0	1	634.917	NA
Chao1	None	7	3	666.481	9.91549
Chao1	None	16	3	658.137	32.0915
Chao1	PE	7	3	511.428	174.912
Chao1	PE	16	3	605.93	103.294
Chao1	PLA	7	3	668.615	7.17044
Chao1	PLA	16	3	790.978	15.9701
Chao1	PUF	7	3	705.153	60.3184
Chao1	PUF	16	3	658.341	130.657
Chao1	PVC	7	3	724.417	63.1028
Chao1	PVC	16	3	657.452	32.4189
ACE	Initial	0	1	625.716	NA
ACE	None	7	3	660.158	10.7084
ACE	None	16	3	655.482	32.6714
ACE	PE	7	3	510.545	173.894
ACE	PE	16	3	603.211	101.504
ACE	PLA	7	3	667.153	6.45434
ACE	PLA	16	3	788.53	16.9237
ACE	PUF	7	3	701.101	58.783
ACE	PUF	16	3	656.856	130.627
ACE	PVC	7	3	721.731	63.2215
ACE	PVC	16	3	654.1	32.0759
Shannon	Initial	0	1	5.68364	NA
Shannon	None	7	3	5.79753	0.0106793
Shannon	None	16	3	5.78626	0.0455169
Shannon	PE	7	3	5.54686	0.224972
Shannon	PE	16	3	5.74525	0.128864
Shannon	PLA	7	3	5.84508	0.0170609
Shannon	PLA	16	3	5.97842	0.0261602
Shannon	PUF	7	3	5.88505	0.0540087
Shannon	PUF	16	3	5.8168	0.166029
Shannon	PVC	7	3	5.72551	0.057875
Shannon	PVC	16	3	5.7501	0.0175948

## Sheet: Supporting Info
	Treatment	PO4 (uM)		Plastic C and N content
	Initial	1.044		Plastic	Carbon %	Nitrogen %
	None 7	12.669		PE	81.996	0.248
	None 7	20.064		PVC	50.572	0.059
	None 7	13.563		PUF	56.191	4.892
	PE 7	14.05		PLA	48.626	0.062
	PE 7	42.548
	PE 7	20.21		Sediment C and N content
	PVC 7	43.56		SampleID	Nitrogen %	Carbon %
	PVC 7	93.126		T0	0.025	0.193
	PVC 7	86.999		CON 1	0.033	0.332
	PUF 7	34.661		CON 2	0.026	0.223
	PUF 7	21.659		CON 3	0.029	0.281
	PUF 7	28.49		PVC 1	0.041	0.889
	PLA 7	7.637		PVC 2	0.042	0.720
	PLA 7	9.533		PVC 3	0.031	0.513
	PLA 7	26.05		PUF 1	0.107	1.043
	None 16	28.545		PUF 2	0.083	0.867
	None 16	13.123		PUF 3	0.080	0.867
	None 16	13.563		PE 1	0.042	1.229
	PE 16	12.073		PE 2	0.050	1.250
	PE 16	11.196		PE 3	0.055	1.510
	PE 16	13.712		PLA 1	0.028	0.573
	PVC 16	190.003		PLA 2	0.039	0.811
	PVC 16	121.088		PLA 3	0.028	0.560
	PVC 16	122.155
	PUF 16	73.26
	PUF 16	55.121
	PUF 16	68.398
	PLA 16	23.551
	PLA 16	12.826
	PLA 16	47.113
